# Supplementary material for: mRNA delivery of a class 1/4 SARS-CoV-2 neutralizing antibody protects against diverse sarbecoviruses in a lethal mouse challenge model
Source: Proc Natl Acad Sci U S A. Author manuscript; Available in PMC 2026 Jun 15. (PMC13268366; doi:10.1073/pnas.2536870123)
Supplement: Dataset S2 [file NIHMS2182547-supplement-Dataset_S2.xlsx]

## Sheet: Ab537 N23
Protein Sequence	Glycan	Percentage	Classification
K.PSETLSLTCNVSGGSVR.S		0.000478357	Unoccupied
K.PSETLSLTcnVSGGSVR.S	HexNAc(2)Hex(5)	0.29802	M5
K.PSETLSLTcnVSGGSVR.S	HexNAc(3)Hex(3)Fuc(1)	0.00185241	HexNAc(3)(F)(x)
K.PSETLSLTcnVSGGSVR.S	HexNAc(4)Hex(3)Fuc(1)	0.0866274	HexNAc(4)(F)(x)
K.PSETLSLTcnVSGGSVR.S	HexNAc(4)Hex(4)Fuc(1)	0.0561171	HexNAc(4)(F)(x)
K.PSETLSLTcnVSGGSVR.S	HexNAc(4)Hex(4)Fuc(2)	0.0257703	HexNAc(4)(F)(x)
K.PSETLSLTcnVSGGSVR.S	HexNAc(4)Hex(5)Fuc(1)	0.0357406	HexNAc(4)(F)(x)
K.PSETLSLTcnVSGGSVR.S	HexNAc(4)Hex(5)Fuc(2)	0.020213	HexNAc(4)(F)(x)
K.PSETLSLTcnVSGGSVR.S	HexNAc(4)Hex(5)Fuc(3)	0.0263696	HexNAc(4)(F)(x)
K.PSETLSLTcnVSGGSVR.S	HexNAc(5)Hex(3)Fuc(1)	0.0882618	HexNAc(5)(F)(x)
K.PSETLSLTcnVSGGSVR.S	HexNAc(5)Hex(4)Fuc(1)	0.136751	HexNAc(5)(F)(x)
K.PSETLSLTcnVSGGSVR.S	HexNAc(5)Hex(4)Fuc(2)	0.102427	HexNAc(5)(F)(x)
K.PSETLSLTcnVSGGSVR.S	HexNAc(5)Hex(5)Fuc(1)	0.0149827	HexNAc(5)(F)(x)
K.PSETLSLTcnVSGGSVR.S	HexNAc(6)Hex(3)Fuc(1)	0.0572067	HexNAc(6+)(F)(x)
K.PSETLSLTcnVSGGSVR.S	HexNAc(6)Hex(3)Fuc(2)	0.0464192	HexNAc(6+)(F)(x)
K.PSETLSLTcnVSGGSVR.S	HexNAc(6)Hex(3)Fuc(3)	0.00276227	HexNAc(6+)(F)(x)

## Sheet: Ab568 N30
Protein Sequence	Glycan	Percentage	Classification
C.AASGFTFNTSPMTWVR.Q		0.976107	Unoccupied
C.AASGFTFnTSPMTWVR.Q		0.0193202	Unoccupied
C.AASGFTFNTSPMTwVR.Q		0.00147426	Unoccupied
C.AASGFTFnTSPMTWVR.Q	HexNAc(1)	9.42448e-05	Core
C.AASGFTFnTSPMTWVR.Q	HexNAc(1)Fuc(1)	2.43017e-05	Core
C.AASGFTFnTSPMTWVR.Q	HexNAc(2)Hex(5)	0.00107708	M5
C.AASGFTFnTSPMTWVR.Q	HexNAc(3)Hex(3)	3.89096e-05	HexNAc(3)(x)
C.AASGFTFnTSPMTWVR.Q	HexNAc(3)Hex(3)Fuc(1)	0.000166275	HexNAc(3)(F)(x)
C.AASGFTFnTSPMTWVR.Q	HexNAc(4)Hex(3)Fuc(1)	0.000656348	HexNAc(4)(F)(x)
C.AASGFTFnTSPMTWVR.Q	HexNAc(4)Hex(4)Fuc(1)	0.000149445	HexNAc(4)(F)(x)
C.AASGFTFnTSPMTWVR.Q	HexNAc(4)Hex(5)Fuc(1)	9.8957e-05	HexNAc(4)(F)(x)
C.AASGFTFnTSPMTWVR.Q	HexNAc(4)Hex(5)Fuc(1)NeuAc(1)	0.000339954	HexNAc(4)(F)(x)
C.AASGFTFnTSPMTWVR.Q	HexNAc(4)Hex(5)Fuc(1)NeuAc(2)	5.00844e-05	HexNAc(4)(F)(x)
C.AASGFTFnTSPMTWVR.Q	HexNAc(4)Hex(5)Fuc(2)NeuAc(1)	2.50422e-05	HexNAc(4)(F)(x)
C.AASGFTFnTSPMTWVR.Q	HexNAc(4)Hex(5)Fuc(3)	6.79909e-05	HexNAc(4)(F)(x)
C.AASGFTFnTSPMTWVR.Q	HexNAc(5)Hex(4)Fuc(1)	4.51029e-05	HexNAc(5)(F)(x)
C.AASGFTFnTSPMTWVR.Q	HexNAc(5)Hex(4)Fuc(1)NeuAc(1)	5.10268e-05	HexNAc(5)(F)(x)
C.AASGFTFnTSPMTWVR.Q	HexNAc(5)Hex(4)Fuc(2)	0.000102996	HexNAc(5)(F)(x)
C.AASGFTFnTSPMTWVR.Q	HexNAc(5)Hex(5)Fuc(1)	5.25078e-05	HexNAc(5)(F)(x)
C.AASGFTFnTSPMTWVR.Q	HexNAc(5)Hex(5)Fuc(2)	5.84318e-05	HexNAc(5)(F)(x)

## Sheet: Ab570 N100A
Protein Sequence	Glycan	Percentage	Classification
R.RGPYYYNR.T		0.051558	Unoccupied
R.RGPYYYnR.T	HexNAc(1)	0.0220678	Core
R.RGPYYYnR.T	HexNAc(2)Hex(3)Fuc(1)	0.00237864	FM
R.RGPYYYnR.T	HexNAc(2)Hex(4)	0.00166629	M4
R.RGPYYYnR.T	HexNAc(2)Hex(5)	0.0662532	M5
R.RGPYYYnR.T	HexNAc(2)Hex(5)Fuc(1)	0.000220678	FM
R.RGPYYYnR.T	HexNAc(2)Hex(7)	0.000356173	M7
R.RGPYYYnR.T	HexNAc(3)Hex(3)	0.000767143	HexNAc(3)(x)
R.RGPYYYnR.T	HexNAc(3)Hex(3)Fuc(1)	0.0185559	HexNAc(3)(F)(x)
R.RGPYYYnR.T	HexNAc(3)Hex(4)Fuc(1)	0.00224165	HexNAc(3)(F)(x)
R.RGPYYYnR.T	HexNAc(3)Hex(4)Fuc(1)NeuAc(1)	0.00458293	HexNAc(3)(F)(x)
R.RGPYYYnR.T	HexNAc(3)Hex(4)Fuc(2)	0.000485691	HexNAc(3)(F)(x)
R.RGPYYYnR.T	HexNAc(3)Hex(5)	0.00027398	Hybrid
R.RGPYYYnR.T	HexNAc(3)Hex(5)Fuc(1)	0.00117313	Fhybrid
R.RGPYYYnR.T	HexNAc(3)Hex(5)NeuAc(1)	8.46846e-05	Hybrid
R.RGPYYYnR.T	HexNAc(3)Hex(6)Fuc(1)	0.000440858	Fhybrid
R.RGPYYYnR.T	HexNAc(3)Hex(6)Fuc(1)NeuAc(1)	0.00178087	Fhybrid
R.RGPYYYnR.T	HexNAc(3)Hex(6)NeuAc(1)	0.000747217	Hybrid
R.RGPYYYnR.T	HexNAc(4)Hex(3)	0.00051807	HexNAc(4)(x)
R.RGPYYYnR.T	HexNAc(4)Hex(3)Fuc(1)	0.0712347	HexNAc(4)(F)(x)
R.RGPYYYnR.T	HexNAc(4)Hex(3)Fuc(2)	0.000120053	HexNAc(4)(F)(x)
R.RGPYYYnR.T	HexNAc(4)Hex(4)Fuc(1)	0.0222422	HexNAc(4)(F)(x)
R.RGPYYYnR.T	HexNAc(4)Hex(4)Fuc(1)NeuAc(1)	0.0184812	HexNAc(4)(F)(x)
R.RGPYYYnR.T	HexNAc(4)Hex(4)Fuc(1)Sulfo(1)	0.000816957	FM
R.RGPYYYnR.T	HexNAc(4)Hex(4)Fuc(2)	0.0141971	HexNAc(4)(F)(x)
R.RGPYYYnR.T	HexNAc(4)Hex(5)Fuc(1)	0.0109841	HexNAc(4)(F)(x)
R.RGPYYYnR.T	HexNAc(4)Hex(5)Fuc(1)NeuAc(1)	0.0809485	HexNAc(4)(F)(x)
R.RGPYYYnR.T	HexNAc(4)Hex(5)Fuc(1)NeuAc(2)	0.10212	HexNAc(4)(F)(x)
R.RGPYYYnR.T	HexNAc(4)Hex(5)Fuc(2)	0.022292	HexNAc(4)(F)(x)
R.RGPYYYnR.T	HexNAc(4)Hex(5)Fuc(2)NeuAc(1)	0.0991308	HexNAc(4)(F)(x)
R.RGPYYYnR.T	HexNAc(4)Hex(5)Fuc(3)	0.0238113	HexNAc(4)(F)(x)
R.RGPYYYnR.T	HexNAc(4)Hex(5)Fuc(3)NeuAc(1)	0.0122544	HexNAc(4)(F)(x)
R.RGPYYYnR.T	HexNAc(4)Hex(6)Fuc(1)NeuAc(1)	0.000665023	HexNAc(4)(F)(x)
R.RGPYYYnR.T	HexNAc(4)Hex(6)NeuAc(1)	0.00020947	HexNAc(4)(x)
R.RGPYYYnR.T	HexNAc(4)Hex(7)NeuAc(1)	0.000261526	HexNAc(4)(x)
R.RGPYYYnR.T	HexNAc(5)Hex(3)Fuc(1)	0.0158908	HexNAc(5)(F)(x)
R.RGPYYYnR.T	HexNAc(5)Hex(3)Fuc(1)NeuAc(1)	0.00202994	HexNAc(5)(F)(x)
R.RGPYYYnR.T	HexNAc(5)Hex(3)Fuc(1)Sulfo(1)	0.000493163	FM
R.RGPYYYnR.T	HexNAc(5)Hex(4)Fuc(1)	0.0144462	HexNAc(5)(F)(x)
R.RGPYYYnR.T	HexNAc(5)Hex(4)Fuc(1)NeuAc(1)	0.0391044	HexNAc(5)(F)(x)
R.RGPYYYnR.T	HexNAc(5)Hex(4)Fuc(1)NeuAc(2)	0.0637625	HexNAc(5)(F)(x)
R.RGPYYYnR.T	HexNAc(5)Hex(4)Fuc(2)	0.0268998	HexNAc(5)(F)(x)
R.RGPYYYnR.T	HexNAc(5)Hex(4)Fuc(2)NeuAc(1)	0.07248	HexNAc(5)(F)(x)
R.RGPYYYnR.T	HexNAc(5)Hex(4)Fuc(2)Sulfo(1)	0.00470747	HexNAc(5)(F)(x)
R.RGPYYYnR.T	HexNAc(5)Hex(5)Fuc(1)	0.00592792	HexNAc(5)(F)(x)
R.RGPYYYnR.T	HexNAc(5)Hex(5)Fuc(1)NeuAc(1)	0.00906623	HexNAc(5)(F)(x)
R.RGPYYYnR.T	HexNAc(5)Hex(5)Fuc(1)NeuAc(2)	0.00425914	HexNAc(5)(F)(x)
R.RGPYYYnR.T	HexNAc(5)Hex(5)Fuc(2)	0.00162893	HexNAc(5)(F)(x)
R.RGPYYYnR.T	HexNAc(5)Hex(5)Fuc(3)	0.00430895	HexNAc(5)(F)(x)
R.RGPYYYnR.T	HexNAc(5)Hex(6)Fuc(1)	0.0011806	HexNAc(5)(F)(x)
R.RGPYYYnR.T	HexNAc(5)Hex(6)Fuc(1)NeuAc(1)	0.00692421	HexNAc(5)(F)(x)
R.RGPYYYnR.T	HexNAc(5)Hex(6)Fuc(1)NeuAc(2)	0.00679967	HexNAc(5)(F)(x)
R.RGPYYYnR.T	HexNAc(5)Hex(6)Fuc(1)NeuAc(3)	0.0112083	HexNAc(5)(F)(x)
R.RGPYYYnR.T	HexNAc(5)Hex(6)Fuc(2)	0.00126529	HexNAc(5)(F)(x)
R.RGPYYYnR.T	HexNAc(5)Hex(6)Fuc(2)NeuAc(1)	0.00438367	HexNAc(5)(F)(x)
R.RGPYYYnR.T	HexNAc(5)Hex(6)Fuc(3)	0.00100127	HexNAc(5)(F)(x)
R.RGPYYYnR.T	HexNAc(5)Hex(6)Fuc(3)NeuAc(1)	0.0011283	HexNAc(5)(F)(x)
R.RGPYYYnR.T	HexNAc(5)Hex(6)NeuAc(1)	0.000218935	HexNAc(5)(x)
R.RGPYYYnR.T	HexNAc(6)Hex(3)Fuc(1)	0.00239608	HexNAc(6+)(F)(x)
R.RGPYYYnR.T	HexNAc(6)Hex(3)Fuc(1)NeuAc(1)	0.0133503	HexNAc(6+)(F)(x)
R.RGPYYYnR.T	HexNAc(6)Hex(3)Fuc(1)Sulfo(1)	0.0022815	FM
R.RGPYYYnR.T	HexNAc(6)Hex(3)Fuc(2)	0.0089417	HexNAc(6+)(F)(x)
R.RGPYYYnR.T	HexNAc(6)Hex(3)Fuc(2)NeuAc(1)	0.0068993	HexNAc(6+)(F)(x)
R.RGPYYYnR.T	HexNAc(6)Hex(4)Fuc(1)	0.00034372	HexNAc(6+)(F)(x)
R.RGPYYYnR.T	HexNAc(6)Hex(4)Fuc(2)	0.000363646	HexNAc(6+)(F)(x)
R.RGPYYYnR.T	HexNAc(6)Hex(5)Fuc(1)	0.000729782	HexNAc(6+)(F)(x)
R.RGPYYYnR.T	HexNAc(6)Hex(5)Fuc(1)NeuAc(1)	0.00303868	HexNAc(6+)(F)(x)
R.RGPYYYnR.T	HexNAc(6)Hex(5)Fuc(1)NeuAc(2)	0.00254054	HexNAc(6+)(F)(x)
R.RGPYYYnR.T	HexNAc(6)Hex(5)Fuc(2)	0.00123291	HexNAc(6+)(F)(x)
R.RGPYYYnR.T	HexNAc(6)Hex(6)Fuc(1)NeuAc(1)	6.47588e-05	HexNAc(6+)(F)(x)
R.RGPYYYnR.T	HexNAc(6)Hex(7)	0.000819448	HexNAc(6+)(x)
R.RGPYYYnR.T	HexNAc(6)Hex(7)Fuc(1)	0.0019602	HexNAc(6+)(F)(x)
