# Supplementary material for: mRNA delivery of a class 1/4 SARS-CoV-2 neutralizing antibody protects against diverse sarbecoviruses in a lethal mouse challenge model
Source: Proc Natl Acad Sci U S A. Author manuscript; Available in PMC 2026 Jun 15. (PMC13268366; doi:10.1073/pnas.2536870123)
Supplement: Dataset S1 [file NIHMS2182547-supplement-Dataset_S1.xlsx]

## Sheet: Dataset S1 (Skelly et al)
Seq_No	VDJ Accession (Genbank)	VJ Accession (Genbank)	Ig Class	Visit	Sample	LineageID	Probe	VDJ sequence	VH Functionality	VH gene	VH identity (nt)	VH identity (%)	JH gene	DH gene	CDRH3 length (AA)	CDRH lengths (AA)	CDRH3 sequence	VJ sequence	VL Functionality	VK/VL gene	VK/VL identity (nt)	VK/VL identity (%)	JK/JL gene	CDRL3 length (AA)	CDRL lengths (AA)	CDRL3 sequence
411	PX612872	PX613348	IgG	Visit 3	CR0011-4		Single-pos	gangtgcagctggtggagtctgggggaggcgtggtcctgcctgggaggtccctgagactctcctgtgcagcctctggattcaccttcagtcgccatggtatgcactgggtccgccgggctccaggcaaggggttggagtgggtggcacttatttcgtttgatggaagcagaaactactattcagagtccgtgaggggccgactcaccatctccagagacaattccaagaacatactgtatctccaaatgaacagcttgagaggtgaggacacggctgtgtattactgtgcgagggatttaggatactgtaataacggtggtgtatgtaacgccccggacggcattctggactactactactacggtgtggacgtctggggccaagggaccacggtcacc…	productive	Homsap IGHV3-30*03 F, or Homsap IGHV3-30-3*01 F	263/288 nt	91.3194	Homsap IGHJ6*02 F	Homsap IGHD2-2*01 F	29	8.8.29	CARDLGYCNNGGVCNAPDGILDYYYYGVDVW	cagtctgtgntgactcagccaccctcagcgtctgggacccccgggcagagggtcgccatctcttgttctggaagcagctccaatatcggaagttatactgtgaactggtaccagcaagtcccacgaacggcccccaaactcctcatctataataatagtcagcggccctcaggggtccctgaccgattctctggctccaagtctggcacctcagcctccctggccatcagtgggctccagtctgaggatgaggctgattattattgtgcagcatgggatgacagcctgaatggttcttgggtgttcggcggcgggaccaggctgaccgtcctgg	productive	Homsap IGLV1-44*01 F	274/285 nt	96.1404	Homsap IGLJ3*02 F	12	8.3.12	CAAWDDSLNGSWVF
334	PX612799	PX613275	IgG	Visit 5	CR0011-6		Single-pos	gaggtgcagctggtggagtcggggggcggcgtggtccagcctgggaggtccctgagactctcctgtgcagcctctggattcaccttcagtagctatgctatgcactgggtccgccaggctccaggcaaggggctggagtgggtgggaggtatatcatatgatggaagtaggaaatactacgcagactccgtgaagggccgattcaccatctccagagacaaattcaagaacacgctctatctgcaaatgaacagcctgagacctgaggacacggctatgtataactgtgcgagggatttaggatattgtagtaatggtgtatgccgtgccccggacggaacggtggactactactactacggtatggacgtctggggccaagggaccacggtcaccgtc…	productive	Homsap IGHV3-30*04 F, or Homsap IGHV3-30-3*03 F	275/288 nt	95.4861	Homsap IGHJ6*02 F	Homsap IGHD2-8*01 F	28	8.8.28	CARDLGYCSNGVCRAPDGTVDYYYYGMDVW	cngtctgtgctgactcagccaccctcagcgtctgggacccccgggcagagggtcaccatctcttgttctggaagcagctccaacatcggaagtaatgctgtaaactggtaccagcacctcccaggaacggcccccaaactcctcatctataataattatcggcggccctcaggggtccctgaccgattctctggctccaagtctggcacctcagcctccctggccatcagtgggctccagtctgaggatgaggctgattattactgtgcaacatgggatgacagcctgaatggttcttgggtgttcggcggagggaccaagctgacntcccagg	productive	Homsap IGLV1-44*01 F	278/285 nt	97.5439	Homsap IGLJ3*02 F	12	8.3.12	CATWDDSLNGSWVF
293	PX612760	PX613236	IgG	Visit 5	CR0011-6	A	Single-pos	gaggtgcagatgttggagtctgggggaggcttggtacagcctggggggtccctgagactgtcctgtgcagcctctggattcacctttaacaactatgccatgagctgggtccgccaggctccagggaaggggctggagtgggtctcagttcttggtggtcgtggcagtaccacatactatgcagactccgtgaagggccggttcaccatctccagagacaattccaagaacacggtgtatctgcaaatgaacagcctgagagccggggacacggccgtatattactgtgcgaaattcggtcctcctggttattatgatagaagtgggaaatactatgcggttcctgaggagaactactttgactactggggccagggatccctggtcaccgtctcctcag	productive	Homsap IGHV3-23*01 F, or Homsap IGHV3-23D*01 F	274/288 nt	95.1389	Homsap IGHJ4*02 F	Homsap IGHD3-22*01 F	26	8.8.26	CAKFGPPGYYDRSGKYYAVPEENYFDYW	cagtctgtgctgacgcagccgccctcagtgtctggggccccagggcagagggtcaccatctcctgcactgggaccagctccaacatcggggcaggtcatgatgtacactggtaccagcagcttccaggaacagcccccaaggtcctcatctatggtaacagcaatcggccctcaggggtccctgaccgattctctggctccacgtctggcacctcagcctccctggccatcactgggctccaggctgaggatgaggctgattattactgccagtcctatgacagcagcctgagtggtcctaattgggtgttcggcggagggaccaagctgaccgtccta	productive	Homsap IGLV1-40*01 F	283/288 nt	98.2639	Homsap IGLJ3*02 F	13	9.3.13	CQSYDSSLSGPNWVF
464	PX612921	PX613397	IgG	Visit 2	CR0011-3	A	Triple-pos	gaggtgcagctgttggagtctgggggaggcttggtacagcctggggggtccctcagactctcctgtgcagcctctggattcacctttagcagctatgccatgagctgggtccgccaggctccagggaaggggctggagtgggtctcagttattagtggtagtggtgatagctcatactacgcagactccgtgaagggccggttcaccatctccagagacaattccaagaacacggtgtatctgcaaatgaacagcctgagagtcgaggacacggccgtatattactgtgcgaaattcggtcctcctggttactatgataggagtggctattaccacgccgttggtgaggagaactactttgactactggggccagggaaccctggtcaccgtctcctcag	productive	Homsap IGHV3-23*01 F, or Homsap IGHV3-23D*01 F	282/288 nt	97.9167	Homsap IGHJ4*02 F	Homsap IGHD3-22*01 F	26	8.8.26	CAKFGPPGYYDRSGYYHAVGEENYFDYW	cagtctgtgctgacgcagccgccctcagtgtctggggccccagggcagagggtcaccatctcctgcactgggagcagctccaacatcggggcaggttatgatgtacagtggtaccagcagcttccaggaacagcccccaaagtcctcatctatggtaacagcaatcggccctcaggggtccctgaccgattctctggctccaagtctggcacctcagcctccctggccatcactgggctccaggctgaggatgaggctgattattactgccagtcctatgacagcagcctgagtggtcctaattgggtgttcggcggagggaccaagctgaccgtcctag	productive	Homsap IGLV1-40*01 F	286/288 nt	99.3056	Homsap IGLJ3*02 F	13	9.3.13	CQSYDSSLSGPNWVF
466	PX612923	PX613399	IgG	Visit 2	CR0011-3	A	Triple-pos	gaggtgcagctgttggagtctgggggaggcttggtacagcctggggggtccctgagactctcctgtgcagcctctggattcacctttagcagctatgccatgggctgggtccgccaggctccagggaaggggctggagtgggtctcacttattggtggtagtggtgatagcacatactacgcagactccgtgaagggccggttcaccatctccagagacaattccaagaacacgatctatctgcaaatgaacagcctgagagccgaggacacggccgtatattactgtgcgaaattcggtcctcctggttattatgataggagtggttattactacgcggttcctgaggagaactactttgactactggggccagggaaccctggtcaccgtctcctcag	productive	Homsap IGHV3-23*01 F, or Homsap IGHV3-23D*01 F	281/288 nt	97.5694	Homsap IGHJ4*02 F	Homsap IGHD3-22*01 F	26	8.8.26	CAKFGPPGYYDRSGYYYAVPEENYFDYW	cagtctgtgctgacgcagccgccctcagtgtctggggccccagggcagagggtcaccatctcctgcactgggagcagctccaacatcggggcaggttatgatgtacactggtaccagcaccttccaggaacagcccccaaactcctcatctatggtaacagcaatcggccctcaggggtccctgaccgattctctggctccaagtctggcacctcagcctccctggccatcactgggctccaggctgaggatgaggctgattatttctgccagtcctatgacagcagcctgagtggtcctaattgggtgttcggcggagggaccaagctgaccgtcctgg	productive	Homsap IGLV1-40*01 F	286/288 nt	99.3056	Homsap IGLJ3*02 F	13	9.3.13	CQSYDSSLSGPNWVF
568	PX613023	PX613499	IgG	Visit 4	CR0011-5	A	Triple-pos	gaggtgcagctgttggattctgggggagacttggtacagcctggggggtccctgagactctcttgtgcagcctctggattcacctttaacacttctcccatgacctgggtccgccaggctccagggaaggggctggagtgggtctcagctattagtggtgatgctgccaccacatactacgcagactccgtgaagggccggttcaccatctccagagacaactccaagaacacggtgtttctgcaaatgaacagcctgagagtcgacgacacggccgtatatttctgtgcgaaattcggtcctcctggttactttgatagaagtggtacttatcacgcggttcctgaggagaactactttgactactggggccagggaaccccggtcaccgtctcctcag	productive	Homsap IGHV3-23*01 F, or Homsap IGHV3-23D*01 F	267/288 nt	92.7083	Homsap IGHJ4*02 F	Homsap IGHD3-22*01 F	26	8.8.26	CAKFGPPGYFDRSGTYHAVPEENYFDYW	cagtctgtgctgacgcagccgccctcagtgtctggggccccagggcagagggtcaccatctcctgcactgggagcagctccaacatcggggcaggttatgatgtacactggtatcagcagcttccaggaacagcccccaaagtcctaatctatggaaacagcaatcggccctcaggggtccctgaccgattctctggctccaagtctgacacctcagcctccctggccatcactgggctccaggctgaggatgaggctgagtattactgccagtcctatgacagcaccctcagtggtcctaattgggtgttcggcggagggaccaagctgaccgtccttg	productive	Homsap IGLV1-40*01 F	281/288 nt	97.5694	Homsap IGLJ3*02 F	13	9.3.13	CQSYDSTLSGPNWVF
98	PX612632	PX613108	IgA	Visit 2	CR0011-3	B	Single-pos	caggtgcagctggtgcagtctggggctgaggtgaagaagcctggggcctcagtgaaggtctcctgcaaggcttctggatacaccttcaccgactactatatgcactgggtgcgacaggcccctggacaagggcttgagtggatgggatggatcaaccctaacagtggtggcacaaactatgcacagaagtttcagggcagggtcaccatgaccagggacacgtccatcagcacagcctacatggagctgaccaggctgagagctgacgacacggccgtgtatcactgtgcgagagacccccccctctatgcgtatatggttcggggagttatagatacatcctactactacggtctggacgtctggggccaagggaccacggtcaccgtctcctcag	productive	Homsap IGHV1-2*02 F	284/288 nt	98.6111	Homsap IGHJ6*02 F	Homsap IGHD3-10*01 F	25	8.8.25	CARDPPLYAYMVRGVIDTSYYYGLDVW	cagtctgcgctgactcagcctgcctccgtgtctgggtctcctggacagtcgatcaccatctcctgcactggaaccagcagtgacgttggtggttataactatgtctcctggtaccaacaacacccaggcaaagcccccaaactcatgatttatgatgtcagtaatcggccctcaggggtttctaatcgcttctctggctccaagtctggcaatacggcctccctgaccatctctgggctccaggctgaggacgaggctgattattactgcagctcatatacaagcagcagcagtcgagtcttcggaactgggaccaaggtcaccgtcctag	productive	Homsap IGLV2-14*03 F	286/288 nt	99.3056	Homsap IGLJ1*01 F	10	9.3.10	CSSYTSSSSRVF
239	PX612745	PX613221	IgG	Visit 2	CR0011-3	B	Single-pos	caggtgcagctggtgcagtctggggctgaggtgaagaagcctggggcctcagtgaaggtctcctgcaaggcttctggattcaccttcaccgactactttatgcactgggtgcgacaggcccctggacaagggcttgagtggatggggtggatcaaccctaacagtggtggcacaaactgtgcacagaagtttcagggcagggtcaccatgaccagggacacgtccatcaccacaacctacatggagctgagcaggctgagatctgacgacacggccgtgtattactgtgcgagagacccccccctcaatgcgtatatgcttcggggacttatagatacatactactactacggtatggacgtctggggccaagggaccacggtcaccgtctcctcag	productive	Homsap IGHV1-2*02 F	281/288 nt	97.5694	Homsap IGHJ6*02 F	Homsap IGHD3-10*01 F	25	8.8.25	CARDPPLNAYMLRGLIDTYYYYGMDVW	cagtctgccctgactcagcctgcctccgtgtctgggtctcctggacagtcgatcaccatctcctgcactggaaccagcagtgacgttggtgcttataactatgtctcctggtaccaacaacacccaggcaaagcccccaaactcatgatttatgatgtcagtaatcggccctcaggggtttctaatcgcttctctggctccaagtctggcaacacggcctccctgaccatctctgggctccaggctgaggacgagggtgattattactgcagctcatatacaagcagcagcactcgagtcttcggaactgggaccaaggtcaccgtcctag	productive	Homsap IGLV2-14*03 F	286/288 nt	99.3056	Homsap IGLJ1*01 F	10	9.3.10	CSSYTSSSTRVF
388	PX612849	PX613325	IgG	Visit 5	CR0011-6	B	Single-pos	caggtgcagctggtgcagtctggggctgaggtgaagaggcctggggcctcagtgaaggtctcctgcaaggcctctggatacaccttcaccgactaccatttacactgggtgcgacaggcccctggacaaggacttgagtggatgggatggatcaaccctactagtggtggcacaaaatctgcacagaagtttcagggcagggtcatcatgaccagggacacgtccatcaccacagggtacatggagctgaggaggctgagatctgacgacacggccgtatattactgtgcgagagacccccccctctatgcgtacatgattcggggagttacagatacagactaccactacggtatggacgtctggggccaagggacaacggtcaccgtcacctcag	productive	Homsap IGHV1-2*02 F	271/288 nt	94.0972	Homsap IGHJ6*02 F	Homsap IGHD3-10*01 F	25	8.8.25	CARDPPLYAYMIRGVTDTDYHYGMDVW	cagtctgcgctgactcagcctgcctccgtgtctgggtctcctggacagtcgatcaccatctcctgcactggaaccagcagtgacgttggtgattataactttgtctcctggtaccaacaacacccagacaaagcccccagactcgtgatttatgatgtcagtaatcggctctcaggggtgtctgatcgcttctctggctccaagtctgacaacacggcctccttgaccatctctgggctccaggctgaggacgaggctgattattgctgcagctcatatacaagcaacagcactcgactcttcggaactgggaccaaggtcaccgtcctgg	productive	Homsap IGLV2-14*03 F	275/288 nt	95.4861	Homsap IGLJ1*01 F	10	9.3.10	CSSYTSNSTRLF
310	PX612777	PX613253	IgG	Visit 5	CR0011-6		Single-pos	gangtgcagttggtggagtctgggggaggcttggtacagccagggcggtccctgagactctcctgtgcagcttctggattcacctttggtgattatgctatgagctgggtccgccaggctccagggaaggggctggagtgggtaggtttcatcagaaggaatgctgctggtgggacaacagattacgccgcgtctgtgacagacagattcaccatctcaagagatgattccaaaagtatcgcctatctgcaaatgaacagcctgaaaaccgaggacacagccgtgtattactgtaccagatcgctccctctaggatattgcagtagtgccaggtgctacccgtccccctggatggggtacttcgatctctggggccgtggcaccctggtcactgtctcc…	productive	Homsap IGHV3-49*04 F	282/294 nt	95.9184	Homsap IGHJ2*01 F	Homsap IGHD2-2*01 F	25	8.10.25	CTRSLPLGYCSSARCYPSPWMGYFDLW	gacatccagatgacccagtctccatcctccctgtctgcatctgtaggagacagagtcaccntcacttnccatgcnagtcaggacattagcacntatgagaattcgtatcagctgacaccagggaaagcccntaagatcctgatttacgatgcatccactggggaaacagtggtcccatcaaggttcagtgggagtggatccgggacagattttactttcaccattagtagcctgcagcgggaagattttgcaacatattactgtcaacaatatgatgatctccctccggcgttcggccaagcgaccaaggtggaaatcgcac	productive	Homsap IGKV1-33*01 F, or Homsap IGKV1D-33*01 F	251/279 nt	89.9642	Homsap IGKJ1*01 F	9	6.3.9	CQQYDDLPPAF
5	PX612569	PX613045	IgA	Visit 2	CR0011-3	C	Single-pos	gaagtgcagctggtggagtctgggggaggcttggtacagcctggcaggtccctgagactctcctgtgcagcctctggattcacctttgatgatcatgccatacactgggtccggcaaggtccagggatgggcctggagtgggtctcaggtatcagttggaatggtggtataatagggtatgcggactctgtgaagggccgattcaccatctccagagacaacgccaagaactccctgtatctgcaaatgaacagtctgagagctgaggacacggccttgtattactgtgcaaaactggccgggttcgaaggttacgatttttggagtggttactccaccaaacggaaggatgcttttgatatctggggccaagggacaatggtcactgtctcttcag	productive	Homsap IGHV3-9*01 F	279/288 nt	96.875	Homsap IGHJ3*02 F	Homsap IGHD3-3*01 F	25	8.8.25	CAKLAGFEGYDFWSGYSTKRKDAFDIW	gatattttggtgactcagtctccactctccctgcccgtcacccctggagagccggcctccatctcctgcaagtctagtcagagcctcctgcatggtaatggaaacaactatttggattggtacctgcagaagccagggcagtctccacagctcctgatctatttgggttctaatcgggcctccggggtccctgacaggtttagtggcagtggatcaggcacagattttacactgaaaatcagcagagtggaggctgaggatgttggggtttattactgcatgcaagctctccaaactccgtggacgttcggccaagggaccaaggtggaaatcaaac	productive	Homsap IGKV2-28*01 F, or Homsap IGKV2D-28*01 F	287/294 nt	97.619	Homsap IGKJ1*01 F	9	11.3.9	CMQALQTPWTF
8	PX612571	PX613047	IgA	Visit 2	CR0011-3	C	Single-pos	gaagtgcagctggtggagtctgggggaggcttggtacagcctggcaggtccctgagactctcctgtgcagcctctggattcacctttgatgatcatgccatacactgggtccggcaaggtccagggatgggcctggagtgggtctcaggtatcagttggaatggtggtataatagggtatgcggactctgtgaagggccgattcaccatctccagagacaacgccaagaactccctgtatctgcaaatgaacagtctgagagctgaggacacggccttgtattactgtgcaaaactggccgggttcgaaggttacgatttttggagtggttactccaccaaacggaaggatgcttttgatatctggggccaagggacaatggtcactgtctcttcag	productive	Homsap IGHV3-9*01 F	279/288 nt	96.875	Homsap IGHJ3*02 F	Homsap IGHD3-3*01 F	25	8.8.25	CAKLAGFEGYDFWSGYSTKRKDAFDIW	gatattttggtgactcagtctccactctccctgcccgtcacccctggagagccggcctccatctcctgcaagtctagtcagagcctcctgcatggtaatggaaacaactatttggattggtacctgcagaagccagggcagtctccacagctcctgatctatttgggttctaatcgggcctccggggtccctgacaggtttagtggcagtggatcaggcacagattttacactgaaaatcagcagagtggaggctgaggatgttggggtttattactgcatgcaagctctccaaactccgtggacgttcggccaagggaccaaggtggaaatcaaac	productive	Homsap IGKV2-28*01 F, or Homsap IGKV2D-28*01 F	287/294 nt	97.619	Homsap IGKJ1*01 F	9	11.3.9	CMQALQTPWTF
9	PX612572	PX613048	IgA	Visit 2	CR0011-3	C	Single-pos	gaagtgcagctggtggagtctgggggaggcttggtacagcctggcaggtccctgagactctcctgtgcagcctctggattcacctttgatgatcatgccatacactgggtccggcaaggtccagggatgggcctggagtgggtctcaggtatcagttggaatggtggtactatagggtatgcggactctgtgaagggccgattcaccatctccagagacaacgccaagaactccctgtatctgcaaatgaacagtctgagagctgaggacacggccttgtattactgtgcaaaactggccgggttcgaaggttacgatttttggagtggttattccaccaaacggaaggatgcttttgatatctggggccaagggacaatggtcactgtctcctcag	productive	Homsap IGHV3-9*01 F	279/288 nt	96.875	Homsap IGHJ3*02 F	Homsap IGHD3-3*01 F	25	8.8.25	CAKLAGFEGYDFWSGYSTKRKDAFDIW	gatattttggtgactcagtctccactctccctgcccgtcacccctggagagccggcctccatctcctgcaggtctagtcagagcctcctgcatggtaatggaaacaactatttggattggtacctgcagaagccagggcagtctccacagctcctgatctatttgggttctaatcgggcctccggggtccctgacaggtttagtggcagtggatcaggcacagattttacactgaaaatcagcagagtggaggctgaggatgttggggtgtattactgcatgcaagctctccaaactccgtggacgttcggccaagggaccaaggtggaaatcaaac	productive	Homsap IGKV2-28*01 F, or Homsap IGKV2D-28*01 F	287/294 nt	97.619	Homsap IGKJ1*01 F	9	11.3.9	CMQALQTPWTF
13	PX612575	PX613051	IgA	Visit 2	CR0011-3	C	Single-pos	gaagtgcagctggtggagtctgggggaggcttggtacagcctggcaggtccctgagactctcctgtgcagcctctggattcacctttgatgatcatgccatacactgggtccggcaaggtccagggatgggcctggagtgggtctcaggtatcagttggaatggtggtactatagggtatgcggactctgtgaagggccgattcaccatctccagagacaacgccaagaactccctgtatctgcaaatgaacagtctgagagctgaggacacggccttgtattactgtgcaaaactggccgggttcgaaggttacgatttttggagtggttactccaccaaacggaaggatgcttttgatataaggggccaagggacaatggtcactgtctcttcag	productive	Homsap IGHV3-9*01 F	279/288 nt	96.875	Homsap IGHJ3*02 F	Homsap IGHD3-3*01 F	25	8.8.25	CAKLAGFEGYDFWSGYSTKRKDAFDIR	gatattttggtgactcagtctccactctccctgcccgtcacccctggagagccggcctccatctcctgcaggtctagtcagagcctcctgcatggtaatggaaacaactatttggattggtacctgcagaagccagggcagtctccacagctcctgatctatttgggttctaatcgggcctccggggtccctgacaggtttagtggcagtggatcaggcacagattttacactgaaaatcagcagagtggaggctgaggatgttggggtttattactgcatgcaagctctccaaactccgtggacgttcggccaagggaccaaggtggaaatcaaac	productive	Homsap IGKV2-28*01 F, or Homsap IGKV2D-28*01 F	288/294 nt	97.9592	Homsap IGKJ1*01 F	9	11.3.9	CMQALQTPWTF
14	PX612576	PX613052	IgA	Visit 2	CR0011-3	C	Single-pos	gaagtgcagctggtggagtctgggggaggcttggtacagcctggcaggtccctgagactctcctgtgcagcctctggattcacctttgatgatcatgccatacactgggtccggcaaggtccagggatgggcctggagtgggtctcaggtatcagttggaatggtggtataatagggtatgcggactctgtgaagggccgattcaccatctccagagacaacgccaagaactccctgtatctgcaaatgaacagtctgagagctgaggacacggccttgtattactgtgcaaaactggccgggttcgaaggttacgatttttggagtggttactccaccaaacggaaggatgcttttgatatctggggccaagggacaatggtcactgtctcttcag	productive	Homsap IGHV3-9*01 F	279/288 nt	96.875	Homsap IGHJ3*02 F	Homsap IGHD3-3*01 F	25	8.8.25	CAKLAGFEGYDFWSGYSTKRKDAFDIW	gatattttggtgactcagtctccactctccctgcccgtcacccctggagagccggcctccatctcctgcaagtctagtcagagcctcctgcatggtaatggaaacaactatttggattggtacctgcagaagccagggcagtctccacagctcctgatctatttgggttctaatcgggcctccggggtccctgacaggtttagtggcagtggatcaggcacagattttacactgaaaatcagcagagtggaggctgaggatgttggggtttattactgcatgcaagctctccaaactccgtggacgttcggccaagggaccaaggtggaaatcaaac	productive	Homsap IGKV2-28*01 F, or Homsap IGKV2D-28*01 F	287/294 nt	97.619	Homsap IGKJ1*01 F	9	11.3.9	CMQALQTPWTF
17	PX612579	PX613055	IgA	Visit 2	CR0011-3	C	Single-pos	gaagtgcagctggtggagtctgggggaggcttggtacagcctggcaggtccctgagactctcctgtgcagcctctggattcacctttgatgatcatgccatacactgggtccggcaaggtccagggatgggcctggagtgggtctcaggtatcagttggaatggtggtataatagggtatgcggactctgtgaagggccgattcaccatctccagagacaacgccaagaactccctgtatctgcaaatgaacagtctgagagctgaggacacggccttgtattactgtgcaaaactggccgggttcgaaggttacgatttttggagtggttactccaccaaacggaaggatgcttttgatatctggggccaagggacaatggtcactgtctcttcag	productive	Homsap IGHV3-9*01 F	279/288 nt	96.875	Homsap IGHJ3*02 F	Homsap IGHD3-3*01 F	25	8.8.25	CAKLAGFEGYDFWSGYSTKRKDAFDIW	gatattttggtgactcagtctccactctccctgcccgtcacccctggagagccggcctccatctcctgcaagtctagtcagagcctcctgcatggtaatggaaacaactatttggattggtacctgcagaagccagggcagtctccacagctcctgatctatttgggttctaatcgggcctccggggtccctgacaggtttagtggcagtggatcaggcacagattttacactgaaaatcagcagagtggaggctgaggatgttggggtttattactgcatgcaagctctccaaactccgtggacgttcggccaagggaccaaggtggaaatcaaac	productive	Homsap IGKV2-28*01 F, or Homsap IGKV2D-28*01 F	287/294 nt	97.619	Homsap IGKJ1*01 F	9	11.3.9	CMQALQTPWTF
18	PX612580	PX613056	IgA	Visit 2	CR0011-3	C	Single-pos	gaagtgcagctggtggagtctgggggaggcttggtacagcctggcaggtccctgagactctcctgtgcagcctctggattcacctttgatgatcatgccatacactgggtccggcaaggtccagggatgggcctggagtgggtctcaggtatcagttggaatggtggtactatagggtatgcggactctgtgaagggccgattcaccatctccagagacaacgccaagaactccctgtatctgcagatgaacagtctgagagctgaggacacggccttgtattactgtgcaaaactggccgggttcgaaggttacgatttttggagtggttactccaccaaacggaaggatggttttgatatctggggccaagggacaatggtcactgtctcttcag	productive	Homsap IGHV3-9*01 F	278/288 nt	96.5278	Homsap IGHJ3*02 F	Homsap IGHD3-3*01 F	25	8.8.25	CAKLAGFEGYDFWSGYSTKRKDGFDIW	gatattttggtgactcagtctccactctccctgcccgtcacccctggagagccggcctccatctcctgcaggtctagtcagagcctcctgcatggtaatggaaacaactatttggattggtacctgcagaagccagggcagtctccacagctcctgatttatttgggttctaatcgggcctccggggtccctgacaggtttagtggcagtggatcaggcacagattttacactgaaaatcagcagagtggaggctgaggatgttggggtttattactgcatgcaagctctccaaactccgtggacgttcggccaagggaccaaggtggaaatcaaac	productive	Homsap IGKV2-28*01 F, or Homsap IGKV2D-28*01 F	287/294 nt	97.619	Homsap IGKJ1*01 F	9	11.3.9	CMQALQTPWTF
20	PX612582	PX613058	IgA	Visit 2	CR0011-3	C	Single-pos	gaagtgcagctggtggagtctgggggaggcttggtacagcctggcaggtccctgagactctcctgtgcagcctctggattcacctttgatgatcatgccatacactgggtccggcaaggtccagggatgggcctggagtgggtctcaggtatcagttggaatggtggtactatagggtatgcggactctgtgaagggccgattcaccatctccagagacaacgccaagaactccctgtatctgcaaatgaacagtctgagagctgaggacacggccttgtattactgtgcaaaactggccgggttcgaaggttacgatttttggagtggttactccaccaaacggaaggatgcttttgatatctggggccaagggacaatggtcactgtctcttcng	productive	Homsap IGHV3-9*01 F	279/288 nt	96.875	Homsap IGHJ3*02 F	Homsap IGHD3-3*01 F	25	8.8.25	CAKLAGFEGYDFWSGYSTKRKDAFDIW	gatattttggtgactcagtctccactctccctgcccgtcacccctggagagccggcctccatctcctgcaggtctagtcagagcctcctgcatggtaatggaaacaactatttggattggtacctgcagaagccagggcagtctccacagctcctgatctatttgggttctaatcgggcctccggggtccctgacaggtttagtggcagtggatcaggcacagattttacactgaaaatcagcagagtggaggctgaggatgttggggtttattactgcatgcaagctctccaaactccgtggacgttcggccaagggaccaaggtggaaatcaaac	productive	Homsap IGKV2-28*01 F, or Homsap IGKV2D-28*01 F	288/294 nt	97.9592	Homsap IGKJ1*01 F	9	11.3.9	CMQALQTPWTF
22	PX612583	PX613059	IgA	Visit 2	CR0011-3	C	Single-pos	gaagtgcagctggtggagtctgggggaggcttggtacagcctggcaggtccctgagactctcctgtgcagcctctggattcacctttgatgatcatgccatacactgggtccggcaaggtccagggatgggcctggagtgggtctcaggtatcagttggaatggtggtataatagggtatgcggactctgtgaagggccgattcaccatctccagagacaacgccaagaactccctgtatctgcaaatgaacagtctgagagctgaggacacggccttgtattactgtgcaaaactggccgggttcgaaggttacgatttttggagtggttactccaccaaacggaaggatgcttttgatatctggggccaagggacaatggtcactgtctcttcag	productive	Homsap IGHV3-9*01 F	279/288 nt	96.875	Homsap IGHJ3*02 F	Homsap IGHD3-3*01 F	25	8.8.25	CAKLAGFEGYDFWSGYSTKRKDAFDIW	gatattttggtgactcagtctccactctccctgcccgtcacccctggagagccggcctccatctcctgcaagtctagtcagagcctcctgcatggtaatggaaacaactatttggattggtacctgcagaagccagggcagtctccacagctcctgatctatttgggttctaatcgggcctccggggtccctgacaggtttagtggcagtggatcaggcacagattttacactgaaaatcagcagagtggaggctgaggatgttggggtttattactgcatgcaagctctccaaactccgtggacgttcggccaagggaccaaggtggaaatcaaac	productive	Homsap IGKV2-28*01 F, or Homsap IGKV2D-28*01 F	287/294 nt	97.619	Homsap IGKJ1*01 F	9	11.3.9	CMQALQTPWTF
23	PX612584	PX613060	IgA	Visit 2	CR0011-3	C	Single-pos	gaagtgcagctggtggagtctgggggaggcttggtacagcctggcaggtccctgagactctcctgtgcagcctctggattcacctttgatgatcatgccatacactgggtccggcaaggtccagggatgggcctggagtgggtctcaggtatcagttggaatggtggtactatagggtatgcggactctgtgaagggccgattcaccatctccagagacaacgccaagaactccctgtatctgcaaatgaacagtctgagagctgaggacacggccttgtattactgtgcaaaactggccgggttcgaaggttacgatttttggagtggttattccaccaaacggaaggatgcttttgatatctggggccaagggacaatggtcactgtctcctcag	productive	Homsap IGHV3-9*01 F	279/288 nt	96.875	Homsap IGHJ3*02 F	Homsap IGHD3-3*01 F	25	8.8.25	CAKLAGFEGYDFWSGYSTKRKDAFDIW	gatattttggtgactcagtctccactctccctgcccgtcacccctggagagccggcctccatctcctgcaggtctagtcagagcctcctgcatggtaatggaaacaactatttggattggtacctgcagaagccagggcagtctccacagctcctgatctatttgggttctaatcgggcctccggggtccctgacaggtttagtggcagtggatcaggcacagattttacactgaaaatcagcagagtggaggctgaggatgttggggtgtattactgcatgcaagctctccaaactccgtggacgttcggccaagggaccaaggtggaaatcaaac	productive	Homsap IGKV2-28*01 F, or Homsap IGKV2D-28*01 F	287/294 nt	97.619	Homsap IGKJ1*01 F	9	11.3.9	CMQALQTPWTF
24	PX612585	PX613061	IgA	Visit 2	CR0011-3	C	Single-pos	gaggtgcagctggtggagtctgggggaggcttggtacagcctggcaggtccctgagactctcctgtgcagcctctggattcacctttgatgatcatgccatacactgggtccggcaaggtccagggatgggcctggagtgggtctcaggtatcagttggaatggtggtactatagggtatgcggactctgtgaagggccgattcaccatctccagagacaacgccaagaactccctgtatctgcaaatgaacagtctgagagctgaggacacggccttgtattactgtgcaaaactggccgggttcgaaggttacgatttttggagtggttattccaccaaacggaaggatgcttttgatatctggggccaagggacaatggtcactgtctcctcag	productive	Homsap IGHV3-9*01 F	278/288 nt	96.5278	Homsap IGHJ3*02 F	Homsap IGHD3-3*01 F	25	8.8.25	CAKLAGFEGYDFWSGYSTKRKDAFDIW	gatattttggtgactcagtctccactctccctgcccgtcacccctggagagccggcctccatctcctgcaggtctagtcagagcctcctgcatggtaatggaaacaactatttggattggtacctgcagaagccagggcagtctccacagctcctgatctatttgggttctaatcgggcctccggggtccctgacaggtttagtggcagtggatcaggcacagattttacactgaaaatcagcagagtggaggctgaggatgttggggtgtattactgcatgcaagctctccaaactccgtggacgttcggccaagggaccaaggtggaaatcaaac	productive	Homsap IGKV2-28*01 F, or Homsap IGKV2D-28*01 F	287/294 nt	97.619	Homsap IGKJ1*01 F	9	11.3.9	CMQALQTPWTF
25	PX612586	PX613062	IgA	Visit 2	CR0011-3	C	Single-pos	gaagtgcagctggtggagtctgggggaggcttggtacagcctggcaggtccctgagactctcctgtgcagcctctggattcacctttgatgatcatgccatacactgggtccggcaaggtccagggatgggcctggagtgggtctcaggtatcagttggaatggtggtataatagggtatgcggactctgtgaagggccgattcaccatctccagagacaacgccaagaactccctgtatctgcaaatgaacagtctgagagctgaggacacggccttgtattactgtgcaaaactggccgggttcgaaggttacgatttttggagtggttactccaccaaacggaaggatgcttttgatatctggggccaagggacaatggtcactgtctcttntg	productive	Homsap IGHV3-9*01 F	279/288 nt	96.875	Homsap IGHJ3*02 F	Homsap IGHD3-3*01 F	25	8.8.25	CAKLAGFEGYDFWSGYSTKRKDAFDIW	gatattttggtgactcagtctccactctccctgcccgtcacccctggagagccggcctccatctcctgcaagtctagtcagagcctcctgcatggtaatggaaacaactatttggattggtacctgcagaagccagggcagtctccacagctcctgatctatttgggttctaatcgggcctccggggtccctgacaggtttagtggcagtggatcaggcacagattttacactgaaaatcagcagagtggaggctgaggatgttggggtttattactgcatgcaagctctccaaactccgtggacgttcggccaagggaccaaggtggaaatcaaac	productive	Homsap IGKV2-28*01 F, or Homsap IGKV2D-28*01 F	287/294 nt	97.619	Homsap IGKJ1*01 F	9	11.3.9	CMQALQTPWTF
29	PX612587	PX613063	IgA	Visit 2	CR0011-3	C	Single-pos	gaagtgcagctggtggagtctgggggaggcttggtacagcctggcaggtccctgagactctcctgtgcagcctctggattcacctttgatgatcatgccatacactgggtccggcaaggtccagggatgggcctggagtgggtctcaggtatcagttggaatggtggtactatagggtatgcggactctgtgaagggccgattcaccatctccagagacaacgccaagaactccctgtatctgcaaatgaacagtctgagagctgaggacacggccttgtattactgtgcaaaactggccgggttcgaaggttacgatttttggagtggttactccaccaaacggaaggatgcttttgatatctggggccaagggacaatggtcactgtctcttcag	productive	Homsap IGHV3-9*01 F	279/288 nt	96.875	Homsap IGHJ3*02 F	Homsap IGHD3-3*01 F	25	8.8.25	CAKLAGFEGYDFWSGYSTKRKDAFDIW	gatattttggtgactcagtctccactctccctgcccgtcacccctggagagccggcctccatctcctgcaggtctagtcagagcctcctgcatggtaatggaaacaactatttggattggtacctgcagaagccagggcagtctccacagctcctgatctatttgggttctaatcgggcctccggggtccctgacaggtttagtggcagtggatcaggcacagattttacactgaaaatcagcagagtggaggctgaggatgttggggtttattactgcatgcaagctctccaaactccgtggacgttcggccaagggaccaaggtggaaatcaaac	productive	Homsap IGKV2-28*01 F, or Homsap IGKV2D-28*01 F	288/294 nt	97.9592	Homsap IGKJ1*01 F	9	11.3.9	CMQALQTPWTF
30	PX612588	PX613064	IgA	Visit 2	CR0011-3	C	Single-pos	gaagtgcagctggtggagtctgggggaggcttggtacagcctggcaggtccctgagactctcctgtgcagcctctggattcacctttgatgatcatgccatacactgggtccggcaaggtccagggatgggcctggagtgggtctcaggtatcagttggaatggtggtataatagggtatgcggactctgtgaagggccgattcaccatctccagagacaacgccaagaactccctgtatctgcaaatgaacagtctgagagctgaggacacggccttgtattactgtgcaaaactggccgggttcgaaggttacgatttttggagtggttactccaccaaacggaaggatgcttttgatatctggggccaagggacaatggtcactgtctcttcag	productive	Homsap IGHV3-9*01 F	279/288 nt	96.875	Homsap IGHJ3*02 F	Homsap IGHD3-3*01 F	25	8.8.25	CAKLAGFEGYDFWSGYSTKRKDAFDIW	gatattttggtgactcagtctccactctccctgcccgtcacccctggagagccggcctccatctcctgcaagtctagtcagagcctcctgcatggtaatggaaacaactatttggattggtacctgcagaagccagggcagtctccacagctcctgatctatttgggttctaatcgggcctccggggtccctgacaggtttagtggcagtggatcaggcacagattttacactgaaaatcagcagagtggaggctgaggatgttggggtttattactgcatgcaagctctccaaactccgtggacgttcggccaagggaccaaggtggaaatcaaac	productive	Homsap IGKV2-28*01 F, or Homsap IGKV2D-28*01 F	287/294 nt	97.619	Homsap IGKJ1*01 F	9	11.3.9	CMQALQTPWTF
34	PX612592	PX613068	IgA	Visit 2	CR0011-3	C	Single-pos	gaagtgcagctggtggagtctgggggaggcttggtacagcctggcaggtccctgagactctcctgtgcagcctctggattcacctttgatgatcatgccatacactgggtccggcaaggtccagggatgggcctggagtgggtctcaggtatcagttggaatggtggtataatagggtatgcggactctgtgaagggccgattcaccatctccagagacaacgccaagaactccctgtatctgcaaatgaacagtctgagagctgaggacacggccttgtattactgtgcaaaactggccgggttcgaaggttacgatttttggagtggttactccaccaaacggaaggatgcttttgatatctggggccaagggacaatggtcactgtctcttca	productive	Homsap IGHV3-9*01 F	279/288 nt	96.875	Homsap IGHJ3*02 F	Homsap IGHD3-3*01 F	25	8.8.25	CAKLAGFEGYDFWSGYSTKRKDAFDIW	gatattttggtgactcagtctccactctccctgcccgtcacccctggagagccggcctccatctcctgcaagtctagtcagagcctcctgcatggtaatggaaacaactatttggattggtacctgcagaagccagggcagtctccacagctcctgatctatttgggttctaatcgggcctccggggtccctgacaggtttagtggcagtggatcaggcacagattttacactgaaaatcagcagagtggaggctgaggatgttggggtttattactgcatgcaagctctccaaactccgtggacgttcggccaagggaccaaggtggaaatcaaac	productive	Homsap IGKV2-28*01 F, or Homsap IGKV2D-28*01 F	287/294 nt	97.619	Homsap IGKJ1*01 F	9	11.3.9	CMQALQTPWTF
35	PX612593	PX613069	IgA	Visit 2	CR0011-3	C	Single-pos	gaagtgcagctggtggactntgcgggagccttggtacatcctggcaggtccctgagattntcttgtgcagcctnngcattcacctttgatgatcatgccctacaatgggtccggcaaggttcagggatggccgtggagagggtgtcaggtatcagttggaatggtggtataatagggtatgcggcatctgcgaagggcagattcaccatttccagagacaacaacaagacatncctgtatctgcaaacgaacagtttgagagctgaggacacggccttgtattactgtgcaaaaatggccgggttcgaaggttacgatttttggagtggttattccaccaaacggaaggatgcttttgatatnnggggccaagggacaatggtccagtctcttnatc	productive	Homsap IGHV3-9*01 F	249/288 nt	86.4583	Homsap IGHJ3*02 F	Homsap IGHD3-3*01 F	25	8.8.25	CAKMAGFEGYDFWSGYSTKRKDAFDXX	gatattttggtgactcagtctccactctccctgcccgtcacccctggagagccggcctccatctcctgcaagtctagtcagagcctcctgcatggtaatggaaacaactatttggattggtacctgcagaagccagggcagtctccacagctcctgatctatttgggttctaatcgggcctccggggtccctgacaggtttagtggcagtggatcaggcacagattttacactgaaaatcagcagagtggaggctgaggatgttggggtttattactgcatgcaagctctccaaactccgtggacgttcggccaagggaccaaggtggaaatcaaac	productive	Homsap IGKV2-28*01 F, or Homsap IGKV2D-28*01 F	287/294 nt	97.619	Homsap IGKJ1*01 F	9	11.3.9	CMQALQTPWTF
36	PX612594	PX613070	IgA	Visit 2	CR0011-3	C	Single-pos	gaagtgcagctggtggagtctgggggaggcttggtacagcctggcaggtccctgagactctcctgtgcagcctctggattcacctttgatgatcatgccatacactgggtccggcaaggtccagggatgggcctggagtgggtctcaggtatcagttggaatggtggtataatagggtatgcggactctgtgaagggccgattcaccatctccagagacaacgccaagaactccctgtatctgcaaatgaacagtctgagagctgaggacacggccttgtattactgtgcaaaactggccgggttcgaaggttacgatttttggagtggttactccaccaaacggaaggatgcttttgatatctggggccaagggacaatggtcactgtctcttcag	productive	Homsap IGHV3-9*01 F	279/288 nt	96.875	Homsap IGHJ3*02 F	Homsap IGHD3-3*01 F	25	8.8.25	CAKLAGFEGYDFWSGYSTKRKDAFDIW	gatatnnnnnnnantcagtntccactctccctnnccgtcaccccnggagagccggcctccatctcntgcaagtctagtcagagcctccagcatggtaatggaaacaactatttggattggtacctgcagaagccagggcagtctccacagttcctgatntatttgggttttaatcgggcatccggggtccctgacaggtttagtggcagtggatcaggcacagattttacactgaaaatcagcagagtggaggctgaggatgttggggtttattactgcatgcaagctctccaaattccgtggacgttcggccaagggaccaaggtggaaatcaaac	productive	Homsap IGKV2-28*01 F, or Homsap IGKV2D-28*01 F	271/294 nt	92.1769	Homsap IGKJ1*01 F	9	11.3.9	CMQALQIPWTF
38	PX612595	PX613071	IgA	Visit 2	CR0011-3	C	Single-pos	gaggtgcagctggtggagtctgggggaggcttggtacagcctggcaggtccctgagactctcctgtgcagcctctggattcacctttgatgatcatgccatacactgggtccggcaaggtccagggatgggcctggagtgggtctcaggtatcagttggaatggtggtataatagggtatgcggactctgtgaagggccgattcaccatctccagagacaacgccaagaactccctgtatctgcaaatgaacagtctgagagctgaggacacggccttgtattactgtgcaaaactggccgggttcgaaggttacgatttttggagtggttactccaccaaacggaaggatgcttttgatatctggggccaagggacaatggtcactgtctcttcag	productive	Homsap IGHV3-9*01 F	278/288 nt	96.5278	Homsap IGHJ3*02 F	Homsap IGHD3-3*01 F	25	8.8.25	CAKLAGFEGYDFWSGYSTKRKDAFDIW	gatattttggtgactcagtctccactctccctgcccgtcacccctggagagccggcctccatctcctgcaagtctagtcagagcctcctgcatggtaatggaaacaactatttggattggtacctgcagaagccagggcagtctccacagctcctgatctatttgggttctaatcgggcctccggggtccctgacaggtttagtggcagtggatcaggcacagattttacactgaaaatcagcagagtggaggctgaggatgttggggtttattactgcatgcaagctctccaaactccgtggacgttcggccaagggaccaaggtggaaatcaaac	productive	Homsap IGKV2-28*01 F, or Homsap IGKV2D-28*01 F	287/294 nt	97.619	Homsap IGKJ1*01 F	9	11.3.9	CMQALQTPWTF
39	PX612596	PX613072	IgA	Visit 2	CR0011-3	C	Single-pos	gaagtgcagctggtggagtctgggggaggcttggtacagcctggcaggtccctgagactctcctgtgcagcctctggattcacctttgatgatcatgccatacactgggtccggcaaggtccagggatgggcctggagtgggtctcaggtatcagttggaatggtggtactatagggtatgcggactctgtgaagggccgattcaccatctccagagacaacgccaagaactccctgtatctgcagatgaacagtctgagagctgaggacacggccttgtattactgtgcaaaactggccgggttcgaaggttacgatttttggagtggttactccaccaaacggaaggatggttttgatatctggggccaagggacaatggtcactgtctcttcat	productive	Homsap IGHV3-9*01 F	278/288 nt	96.5278	Homsap IGHJ3*02 F	Homsap IGHD3-3*01 F	25	8.8.25	CAKLAGFEGYDFWSGYSTKRKDGFDIW	gatattttggtgactcagtctccactctccctgcccgtcacccctggagagccggcctccatctcctgcaggtctagtcagagcctcctgcatggtaatggaaacaactatttggattggtacctgcagaagccagggcagtctccacagctcctgatttatttgggttctaatcgggcctccggggtccctgacaggtttagtggcagtggatcaggcacagattttacactgaaaatcagcagagtggaggctgaggatgttggggtttattactgcatgcaagctctccaaactccgtggacgttcggccaagggaccaaggtggaaatcaaac	productive	Homsap IGKV2-28*01 F, or Homsap IGKV2D-28*01 F	287/294 nt	97.619	Homsap IGKJ1*01 F	9	11.3.9	CMQALQTPWTF
40	PX612597	PX613073	IgA	Visit 2	CR0011-3	C	Single-pos	gaggtgcagctggtggagtctgggggaggcttggtacagcctggcaggtccctgagactctcctgtgcagcctctggattcacctttgatgatcatgccatacactgggtccggcaaggtccagggatgggcctggagtgggtctcaggtatcagttggaatggtggtataatagggtatgcggactctgtgaagggccgattcaccatctccagagacaacgccaagaactccctgtatctgcaaatgaacagtctgagagctgaggacacggccttgtattactgtgcaaaactggccgggttcgaaggttacgatttttggagtggttactccaccaaacggaaggatgcttttgatatctggggccaagggacaatggtcactgtctcttcag	productive	Homsap IGHV3-9*01 F	278/288 nt	96.5278	Homsap IGHJ3*02 F	Homsap IGHD3-3*01 F	25	8.8.25	CAKLAGFEGYDFWSGYSTKRKDAFDIW	gatattttggtgactcagtctccactctccctgcccgtcacccctggagagccggcctccatctcctgcaagtctagtcagagcctcctgcatggtaatggaaacaactatttggattggtacctgcagaagccagggcagtctccacagctcctgatctatttgggttcttatcgggcnnccggggtccctgacaggtttagtggcagtggatcaggcacagatttttcagggaaaatcagcagagtggaggctgaggangttggggtntattactgcatccaacctgtccaaactccgtggatgttcggccaatggaccaaggtcgaaatcaaag	productive	Homsap IGKV2-28*01 F, or Homsap IGKV2D-28*01 F	276/294 nt	93.8776	Homsap IGKJ1*01 F	9	11.3.9	CIQPVQTPWMF
41	PX612598	PX613074	IgA	Visit 2	CR0011-3	C	Single-pos	gaagtgcagctggtggagtctgggggaggcttggtacagcctggcaggtccctgagactctcctgtgcagcctctggattcacctttgatgatcatgccatacactgggtccggcaaggtccagggatgggcctggagtgggtctcaggtatcagttggaatggtggtataatagggtatgcggactctgtgaagggccgattcaccatctccagagacaacgccaagaactccctgtatctgcaaatgaacagtctgagagctgaggacacggccttgtattactgtgcaaaactggccgggttcgaaggttacgatttttggagtggttactccaccaaacggaaggatgcttttgatatctggggccaagggacaatggtcactgtctcttcag	productive	Homsap IGHV3-9*01 F	279/288 nt	96.875	Homsap IGHJ3*02 F	Homsap IGHD3-3*01 F	25	8.8.25	CAKLAGFEGYDFWSGYSTKRKDAFDIW	gatattttggtgactcagtctccactctccctgcccgtcacccctggagagccggcctccatctcctgcaagtctagtcagagcctcctgcatggtaatggaaacaactatttggattggtacctgcagaagccagggcagtctccacagctcctgatctatttgggttctaatcgggcctccggggtccctgacaggtttagtggcagtggatcaggcacagattttacactgaaaatcagcagagtggaggctgaggatgttggggtttattactgcatgcaagctctccaaactccgtggacgttcggccaagggaccaaggtggaaatcaaac	productive	Homsap IGKV2-28*01 F, or Homsap IGKV2D-28*01 F	287/294 nt	97.619	Homsap IGKJ1*01 F	9	11.3.9	CMQALQTPWTF
42	PX612599	PX613075	IgA	Visit 2	CR0011-3	C	Single-pos	gaagtgcagctggtggagtctgggggaggcttggtacagcctggcaggtccctgagactctcctgtgcagcctctggattcacctttgatgatcatgccatacactgggtccggcaaggtccagggatgggcctggagtgggtctcaggtatcagttggaatggtggtataatagggtatgcggactctgtgaagggccgattcaccatctccagagacaacgccaagaactccctgtatctgcaaatgaacagtctgagagctgaggacacggccttgtattactgtgcaaaactggccgggttcgaaggttacgatttttggagtggttactccaccaaacggaaggatgcttttgatatctggggccaagggacaatggtcactgtctctt	productive	Homsap IGHV3-9*01 F	279/288 nt	96.875	Homsap IGHJ3*02 F	Homsap IGHD3-3*01 F	25	8.8.25	CAKLAGFEGYDFWSGYSTKRKDAFDIW	gatattttggtgactcagtctccactctccctgcccgtcacccctggagagccggcctccatctcctgcaagtctagtcagagcctcctgcatggtaatggaaacaactatttggattggtacctgcagaagccagggcagtctccacagctcctgatctatttgggttctaatcgggcctccggggtccctgacaggtttagtggcagtggatcaggcacagattttacactgaaaatcagcagagtggaggctgaggatgttggggtttattactgcatgcaagctctccaaactccgtggacgttcggccaagggaccaaggtggaaatcaaac	productive	Homsap IGKV2-28*01 F, or Homsap IGKV2D-28*01 F	287/294 nt	97.619	Homsap IGKJ1*01 F	9	11.3.9	CMQALQTPWTF
46	PX612601	PX613077	IgA	Visit 2	CR0011-3	C	Single-pos	gaagtgcagctggtggagtctgggggaggcttggtacagcctggcaggtccctgagactctcctgtgcagcctctggattcacctttgatgatcatgccatacactgggtccggcaaggtccagggatgggcctggagtgggtctcaggtatcagttggaatggtggtataatagggtatgcggactctgtgaagggccgattcaccatctccagagacaacgccaagaactccctgtatctgcaaatgaacagtctgagagctgaggacacggccttgtattactgtgcaaaactggccgggttcgaaggttacgatttttggagtggttactccaccaaacggaaggatgcttttgatatctggggccaagggacaatggtcactgtctcttcag	productive	Homsap IGHV3-9*01 F	279/288 nt	96.875	Homsap IGHJ3*02 F	Homsap IGHD3-3*01 F	25	8.8.25	CAKLAGFEGYDFWSGYSTKRKDAFDIW	gatattttggtgactcagtctccactctccctgcccgtcacccctggagagccggcctccatctcctgcaagtctagtcagagcctcctgcatggtaatggaaacaactatttggattggtacctgcagaagccagggcagtctccacagctcctgatctatttgggttctaatcgggcctccggggtccctgacaggtttagtggcagtggatcaggcacagatttttcagtgaaaatcagcagagtggaggctgaggatgnngggtntattactgcatgcaacctctccaaactccgtggatgttcggccaagggaccaaggtggaaatcaaag	productive (see comment)	Homsap IGKV2-28*01 F, or Homsap IGKV2D-28*01 F	280/293 nt	95.5631	Homsap IGKJ1*01 F	9	11.3.9	CMQPLQTPWMF
47	PX612602	PX613078	IgA	Visit 2	CR0011-3	C	Single-pos	gaagtgcagctggtggagtctgggggaggcttggtacagcctggcaggtccctgagactctcctgtgcagcctctggattcacctttgatgatcatgccatacactgggtccggcaaggtccagggatgggcctggagtgggtctcaggtatcagttggaatggtggtactatagggtatgcggactctgtgaagggccgattcaccatctccagagacaacgccaagaactccctgtatctgcaaatgaacagtctgagagctgaggacacggccttgtattactgtgcaaaactggccgggttcgaaggttacgatttttggagtggttattccaccaaacggaaggatgcttttgatatctggggccaagggacaatggtcactgtctcctcag	productive	Homsap IGHV3-9*01 F	279/288 nt	96.875	Homsap IGHJ3*02 F	Homsap IGHD3-3*01 F	25	8.8.25	CAKLAGFEGYDFWSGYSTKRKDAFDIW	gatattttggtgactcagtctccactctccctgcccgtcacccctggagagccggcctccatctcctgcaggtctagtcagagcctcctgcatggtaatggaaacaactatttggattggtacctgcagaagccagggcagtctccacagctcctgatctatttgggttctaatcgggcctccggggtccctgacaggtttagtggcagtggatcaggcacagattttacactgaaaatcagcagagtggaggctgaggatgttggggtgtattactgcatgcaagctctccaaactccgtggacgttcggccaagggaccaaggtggaaatcaaac	productive	Homsap IGKV2-28*01 F, or Homsap IGKV2D-28*01 F	287/294 nt	97.619	Homsap IGKJ1*01 F	9	11.3.9	CMQALQTPWTF
49	PX612603	PX613079	IgA	Visit 2	CR0011-3	C	Single-pos	gaagtgcagctggtggagtctgggggaggcttggtacagcctggcaggtccctgagactctcctgtgcagcctctggattcacctttgatgatcatgccatacactgggtccggcaaggtccagggatgggcctggagtgggtctcaggtatcagttggaatggtggtataatagggtatgcggactctgtgaagggccgattcaccatctccagagacaacgccaagaactccctgtatctgcaaatgaacagtctgagagctgaggacacggccttgtattactgtgcaaaactggccgggttcgaaggttacgatttttggagtggttactccaccaaacggaaggatgcttttgatatctggggccaagggacaatggtcactgtctcttc	productive	Homsap IGHV3-9*01 F	279/288 nt	96.875	Homsap IGHJ3*02 F	Homsap IGHD3-3*01 F	25	8.8.25	CAKLAGFEGYDFWSGYSTKRKDAFDIW	gatattttggtgactcagtctccactctccctgcccgtcacccctggagagccggcctccatctcctgcaagtctagtcagagcctcctgcatggtaatggaaacaactatttggattggtacctgcagaagccagggcagtctccacagctcctgatctatttgggttctaatcgggcctccggggtccctgacaggtttagtggcagtggatcaggcacagattttacactgaaaatcagcagagtggaggctgaggatgttggggtttattactgcatgcaagctctccaaactccgtggacgttcggccaagggaccaaggtggaaatcaaac	productive	Homsap IGKV2-28*01 F, or Homsap IGKV2D-28*01 F	287/294 nt	97.619	Homsap IGKJ1*01 F	9	11.3.9	CMQALQTPWTF
50	PX612604	PX613080	IgA	Visit 2	CR0011-3	C	Single-pos	gaagtgcagctggtggagtctgggggaggcttggtacagcctggcaggtccctgagactctcctgtgcagcctctggattcacctttgatgatcatgccatacactgggtccggcaaggtccagggatgggcctggagtgggtctcaggtatcagttggaatggtggtactatagggtatgcggactctgtgaagggccgattcaccatctccagagacaacgccaagaactccctgtatctgcaaatgaacagtctgagagctgaggacacggccttgtattactgtgcaaaactggccgggttcgaaggttacgatttttggagtggttactccaccaaacggaaggatgcttttgatatctggggccaagggacaatggtcactgtctcttca	productive	Homsap IGHV3-9*01 F	279/288 nt	96.875	Homsap IGHJ3*02 F	Homsap IGHD3-3*01 F	25	8.8.25	CAKLAGFEGYDFWSGYSTKRKDAFDIW	gatattttggtgactcagtctccactctccctgcccgtcacccctggagagccggcctccatctcctgcaggtctagtcagagcctcctgcatggtaatggaaacaactatttggattggtacctgcagaagccagggcagtctccacagctcctgatctatttgggttctaatcgggcctccggggtccctgacaggtttagtggcagtggatcaggcacagattttacactgaaaatcagcagagtggaggctgaggatgttggggtttattactgcatgcaagctctccaaactccgtggacgttcggccaagggaccaaggtggaaatcaaac	productive	Homsap IGKV2-28*01 F, or Homsap IGKV2D-28*01 F	288/294 nt	97.9592	Homsap IGKJ1*01 F	9	11.3.9	CMQALQTPWTF
53	PX612607	PX613083	IgA	Visit 2	CR0011-3	C	Single-pos	gaagtgcagctggtggagtctgggggaggcttggtacagcctggcaggtccctgagactctcctgtgcagcctctggattcacctttgatgatcatgccatacactgggtccggcaaggtccagggatgggcctggagtgggtctcaggtatcagttggaatggtggtataatagggtatgcggactctgtgaagggccgattcaccatctccagagacaacgccaagaactccctgtatctgcaaatgaacagtctgagagctgaggacacggccttgtattactgtgcaaaactggccgggttcgaaggttacgatttttggagtggttactccaccaaacggaaggatgcttttgatatctggggccaagggacaatggtcactgtctcttca	productive	Homsap IGHV3-9*01 F	279/288 nt	96.875	Homsap IGHJ3*02 F	Homsap IGHD3-3*01 F	25	8.8.25	CAKLAGFEGYDFWSGYSTKRKDAFDIW	gatattttggtgactcagtctccactctccctgcccgtcacccctggagagccggcctccatctcctgcaagtctagtcagagcctcctgcatggtaatggaaacaactatttggattggtacctgcagaagccagggcagtctccacagctcctgatctatttgggttctaatcgggcctccggggtccctgacaggtttagtggcagtggatcaggcacagattttacactgaaaatcagcagagtggaggctgaggatgttggggtttattactgcatgcaagctctccaaactccgtggacgttcggccaagggaccaaggtggaaatcaaac	productive	Homsap IGKV2-28*01 F, or Homsap IGKV2D-28*01 F	287/294 nt	97.619	Homsap IGKJ1*01 F	9	11.3.9	CMQALQTPWTF
54	PX612608	PX613084	IgA	Visit 2	CR0011-3	C	Single-pos	gaggtgcagctggtggagtctgggggaggcttggtacagcctggcaggtccctgagactctcctgtgcagcctctggattcacctttgatgatcatgccatacactgggtccggcaaggtccagggatgggcctggagtgggtctcaggtatcagttggaatggtggtataatagggtatgcggactctgtgaagggccgattcaccatctccagagacaacgccaagaactccctgtatctgcaaatgaacagtctgagagctgaggacacggccttgtattactgtgcaaaactggccgggttcgaaggttacgatttttggagtggttactccaccaaacggaaggatgcttttgatatctggggccaagggacaatggtcactgtctcttcta	productive	Homsap IGHV3-9*01 F	278/288 nt	96.5278	Homsap IGHJ3*02 F	Homsap IGHD3-3*01 F	25	8.8.25	CAKLAGFEGYDFWSGYSTKRKDAFDIW	gatattttggtgactcagtctccactctccctgcccgtcacccctggagagccggcctccatctcctgcaagtctagtcagagcctcctgcatggtaatggaaacaactatttggattggtacctgcagaagccagggcagtctccacagctcctgatctatttgggttctaatcgggcctccggggtccctgacaggtttagtggcagtggatcaggcacagattttacactgaaaatcagcagagtggaggctgaggatgttggggtttattactgcatgcaagctctccaaactccgtggacgttcggccaagggaccaaggtggaaatcaaac	productive	Homsap IGKV2-28*01 F, or Homsap IGKV2D-28*01 F	287/294 nt	97.619	Homsap IGKJ1*01 F	9	11.3.9	CMQALQTPWTF
57	PX612610	PX613086	IgA	Visit 2	CR0011-3	C	Single-pos	gaagtgcagctggtggagtctgggggaggcttggtacagcctggcaggtccctgagactctcctgtgcagcctctggattcacctttgatgatcatgccatacactgggtccggcaaggtccagggatgggcctggagtgggtctcaggtatcagttggaatggtggtataatagggtatgcggactctgtgaagggccgattcaccatctccagagacaacgccaagaactccctgtatctgcaaatgaacagtctgagagctgaggacacggccttgtattactgtgcaaaactggccgggttcgaaggttacgatttttggagtggttactccaccaaacggaaggatgcttttgatatctggggccaagggacaatggtcactgtctcttcag	productive	Homsap IGHV3-9*01 F	279/288 nt	96.875	Homsap IGHJ3*02 F	Homsap IGHD3-3*01 F	25	8.8.25	CAKLAGFEGYDFWSGYSTKRKDAFDIW	gatattttggtgactcagtctccactctccctgcccgtcacccctggagagccggcctccatctcctgcaagtctagtcagagcctcctgcatggtaatggaaacaactatttggattggtacctgcagaagccagggcagtctccacagctcctgatctatttgggttctaatcgggcctccggggtccctgacaggtttagtggcagtggatcaggcacagattttacactgaaaatcagcagagtggaggctgaggatgttggggtttattactgcatgcaagctctccaaactccgtggacgttcggccaagggaccaaggtggaaatcaaac	productive	Homsap IGKV2-28*01 F, or Homsap IGKV2D-28*01 F	287/294 nt	97.619	Homsap IGKJ1*01 F	9	11.3.9	CMQALQTPWTF
62	PX612613	PX613089	IgA	Visit 1	CR0011-1	C	Single-pos	gaagtgcagctggtggagtctgggggaggcttggtacagcctggcaggtccctgagactctcctgtgcagcctctggattcacctttgatgatcatgccatacactgggtccggcaaggtccagggatgggcctggagtgggtctcaggtatcagttggaatggtggtataatagggtatgcggactctgtgaagggccgattcaccatctccagagacaacgccaagaactccctgtatctgcaaatgaacagtctgagagctgaggacacggccttgtattactgtgcaaaactggccgggttcgaaggttacgatttttggagtggttactccaccaaacggaaggatgcttttgatatctggggccaagggacaatggtcactgtctcttca	productive	Homsap IGHV3-9*01 F	279/288 nt	96.875	Homsap IGHJ3*02 F	Homsap IGHD3-3*01 F	25	8.8.25	CAKLAGFEGYDFWSGYSTKRKDAFDIW	gatattttggtgactcagtctccactctccctgcccgtcacccctggagagccggcctccatctcctgcaagtctagtcagagcctcctgcatggtaatggaaacaactatttggattggtacctgcagaagccagggcagtctccacagctcctgatctatttgggttctaatcgggcctccggggtccctgacaggtttagtggcagtggatcaggcacagattttacactgaaaatcagcagagtggaggctgaggatgttggggtttattactgcatgcaagctctccaaactccgtggacgttcggccaagggaccaaggtggaaatcaaac	productive	Homsap IGKV2-28*01 F, or Homsap IGKV2D-28*01 F	287/294 nt	97.619	Homsap IGKJ1*01 F	9	11.3.9	CMQALQTPWTF
63	PX612614	PX613090	IgA	Visit 1	CR0011-1	C	Single-pos	gaagtgcagctggtggagtctgggggaggcttggtacagcctggcaggtccctgagactctcctgtgcagcctctggattcacctttgatgatcatgccatacactgggtccggcaaggtccagggatgggcctggagtgggtctcaggtatcagttggaatggtggtactatagggtatgcggactctgtgaagggccgattcaccatctccagagacaacgccaagaactccctgtatctgcaaatgaacagtctgagagctgaggacacggccttgtattactgtgcaaaactggccgggttcgaaggttacgatttttggagtggttactccaccaaacggaaggatgcttttgatatctggggccaagggacaatggtcactgtctcttcag	productive	Homsap IGHV3-9*01 F	279/288 nt	96.875	Homsap IGHJ3*02 F	Homsap IGHD3-3*01 F	25	8.8.25	CAKLAGFEGYDFWSGYSTKRKDAFDIW	gatattttggtgactcagtctccactctccctgcccgtcacccctggagagccggcctccatctcctgcaggtctagtcagagcctcctgcatggtaatggaaacaactatttggattggtacctgcagaagccagggcagtctccacagctcctgatctatttgggttctaatcgggcctccggggtccctgacaggtttagtggcagtggatcaggcacagattttacactgaaaatcagcagagtggaggctgaggatgttggggtttattactgcatgcaagctctccaaactccgtggacgttcggccaagggaccaaggtggaaatcaaac	productive	Homsap IGKV2-28*01 F, or Homsap IGKV2D-28*01 F	288/294 nt	97.9592	Homsap IGKJ1*01 F	9	11.3.9	CMQALQTPWTF
65	PX612615	PX613091	IgA	Visit 1	CR0011-1	C	Single-pos	gaagtgcagctggtggagtctgggggaggcttggtacagcctggcaggtccctgagactctcctgtgcagcctctggattcacctttgatgatcatgccatacactgggtccggcaaggtccagggatgggcctggagtgggtctcaggtatcagttggaatggtggtataatagggtatgcggactctgtgaagggccgattcaccatctccagagacaacgccaagaactccctgtatctgcaaatgaacagtctgagagctgaggacacggccttgtattactgtgcaaaactggccgggtttgaaggttacgatttttggagtggttactccaccaaacggaaggatgcttttgatatctggggccaagggacaatggtcactgtctcttcag	productive	Homsap IGHV3-9*01 F	279/288 nt	96.875	Homsap IGHJ3*02 F	Homsap IGHD3-3*01 F	25	8.8.25	CAKLAGFEGYDFWSGYSTKRKDAFDIW	gatattttggtgactcagtctccactctccctgcccgtcacccctggagagccggcctccatctcctgcaagtctagtcagagcctcctgcatggtaatggaaacaactatttggattggtacctgcagaagccagggcagtctccacagctcctgatctatttgggttctaatcgggcctccggggtccctgacaggtttagtggcagtggatcaggcacagattttacactgaaaatcagcagagtggaggctgaggatgttggggtttattactgcatgcaagctctccaaactccgtggacgttcggccaagggaccaaggtggaaatcaaac	productive	Homsap IGKV2-28*01 F, or Homsap IGKV2D-28*01 F	287/294 nt	97.619	Homsap IGKJ1*01 F	9	11.3.9	CMQALQTPWTF
67	PX612616	PX613092	IgA	Visit 1	CR0011-1	C	Single-pos	gaggtgcagctggtggagtctgggggaggcttggtacagcctggcaggtccctgagactctcctgtgcagcctctggattcacctttgatgatcatgccatacactgggtccggcaaggtccagggatgggcctggagtgggtctcaggtatcagttggaatggtggtactatagggtatgcggactctgtgaagggccgattcaccatctccagagacaacgccaagaactccctgtatctgcaaatgaacagtctgagagctgaggacacggccttgtattactgtgcaaaactggccgggttcgaaggttacgatttttggagtggttattccaccaaacggaaggatgcttttgatatctggggccaagggacaatggtcactgtctcctgca	productive	Homsap IGHV3-9*01 F	278/288 nt	96.5278	Homsap IGHJ3*02 F	Homsap IGHD3-3*01 F	25	8.8.25	CAKLAGFEGYDFWSGYSTKRKDAFDIW	gatattttggtgactcagtctccactctccctgcccgtcacccctggagagccggcctccatctcctgcaggtctagtcagagcctcctgcatggtaatggaaacaactatttggattggtacctgcagaagccagggcagtctccacagctcctgatctatttgggttctaatcgggcctccggggtccctgacaggtttagtggcagtggatcaggcacagattttacactgaaaatcagcagagtggaggctgaggatgttggggtgtattactgcatgcaagctctccaaactccgtggacgttcggccaagggaccaaggtggaaatcaaac	productive	Homsap IGKV2-28*01 F, or Homsap IGKV2D-28*01 F	287/294 nt	97.619	Homsap IGKJ1*01 F	9	11.3.9	CMQALQTPWTF
69	PX612618	PX613094	IgA	Visit 1	CR0011-1	C	Single-pos	gaagtgcagctggtggagtctgggggaggcttggtacagcctggcaggtccctgagactctcctgtgcagcctctggattcacctttgatgatcatgccatacactgggtccggcaaggtccagggatgggcctggagtgggtctcaggtatcagttggaatggtggtataatagggtatgcggactctgtgaagggccgattcaccatctccagagacaacgccaagaactccctgtatctgcaaatgaacagtctgagagctgaggacacggccttgtattactgtgcaaaactggccgggttcgaaggttacgatttttggagtggttactccaccaaacggaaggatgcttttgatatctggggccaagggacaatggtcactgtctcttcag	productive	Homsap IGHV3-9*01 F	279/288 nt	96.875	Homsap IGHJ3*02 F	Homsap IGHD3-3*01 F	25	8.8.25	CAKLAGFEGYDFWSGYSTKRKDAFDIW	gatattttggtgactcagtctccactctccctgcccgtcacccctggagagccggcctccatctcctgcaagtctagtcagagcctcctgcatggtaatggaaacaactatttggattggtacctgcagaagccagggcagtctccacagctcctgatctatttgggttctaatcgggcctccggggtccctgacaggtttagtggcagtggatcaggcacagattttacactgaaaatcagcagagtggaggctgaggatgttggggtttattactgcatgcaagctctccaaactccgtggacgttcggccaagggaccaaggtggaaatcaaac	productive	Homsap IGKV2-28*01 F, or Homsap IGKV2D-28*01 F	287/294 nt	97.619	Homsap IGKJ1*01 F	9	11.3.9	CMQALQTPWTF
70	PX612619	PX613095	IgA	Visit 1	CR0011-1	C	Single-pos	gaagtgcagctggtggagtctgggggaggcttggtacagcctggcaggtccctgagactctcctgtgcagcctctggattcacctttgatgatcatgccatacactgggtccggcaaggtccagggatgggcctggagtgggtctcaggtatcagttggaatggtggtataatagggtatgcggactctgtgaagggccgattcaccatctccagagacaacgccaagaactccctgtatctgcaaatgaacagtctgagagctgaggacacggccttgtattactgtgcaaaactggccgggttcgaaggttacgatttttggagtggttactccaccaaacggaaggatgcttttgatatctggggccaagggacaatggtcactgtctcttc	productive	Homsap IGHV3-9*01 F	279/288 nt	96.875	Homsap IGHJ3*02 F	Homsap IGHD3-3*01 F	25	8.8.25	CAKLAGFEGYDFWSGYSTKRKDAFDIW	gatattttggtgactcagtctccactctccctgcccgtcacccctggagagccggcctccatctcctgcaagtctagtcagagcctcctgcatggtaatggaaacaactatttggattggtacctgcagaagccagggcagtctccacagctcctgatctatttgggttctaatcgggcctccggggtccctgacaggtttagtggcagtggatcaggcacagattttacactgaaaatcagcagagtggaggctgaggatgttggggtttattactgcatgcaagctctccaaactccgtggacgttcggccaagggaccaaggtggaaatcaaac	productive	Homsap IGKV2-28*01 F, or Homsap IGKV2D-28*01 F	287/294 nt	97.619	Homsap IGKJ1*01 F	9	11.3.9	CMQALQTPWTF
73	PX612621	PX613097	IgA	Visit 1	CR0011-1	C	Single-pos	gangtgcagctggtggagtctgggggaggcttggtacagcctggcaggtccctgagactctcctgtgcagcctctggattcacctttgatgatcatgccatacactgggtccggcaaggtccagggatgggcctggagtgggtctcaggtatcagttggaatggtggtataatagggtatgcggactctgtgaagggccgattcaccatctccagagacaacgccaagaactccctgtatctgcaaatgaacagtctgagagctgaggacacggccttgtattactgtgcaaaactggccgggttcgaaggttacgatttttggagtggttactccaccaaacggaaggatgcttttgatatctggggccaagggacaatggtcactgtctcttcat	productive	Homsap IGHV3-9*01 F	278/288 nt	96.5278	Homsap IGHJ3*02 F	Homsap IGHD3-3*01 F	25	8.8.25	CAKLAGFEGYDFWSGYSTKRKDAFDIW	gatattttggtgactcagtctccactctccctgcccgtcacccctggagagccggcctccatctcctgcaagtctagtcagagcctcctgcatggtaatggaaacaactatttggattggtacctgcagaagccagggcagtctccacagctcctgatctatttgggttctaatcgggcctccggggtccctgacaggtttagtggcagtggatcaggcacagattttacactgaaaatcagcagagtggaggctgaggatgttggggtttattactgcatgcaagctctccaaactccgtggacgttcggccaagggaccaaggtggaaatcaaac	productive	Homsap IGKV2-28*01 F, or Homsap IGKV2D-28*01 F	287/294 nt	97.619	Homsap IGKJ1*01 F	9	11.3.9	CMQALQTPWTF
77	PX612625	PX613101	IgA	Visit 2	CR0011-3	C	Single-pos	gaagtgcagctggtggagtctgggggaggcttggtacagcctggcaggtccctgagactctcctgtgcagcctctggattcacctttgatgatcatgccatacactgggtccggcaaggtccagggatgggcctggagtgggtctcaggtatcagttggaatggtggtactatagggtatgcggactctgtgaagggccgattcaccatctccagagacaacgccaagaactccctgtatctgcaaatgaacagtctgagagctgaggacacggccttgtattactgtgcaaaactggccgggttcgaaggttacgatttttggagtggttactccaccaaacggaaggatgcttttgatatctggggccaagggacaatggtcactgtctcttcag	productive	Homsap IGHV3-9*01 F	279/288 nt	96.875	Homsap IGHJ3*02 F	Homsap IGHD3-3*01 F	25	8.8.25	CAKLAGFEGYDFWSGYSTKRKDAFDIW	gatattttggtgactcagtctccactctccctgcccgtcacccctggagagccggcctccatctcctgcaggtctagtcagagcctcctgcatggtaatggaaacaactatttggattggtacctgcagaagccagggcagtctccacagctcctgatctatttgggttctaatcgggcctccggggtccctgacaggtttagtggcagtggatcaggcacagattttacactgaaaatcagcagagtggaggctgaggatgttggggtttattactgcatgcaagctctccaaactccgtggacgttcggccaagggaccaaggtggaaatcaaac	productive	Homsap IGKV2-28*01 F, or Homsap IGKV2D-28*01 F	288/294 nt	97.9592	Homsap IGKJ1*01 F	9	11.3.9	CMQALQTPWTF
78	PX612626	PX613102	IgA	Visit 2	CR0011-3	C	Single-pos	gaagtgcagctggtggagtctgggggaggcttggtacagcctggcaggtccctgagactctcctgtgcagcctctggattcacctttgatgatcatgccatacactgggtccggcaaggtccagggatgggcctggagtgggtctcaggtatcagttggaatggtggtataatagggtatgcggactctgtgaagggccgattcaccatctccagagacaacgccaagaactccctgtatctgcaaatgaacagtctgagagctgaggacacggccttgtattactgtgcaaaactggccgggttcgaaggttacgatttttggagtggttactccaccaaacggaaggatgcttttgatatctggggccaagggacaatggtcactgtctcttcag	productive	Homsap IGHV3-9*01 F	279/288 nt	96.875	Homsap IGHJ3*02 F	Homsap IGHD3-3*01 F	25	8.8.25	CAKLAGFEGYDFWSGYSTKRKDAFDIW	gatattttggtgactcagtctccactctccctgcccgtcacccctggagagccggcctccatctcctgcaagtctagtcagagcctcctgcatggtaatggaaacaactatttggattggtacctgcagaagccagggcagtctccacagctcctgatctatttgggttctaatcgggcctccggggtccctgacaggtttagtggcagtggatcaggcacagattttacactgaaaatcagcagagtggaggctgaggatgttggggtttattactgcatgcaagctctccaaactccgtggacgttcggccaagggaccaaggtggaaatcaaac	productive	Homsap IGKV2-28*01 F, or Homsap IGKV2D-28*01 F	287/294 nt	97.619	Homsap IGKJ1*01 F	9	11.3.9	CMQALQTPWTF
79	PX612627	PX613103	IgA	Visit 2	CR0011-3	C	Single-pos	gaagtgcagctggtggagtctgggggaggcttggtacagcctggcaggtccctgagactctcctgtgcagcctctggattcacctttgatgatcatgccatacactgggtccggcaaggtccagggatgggcctggagtgggtctcaggtatcagttggaatggtggtataatagggtatgcggactctgtgaagggccgattcaccatctccagagacaacgccaagaactccctgtatctgcaaatgaacagtctgagagctgaggacacggccttgtattactgtgcaaaactggccgggttcgaaggttacgatttttggagtggttactccaccaaacggaaggatgcttttgatatctggggccaagggacaatggtcactgtctcttcag	productive	Homsap IGHV3-9*01 F	279/288 nt	96.875	Homsap IGHJ3*02 F	Homsap IGHD3-3*01 F	25	8.8.25	CAKLAGFEGYDFWSGYSTKRKDAFDIW	gatattttggtgactcagtctccactctccctgcccgtcacccctggagagccggcctccatctcctgcaagtctagtcagagcctcctgcatggtaatggaaacaactatttggattggtacctgcagaagccagggcagtctccacagctcctgatctatttgggttctaatcgggcctccggggtccctgacaggtttagtggcagtggatcaggcacagattttacactgaaaatcagcagagtggaggctgaggatgttggggtttattactgcatgcaagctctccaaactccgtggacgttcggccaagggaccaaggtggaaatcaaac	productive	Homsap IGKV2-28*01 F, or Homsap IGKV2D-28*01 F	287/294 nt	97.619	Homsap IGKJ1*01 F	9	11.3.9	CMQALQTPWTF
93	PX612629	PX613105	IgA	Visit 1	CR0011-1	C	Single-pos	angtgcagctggtggagtctgggggaggcttggtacagcctggcaggtccctgagactctcctgtgcagcctctggattcacctttgatgatcatgccatacactgggtccggcaaggtccagggatgggcctggagtgggtctcaggtatcagttggaatggtggtataatagggtatgcggactctgtgaagggccgattcaccatctccagagacaacgccaagaactccctgtatctgcaaatgaacagtctgagagctgaggacacggccttgtattactgtgcaaaactggccgggttcgaaggttacgatttttggagtggttactccaccaaacggaaggatgcttttgatatctggggccaagggacaatggtcactgtctcttcag	productive	Homsap IGHV3-9*01 F	277/287 nt	96.5157	Homsap IGHJ3*02 F	Homsap IGHD3-3*01 F	25	8.8.25	CAKLAGFEGYDFWSGYSTKRKDAFDIW	gatattttggtgactcagtctccactctccctgcccgtcacccctggagagccggcctccatctcctgcaagtctagtcagagcctcctgcatggtaatggaaacaactatttggattggtacctgcagaagccagggcagtctccacagctcctgatctatttgggttctaatcgggcctccggggtccctgacaggtttagtggcagtggatcaggcacagattttacactgaaaatcagcagagtggaggctgaggatgttggggtttattactgcatgcaagctctccaaactccgtggacgttcggccaagggaccaaggtggaaatcaaac	productive	Homsap IGKV2-28*01 F, or Homsap IGKV2D-28*01 F	287/294 nt	97.619	Homsap IGKJ1*01 F	9	11.3.9	CMQALQTPWTF
97	PX612631	PX613107	IgA	Visit 2	CR0011-3	C	Single-pos	gaagtgcagctggtggagtctgggggaggcttggtacagcctggcaggtccctgagactctcctgtgcagcctctggattcacctttgatgatcatgccatacactgggtccggcaaggtccagggatgggcctggagtgggtctcaggtatcagttggaatggtggtataatagggtatgcggactctgtgaagggccgattcaccatctccagagacaacgccaagaactccctgtatctgcaaatgaacagtctgagagctgaggacacggccttgtattactgtgcaaaactggccgggttcgaaggttacgatttttggagtggttactccaccaaacggaaggatgcttttgatatctggggccaagggacaatggtcactgtctcttcag	productive	Homsap IGHV3-9*01 F	279/288 nt	96.875	Homsap IGHJ3*02 F	Homsap IGHD3-3*01 F	25	8.8.25	CAKLAGFEGYDFWSGYSTKRKDAFDIW	gatattttggtgactcagtctccactctccctgcccgtcacccctggagagccggcctccatctcctgcaagtctagtcagagcctcctgcatggtaatggaaacaactatttggattggtacctgcagaagccagggcagtctccacagctcctgatctatttgggttctaatcgggcctccggggtccctgacaggtttagtggcagtggatcaggcacagattttacactgaaaatcagcagagtggaggctgaggatgttggggtttattactgcatgcaagctctccaaactccgtggacgttcggccaagggaccaaggtggaaatcaaac	productive	Homsap IGKV2-28*01 F, or Homsap IGKV2D-28*01 F	287/294 nt	97.619	Homsap IGKJ1*01 F	9	11.3.9	CMQALQTPWTF
99	PX612633	PX613109	IgA	Visit 2	CR0011-3	C	Single-pos	gaagtgcagctggtggagtctgggggaggcttggtacagcctggcaggtccctgagactctcctgtgcagcctctggattcacctttgatgatcatgccatacactgggtccggcaaggtccagggatgggcctggagtgggtctcaggtatcagttggaatggtggtataatagggtatgcggactctgtgaagggccgattcaccatctccagagacaacgccaagaactccctgtatctgcaaatgaacagtctgagagctgaggacacggccttgtattactgtgcaaaactggccgggttcgaaggttacgatttttggagtggttactccaccaaacggaaggatgcttttgatatctggggccaagggacaatggtcactgtctntgtna	productive	Homsap IGHV3-9*01 F	279/288 nt	96.875	Homsap IGHJ3*02 F	Homsap IGHD3-3*01 F	25	8.8.25	CAKLAGFEGYDFWSGYSTKRKDAFDIW	gatattttggtgactcagtctccactctccctgcccgtcacccctggagagccggcctccatctcctgcaagtctagtcagagcctcctgcatggtaatggaaacaactatttggattggtacctgcagaagccagggcagtctccacagctcctgatctatttgggttctaatcgggcctccggggtccctgacaggtttagtggcagtggatcaggcacagattttacactgaaaatcagcagagtggaggctgaggatgttggggtttattactgcatgcaagctctccaaactccgtggacgttcggccaagggaccaaggtggaaatcaaac	productive	Homsap IGKV2-28*01 F, or Homsap IGKV2D-28*01 F	287/294 nt	97.619	Homsap IGKJ1*01 F	9	11.3.9	CMQALQTPWTF
100	PX612634	PX613110	IgA	Visit 2	CR0011-3	C	Single-pos	gaagtgcagctggtggagtctgggggaggcttggtacagcctggcaggtccctgagactctcctgtgcagcctctggattcacctttgatgatcatgccatacactgggtccggcaaggtccagggatgggcctggagtgggtctcaggtatcagttggaatggtggtactatagggtatgcggactctgtgaagggccgattcaccatctccagagacaacgccaagaactccctgtatctgcaaatgaacagtctgagagctgaggacacggccttgtattactgtgcaaaactggccgggttcgaaggttacgatttttggagtggttattccaccaaacggaaggatgcttttgatatctggggccaagggacaatggtcactgtctcntcag	productive	Homsap IGHV3-9*01 F	279/288 nt	96.875	Homsap IGHJ3*02 F	Homsap IGHD3-3*01 F	25	8.8.25	CAKLAGFEGYDFWSGYSTKRKDAFDIW	gatattttggtgactcagtctccactctccctgcccgtcacccctggagagccggcctccatctcctgcaggtctagtcagagcctcctgcatggtaatggaaacaactatttggattggtacctgcagaagccagggcagtctccacagctcctgatctatttgggttctaatcgggcctccggggtccctgacaggtttagtggcagtggatcaggcacagatttttcantgaaaatcagcagagtggaggctgaggatgttggggtgtattactgcatgcaagctctccaaactccgtggacgttcggccaagggaccaaggtggaaatcaaac	productive	Homsap IGKV2-28*01 F, or Homsap IGKV2D-28*01 F	285/294 nt	96.9388	Homsap IGKJ1*01 F	9	11.3.9	CMQALQTPWTF
101	PX612635	PX613111	IgA	Visit 2	CR0011-3	C	Single-pos	angtgcagctggtggagtctgggggaggcttggtacagcctggcaggtccctgagactctcctgtgcagcctctggattcacctttgatgatcatgccatacactgggtccggcaaggtccagggatgggcctggagtgggtctcaggtatcagttggaatggtggtataatagggtatgcggactctgtgaagggccgattcaccatctccagagacaacgccaagaactccctgtatctgcaaatgaacagtctgagagctgaggacacggccttgtattactgtgcaaaactggccgggttcgaaggttacgatttttggagtggttactccaccaaacggaaggatgcttttgatatctggggccaagggacaatggtcactgtctcttcag	productive	Homsap IGHV3-9*01 F	277/287 nt	96.5157	Homsap IGHJ3*02 F	Homsap IGHD3-3*01 F	25	8.8.25	CAKLAGFEGYDFWSGYSTKRKDAFDIW	gatattttggtgactcantctccactnntcctgcccgtcacccctggagagccggcctccatctcctgcaagtctagtcagagcctcctgcatggtaatggaaacaactatttggattggtacctgcagaagccagggcagtctccacagctcctgatctatttgggttctaatcgggcctccggggtccctgacaggtttagtggcagtggatcaggcacagattttacactgaaaatcagcagagtggaggctgaggatgttggggtttattactgcatgcaagctctccaaactccgtggacgttcggccaagggaccaaggtggaaatcaaac	productive	Homsap IGKV2-28*01 F, or Homsap IGKV2D-28*01 F	283/294 nt	96.2585	Homsap IGKJ1*01 F	9	11.3.9	CMQALQTPWTF
104	PX612638	PX613114	IgA	Visit 2	CR0011-3	C	Single-pos	aagtgcagctggtggagtctgggggaggcttggtacagcctggcaggtccctgagactctcctgtgcagcctctggattcacctttgatgatcatgccatacactgggtccggcaaggtccagggatgggcctggagtgggtctcaggtatcagttggaatggtggtactatagggtatgcggactctgtgaagggccgattcaccatctccagagacaacgccaagaactccctgtatctgcagatgaacagtctgagagctgaggacacggccttgtattactgtgcaaaactggccgggttcgaaggttacgatttttggagtggttactccaccaaacggaaggatggttttgatatctggggccaagggacaatggtcactgtctcttca	productive	Homsap IGHV3-9*01 F	277/287 nt	96.5157	Homsap IGHJ3*02 F	Homsap IGHD3-3*01 F	25	8.8.25	CAKLAGFEGYDFWSGYSTKRKDGFDIW	gatattttggtgactcagtctccactctccctgcccgtcacccctggagagccggcctccatctcctgcaggtctagtcagagcctcctgcatggtaatggaaacaactatttggattggtacctgcagaagccagggcagtctccacagctcctgatttatttgggttctaatcgggcctccggggtccctgacaggtttagtggcagtggatcaggcacagattttacactgaaaatcagcagagtggaggctgaggatgttggggtttattactgcatgcaagctctccaaactccgtggacgttcggccaagggaccaaggtggaaatcaaac	productive	Homsap IGKV2-28*01 F, or Homsap IGKV2D-28*01 F	287/294 nt	97.619	Homsap IGKJ1*01 F	9	11.3.9	CMQALQTPWTF
105	PX612639	PX613115	IgA	Visit 2	CR0011-3	C	Single-pos	gaagtgcagctggtggagtctgggggaggcttggtacagcctggcaggtccctgagactctcctgtgcagcctctggattcacctttgatgatcatgccatacactgggtccggcaaggtccagggatgggcctggagtgggtctcaggtatcagttggaatggtggtataatagggtatgcggactctgtgaagggccgattcaccatctccagagacaacgccaagaactccctgtatctgcaaatgaacagtctgagagctgaggacacggccttgtattactgtgcaaaactggccgggttcgaaggttacgatttttggagtggttactccaccaaacggaaggatgcttttgatatctggggccaagggacaatggtcactgtctcttgca	productive	Homsap IGHV3-9*01 F	279/288 nt	96.875	Homsap IGHJ3*02 F	Homsap IGHD3-3*01 F	25	8.8.25	CAKLAGFEGYDFWSGYSTKRKDAFDIW	gatattttggtgactcagtctccactctccctgcccgtcacccctggagagccggcctccatctcctgcaagtctagtcagagcctcctgcatggtaatggaaacaactatttggattggtacctgcagaagccagggcagtctccacagctcctgatctatttgggttctaatcgggcctccggggtccctgacaggtttagtggcagtggatcaggcacagattttacactgaaaatcagcagagtggaggctgaggatgttggggtttattactgcatgcaagctctccaaactccgtggacgttcggccaagggaccaaggtggaaatcaaac	productive	Homsap IGKV2-28*01 F, or Homsap IGKV2D-28*01 F	287/294 nt	97.619	Homsap IGKJ1*01 F	9	11.3.9	CMQALQTPWTF
106	PX612640	PX613116	IgA	Visit 2	CR0011-3	C	Single-pos	gaagtgcagctggtggagtctgggggaggcttggtacagcctggcaggtccctgagactctcctgtgcagcctctggattcacctttgatgatcatgccatacactgggtccggcaaggtccagggatgggcctggagtgggtctcaggtatcagttggaatggtggtataatagggtatgcggactctgtgaagggccgattcaccatctccagagacaacgccaagaactccctgtatctgcaaatgaacagtctgagagctgaggacacggccttgtattactgtgcaaaactggccgggttcgaaggttacgatttttggagtggttactccaccaaacggaaggatgcttttgatatctggggccaagggacaatggtcactgtctcttcag	productive	Homsap IGHV3-9*01 F	279/288 nt	96.875	Homsap IGHJ3*02 F	Homsap IGHD3-3*01 F	25	8.8.25	CAKLAGFEGYDFWSGYSTKRKDAFDIW	gatattttggtgactcagtctccactctccctgcccgtcacccctggagagccggcctccatctcctgcaagtctagtcagagcctcctgcatggtaatggaaacaactatttggattggtacctgcagaagccagggcagtctccacagctcctgatctatttgggttctaatcgggcctccggggtccctgacaggtttagtggcagtggatcaggcacagattttacactgaaaatcagcagagtggaggctgaggatgttggggtttattactgcatgcaagctctccaaactccgtggacgttcggccaagggaccaaggtggaaatcaaac	productive	Homsap IGKV2-28*01 F, or Homsap IGKV2D-28*01 F	287/294 nt	97.619	Homsap IGKJ1*01 F	9	11.3.9	CMQALQTPWTF
107	PX612641	PX613117	IgA	Visit 2	CR0011-3	C	Single-pos	gangtgcagctggtggagtctgggggaggcttggtacagcctggcaggtccctgagactctcctgtgcagcctctggattcacctttgatgatcatgccatacactgggtccggcaaggtccagggatgggcctggagtgggtctcaggtatcagttggaatggtggtataatagggtatgcggactctgtgaagggccgattcaccatctccagagacaacgccaagaactccctgtatctgcaaatgaacagtctgagagctgaggacacggccttgtattactgtgcaaaactggccgggttcgaaggttacgatttttggagtggttactccaccaaacggaaggatgcttttgatatctggggccaagggacaatggtcactgtctcttcag	productive	Homsap IGHV3-9*01 F	278/288 nt	96.5278	Homsap IGHJ3*02 F	Homsap IGHD3-3*01 F	25	8.8.25	CAKLAGFEGYDFWSGYSTKRKDAFDIW	gatattttggtgactcagtctccactctccctgcccgtcacccctggagagccggcctccatctcctgcaagtctagtcagagcctcctgcatggtaatggaaacaactatttggattggtacctgcagaagccagggcagtctccacagctcctgatctatttgggttctaatcgggcctccggggtccctgacaggtttagtggcagtggatcaggcacagattttacactgaaaatcagcagagtggaggctgaggatgttggggtttattactgcatgcaagctctccaaactccgtggacgttcggccaagggaccaaggtggaaatcaaac	productive	Homsap IGKV2-28*01 F, or Homsap IGKV2D-28*01 F	287/294 nt	97.619	Homsap IGKJ1*01 F	9	11.3.9	CMQALQTPWTF
108	PX612642	PX613118	IgA	Visit 2	CR0011-3	C	Single-pos	gaagtgcagctggtggagtctgggggaggcttggtacagcctggcaggtccctgagactctcctgtgcagcctctggattcacctttgatgatcatgccatacactgggtccggcaaggtccagggatgggcctggagtgggtctcaggtatcagttggaatggtggtataatagggtatgcggactctgtgaagggccgattcaccatctccagagacaacgccaagaactccctgtatctgcaaatgaacagtctgagagctgaggacacggccttgtattactgtgcaaaactggccgggttcgaaggttacgatttttggagtggttactccaccaaacggaaggatgcttttgatatctggggccaagggacaatggtcactgtctcttcag	productive	Homsap IGHV3-9*01 F	279/288 nt	96.875	Homsap IGHJ3*02 F	Homsap IGHD3-3*01 F	25	8.8.25	CAKLAGFEGYDFWSGYSTKRKDAFDIW	gatattttggtgactcagtctccactctccctgcccgtcacccctggagagccggcctccatctcctgcaagtctagtcagagcctcctgcatggtaatggaaacaactatttggattggtacctgcagaagccagggcagtctccacagctcctgatctatttgggttctaatcgggcctccggggtccctgacaggtttagtggcagtggatcaggcacagattttacactgaaaatcagcagagtggaggctgaggatgttggggtttattactgcatgcaagctctccaaactccgtggacgttcggccaagggaccaaggtggaaatcaaac	productive	Homsap IGKV2-28*01 F, or Homsap IGKV2D-28*01 F	287/294 nt	97.619	Homsap IGKJ1*01 F	9	11.3.9	CMQALQTPWTF
109	PX612643	PX613119	IgA	Visit 2	CR0011-3	C	Single-pos	gaagtgcagctggtggagtctgggggaggcttggtacagcctggcaggtccctgagactctcctgtgcagcctctggattcacctttgatgatcatgccatacactgggtccggcaaggtccagggatgggcctggagtgggtctcaggtatcagttggaatggtggtataatagggtatgcggactctgtgaagggccgattcaccatctccagagacaacgccaagaactccctgtatctgcaaatgaacagtctgagagctgaggacacggccttgtattactgtgcaaaactggccgggttcgaaggttacgatttttggagtggttactccaccaaacggaaggatgcttttgatatctggggccaagggacaatggtcactgtctctgc	productive	Homsap IGHV3-9*01 F	279/288 nt	96.875	Homsap IGHJ3*02 F	Homsap IGHD3-3*01 F	25	8.8.25	CAKLAGFEGYDFWSGYSTKRKDAFDIW	gatattttggtgactcagtctccactctccctgcccgtcacccctggagagccggcctccatctcctgcaagtctagtcagagcctcctgcatggtaatggaaacaactatttggattggtacctgcagaagccagggcagtctccacagctcctgatctatttgggttctaatcgggcctccggggtccctgacaggtttagtggcagtggatcaggcacagattttacactgaaaatcagcagagtggaggctgaggatgttggggtttattactgcatgcaagctctccaaactccgtggacgttcggccaagggaccaaggtggaaatcaaac	productive	Homsap IGKV2-28*01 F, or Homsap IGKV2D-28*01 F	287/294 nt	97.619	Homsap IGKJ1*01 F	9	11.3.9	CMQALQTPWTF
110	PX612644	PX613120	IgA	Visit 2	CR0011-3	C	Single-pos	gaagtgcagctggtggagtctgggggaggcttggtacagcctggcaggtccctgagactctcctgtgcagcctctggattcacctttgatgatcatgccatacactgggtccggcaaggtccagggatgggcctggagtgggtctcaggtatcagttggaatggtggtataatagggtatgcggactctgtgaagggccgattcaccatctccagagacaacgccaagaactccctgtatctgcaaatgaacagtctgagagctgaggacacggccttgtattactgtgcaaaactggccgggttcgaaggttacgatttttggagtggttactccaccaaacggaaggatgcttttgatatctggggccaagggacaatggtcactgtctcttcag	productive	Homsap IGHV3-9*01 F	279/288 nt	96.875	Homsap IGHJ3*02 F	Homsap IGHD3-3*01 F	25	8.8.25	CAKLAGFEGYDFWSGYSTKRKDAFDIW	gatattttggtgactcagtctccactctccctgcccgtcacccctggagagccggcctccatctcntgcaagtctagtcagagcctcctgcatggtaatggaaacaactatttggattggtacctgcagaagccagggcagtctccacagctcctgatctatttgggttctaatcgggcctccggggtccctgacaggtttagtggcagtggatcaggcacagattttacactgaaaatcagcagagtggaggctgaggatgttggggtttattactgcatgcaagctctccaaactccgtggacgttcggccaagggaccaaggtggaaatcaaac	productive	Homsap IGKV2-28*01 F, or Homsap IGKV2D-28*01 F	286/294 nt	97.2789	Homsap IGKJ1*01 F	9	11.3.9	CMQALQTPWTF
96	PX612630	PX613106	IgA	Visit 2	CR0011-3	C	Single-pos	aggtgcagctggtggagtctgggggaggcttggtacagcctggcaggtccctgagactctcctgtgcagcctctggattcacctttgatgatcatgccatacactgggtccggcaaggtccagggatgggcctggagtgggtctcaggtatcagttggaatggtggtataatagggtatgcggactctgtgaagggccgattcaccatctccagagacaacgccaagaactccctgtatctgcaaatgaacagtctgagagctgaggacacggccttgtattactgtgcaaaactggccgggttcgaaggttacgatttttggagtggttactccaccaaacggaaggatgcttttgatatctggggccaagggacacatggtcactgtctcttca	productive	Homsap IGHV3-9*01 F	277/287 nt	96.5157	Homsap IGHJ3*02 F	Homsap IGHD3-3*01 F	25	8.8.25	CAKLAGFEGYDFWSGYSTKRKDAFDIW	gatattttggtgactcagtctccactctccctgcccgtcacccctggagagccggcctccatctcctgcaagtctagtcagagcctcctgcatggtaatggaaacaactatttggattggtacctgcagaagccagggcagtctccacagctcctgatctatttgggttctaatcgggcctccggggtccctgacaggtttagnttcaggggatcaggcntagatgtttcagggaacatcagcagagtggaggctgaggannttggggtctccttgcccatccaacctgtacaaactccgtgcatgttcggccaagggagcaaggncgtaatccang	productive	Homsap IGKV2-28*01 F, or Homsap IGKV2D-28*01 F (see comment)	265/294 nt	90.1361	Homsap IGKJ1*01 F	9	11.3.9	PIQPVQTPCMF
300	PX612767	PX613243	IgG	Visit 5	CR0011-6	D	Single-pos	caggtgcagctggtgcagtctggggctgaggtgaagcagcctggggcctcagtgacggtttcctgcaaggcatctggatacatcttcaccaattattatatacactgggtgcgacaggcccctggacaagggcttgagtggatggcaataatcaaccctggtggtggtagtacaacctacgcacagaagttccagggcagagccaccttgaccagggacacgtccacaaacacagtctacatggagctgagcagcctgagatctgaggacacggccgtctactactgtgctagagatgatcgagattacgatttttggagtggttattatacgccccaagattcgcacggtatggacgtctggggccaagggaccacggtcaccgtctcctcag	productive	Homsap IGHV1-46*03 F	271/288 nt	94.0972	Homsap IGHJ6*02 F	Homsap IGHD3-3*01 F	24	8.8.24	CARDDRDYDFWSGYYTPQDSHGMDVW	gatattgtgatgactcagtctcccctctccctgcccgtcacccctggagagccggcctccatctcctgcaggtctagtcagagcctcctacatagtaatggatacaactatttggattggtacctgcagaagccagggcagtcgccacagctcctgatccatttgggttctaatcgggcctccggggtccctgacaggttcagtggcagtggatcaggcacagattttacactgaaaatcagcagagtggaggctgaggatgttggggtttattactgcatgcaagctctacaaactctcatcacgttcggccaagggacacgactggagattaaac	productive	Homsap IGKV2-28*01 F, or Homsap IGKV2D-28*01 F	290/294 nt	98.6395	Homsap IGKJ5*01 F	9	11.3.9	CMQALQTLITF
375	PX612837	PX613313	IgG	Visit 5	CR0011-6	D	Single-pos	caggtgcagttggtgcagtctggggctgaggtgaaaaagcccggggcctcagtgatactttcctgcaaggcatctggatacagtttcatgaactactacatacactgggttcgccaggcccctggaccagggcttgagtggattggaataatcaaccctggtggtggcagcacaacttacgcacataagtttcagggcagagtcaccctgaccagggacacgtccacgagcacagtctacatggaagtgagtagcctgagatttgaggacacggccgtctattattgtgctagagatgatcgggattacgacttttggagtggctatcacacgccccaagattcgcacggtatggacgtctggggccaagggaccacggtcaccgtcacgtcag	productive	Homsap IGHV1-46*03 F	258/288 nt	89.5833	Homsap IGHJ6*02 F	Homsap IGHD3-3*01 F	24	8.8.24	CARDDRDYDFWSGYHTPQDSHGMDVW	gaaattgtgatgactcagtctccactctccctggccgtcacccctggagagccggcctccatctcctgcaggtctagtcagagcctcctgcatagtaacggatacaactatttggattggtacctgcagaagccagggcagtctccacaactcctgatccatttgggttctaatcgggcctccggggtccctgacaggttcagtggcagtggatcaggcaccgattttacactgaaaataagcagagtggaggccgaggatgttggggtgtattattgcatgcaagatctacaagctctcatcaccttcggccaagggacacgactggagattaaac	productive	Homsap IGKV2-28*01 F, or Homsap IGKV2D-28*01 F	283/294 nt	96.2585	Homsap IGKJ5*01 F	9	11.3.9	CMQDLQALITF
406	PX612867	PX613343	IgG	Visit 5	CR0011-6	D	Single-pos	caggtgcagctgctgcagtctggggctgaggtgaagaagcctggggcctcagtgaaggtttcctgcacggcttctggatacattttcatcgactattacatacactgggtgcgacaggcccctggacaagggcttgagtggatgggaataatcaaccctggtggtggtagtacaacctacgcaccgaagttccagggcagagtcaccatgaccagggacacgtccacgaagacagtcgacatggagatgaccagcctgagatctgaggacacggccgtgtattactgtgctagagatgatcgagattacgatttctggagtggttatcatacgccccagaattcgcacggtanggacgtctggggccaggggaccacggtcaccgtctcctcag	productive	Homsap IGHV1-46*03 F	268/288 nt	93.0556	Homsap IGHJ6*02 F	Homsap IGHD3-3*01 F	24	8.8.24	CARDDRDYDFWSGYHTPQNSHGXDVW	aatattgtgatgactcagtctccattctccctgcccgtcacccctggagagtcggcctccatctcctgcaggtctagtcagagcctcctgcatagtaatggatacaactatgtggattggtacctgcacaagccagggcagtctccacaactcctgatctatttgggttctggggtttnnncngctgtcgatctcaggttcactggcagtggatcaggcacggattttacactgaaaatcagcagagtggaggctgaggatgttggggtttattactgcatgcaagctctacaaactctcatcaccttcggccaggggacacgactggagattaaac	productive	Homsap IGKV2-28*01 F, or Homsap IGKV2D-28*01 F	269/294 nt	91.4966	Homsap IGKJ5*01 F	9	11.3.9	CMQALQTLITF
452	PX612910	PX613386	IgG	Visit 2	CR0011-3	D	Triple-pos	caggtgcagctggtgcagtctggggctgaggtgaagaagcctggggcctcagtgaaggtttcctgcaaggcatctggatacatcttcaccaactactatatacactgggtgcgacaggcccctggacaagggcttgagtggatgggaataatcaaccctagtggtggtagcacaagctacgcacagaagttccagggcagaggcaccatgaccagggacacgtccacgagcacagtctacatggagctgagcagcctgagatctgaggacacggccgtgtattactgtgctagagatgatcgagattacgatttttggagtggttattatacgccccaagattcgcacggtatggacgtctggggccaggggaccacggtcaccgtctcctcag	productive	Homsap IGHV1-46*03 F	284/288 nt	98.6111	Homsap IGHJ6*02 F	Homsap IGHD3-3*01 F	24	8.8.24	CARDDRDYDFWSGYYTPQDSHGMDVW	gatattgtgatgactcagtctccactctccctgcccgtcacccctggagagccggcctccatttcctgtaggtctagtcagagcctcctgcatactaatggatacaactatttggattggtacctgcagaagccagggcagtctccacagctcctgatctatttgggttctaatcgggcctccggggtccctgacaggttcagtggcagtggatcaggcacagattttacactgaaaattagcagagtggaggctgaggatgttggggtttattactgcatgcaagctctacaaactctcatcaccttcggccaagggacacgactggagattaaac	productive	Homsap IGKV2-28*01 F, or Homsap IGKV2D-28*01 F	290/294 nt	98.6395	Homsap IGKJ5*01 F	9	11.3.9	CMQALQTLITF
526	PX612982	PX613458	IgG	Visit 4	CR0011-5	D	Triple-pos	caggtgcagctggtgcagtctggggctgaggtgaagaagcctggggcctcagtgaaggtttcctgcaaggcatctggatacatcttcaccaattattatatacactgggtgcgacaggcccctggacaagggcttgagtggatggcaataatcaaccctggtggtggtagtacaacctacgcacagaagttccagggcagagccaccttgaccagggacacgtccacaaacacagtctacatggagctgagcagcctgagatctgaggacacggccgtctactactgtgctagagatgatcgagattacgatttttggagtggttattatacgccccaagattcgcacggtatggacgtctggggccaagggaccacggtcaccgtctcctcag	productive	Homsap IGHV1-46*03 F	273/288 nt	94.7917	Homsap IGHJ6*02 F	Homsap IGHD3-3*01 F	24	8.8.24	CARDDRDYDFWSGYYTPQDSHGMDVW	gatattgtgatgactcagtctcccctctccctgcccgtcacccctggagagccggcctccatctcctgcaggtctagtcagagcctcctacatagtaatggatacaactatttggattggtacctgcagaagccagggcagtctccacagctcctgatccatttgggttctaatcgggcctccggggtccctgacaggttcagtggcagtggatcaggcacagattttacactgaaaatcagcagagtggaggctgaggatgttggggtttattactgcatgcaagctctacaaactctcatcacgttcggccaagggacacgactggagattaaac	productive	Homsap IGKV2-28*01 F, or Homsap IGKV2D-28*01 F	291/294 nt	98.9796	Homsap IGKJ5*01 F	9	11.3.9	CMQALQTLITF
246	PX612752	PX613228	IgG	Visit 1	CR0011-1		Single-pos	gaagtgcagctggtggagtctgggggaggcttggtacagcctggcaggtccctgagactctcctgtgcagcctctggattcacctttgatgattatgccatgcactgggtccggcaagctccagggaagggcctggagtgggtctcaggtattagttggaatagtggtaccataggctatgcggactctgtgaagggccgattcaccatctccagagacaacgccaagaactccctgtatctgcaaatgaacagtctgagagctgaggacacggccttgtattactgtgcaaaaggctctatcattgatcggggattactatggttcggggagttatctaacgcgtactactttgactactggggccagggaaccctggtcaccgtctcctcag	productive	Homsap IGHV3-9*01 F	287/288 nt	99.6528	Homsap IGHJ4*02 F	Homsap IGHD3-10*01 F	24	8.8.24	CAKGSIIDRGLLWFGELSNAYYFDYW	gacntngtgatganccagtntncagantccctgnntgtgtcttcgggcgagagggccaccatcaactgcaagtccagccagagtgttttatacagttccaacaataagaantatttagtttggtaccagcagaaaccaggacaacctcctaagctgctcatttactgggcatctacccgggaatccggggtccctgcccgattcagtggcagcgggtctgggacagatttcactctcaccatcagcagcctgcagcctgaagatgtggcagtttattactgtcagcaatattatagtattcctctgggtttcggcggagggaccaaggtggagatcaaac	productive	Homsap IGKV4-1*01 F	280/297 nt	94.2761	Homsap IGKJ4*01 F	9	12.3.9	CQQYYSIPLGF
456	PX612913	PX613389	IgG	Visit 2	CR0011-3		Triple-pos	caggtgcagctgcaggagtcgggcccaggactggtgaagccttcggagaccctgtccctcacctgcactgtctctggtggctccgtcagcagtgatatttactactggagctggatccggcagcccccagggaagggactggagtggattggatatatctctaacagcgtgagcaccaactacgacccctccctcaagaggcgagtcaccatatcagtagacacgtccaagaaccagttctccctgaagctgacctctgtgaccgctgcggacacggccgtgtattactgtgcgagagagagggtaagatattgtagtagtaccagctgctctacctttcactacaactacggtatggacgtctggggccaagggaccacggtcaccgtctcctcag	productive	Homsap IGHV4-61*01 F	281/291 nt	96.5636	Homsap IGHJ6*02 F	Homsap IGHD2-2*02 F	24	10.7.24	CARERVRYCSSTSCSTFHYNYGMDVW	gacatccagatgacccagtctccatcctccctgtctgcatctgtaggagacagagtcaccatcacttgccgggcaagtcagaccattaggagctatttaaattggtatcagcagaaaccagggaaagcccctaagctcctgatctatgctgcatccagtttgcaaagtggggtcccatcaaggttcagtggcagtggatctgggacagatttcactctcaccatcagcagtctgcaacctgaagattttgcaacttactactgtcaacagagttacagtacccctccgatcaccttcggccaagggacacgactggagattaaac	productive	Homsap IGKV1-39*01 F, or Homsap IGKV1D-39*01 F	277/279 nt	99.2831	Homsap IGKJ5*01 F	10	6.3.10	CQQSYSTPPITF
579	PX613034	PX613510	IgG	Visit 4	CR0011-5		Triple-pos	caggtgcagctggtgcagtctggggctgaggtgaagaagcctggggcctcactgaaggtttcctgcaaggcatctggatacaccttcaccagctactatatacattgggtgcgacaggcccctggacaaggacttgagtggatgggaataatcaaccctagtggtgccaacacaaggtattcacagaagttccaggccagagtcaccgtgaccacagacatgtccacgagtacagtctacatggagctgagcagcctgagatctgaggacacggccgtctattactgtgcgagagatggaccaatgtctcccacggtccaactttggggagaatgggggccggtgggacttgactcctggggccagggaaccctggtcaccgtctcctcag	productive	Homsap IGHV1-46*01 F	271/288 nt	94.0972	Homsap IGHJ4*02 F (see comment)	Homsap IGHD1-26*01 F	23	8.8.23	CARDGPMSPTVQLWGEWGPVGLDSW	tcctatgagctgactcagccaccctcagtgtccgtgtccccaggacagacagccaccatcacctgctctggacataaattgggggatagatatgtttcctggtatcagcagaggccaggccagtcccctgtcttggtcatctatcaagataacaagcggccctcagggatccctgagcgattctctggctccaactctgggaacacagccactctgaccatcagcgggacccaggctatggatgaggctgactattattgtcacgcgtgggcctccactaatgtggtattcggcggagggaccaagctgaccgtcctag	productive	Homsap IGLV3-1*01 F	263/279 nt	94.2652	Homsap IGLJ2*01 F, or Homsap IGLJ3*01 F	9	6.3.9	CHAWASTNVVF
297	PX612764	PX613240	IgG	Visit 5	CR0011-6	E	Single-pos	caggtgcagctggtgcagtctggggctgaggtgaagaagcctgggtcctcggtgaaggtctcctgcaaggcttctggaggcaccttcagcagctatgctatcagctgggtgcgccaggcccctggacaaggccttgagtggatgggagggatcatccctatgtttgctaaaccaaactacgcacagaagttccagggcagagtcacgattaccgcggacgaatccacgaccacagcctacatggagctgagcagcctgacatctgaggacacggccgtctattactgtgcgagaggcggatattgtagtaccaacacctgccttctttatttctactattactacgggatgggcgtctggggccaggggaccacggtcaccgtctcctcag	productive	Homsap IGHV1-69*01 F, or Homsap IGHV1-69D*01 F	279/288 nt	96.875	Homsap IGHJ6*02 F	Homsap IGHD2-2*01 F	23	8.8.23	CARGGYCSTNTCLLYFYYYYGMGVW	cagtctgccctgactcagcctgcctccgtgtctgggtctcctggacagtcgatcaccatctcctgcactggagccagcagtgacattggtaattataactatgtctcctggtaccaacaacacccaggcaaagcccccaaactcatgatttatgatgtcagtcatcggccctcaggggtttctgatcgcttctctggctccaagtctggcaacacggcctccctgaccatctctgggctccaggctgaggacgaggctgattattactgcaactcatatacaaccatcaacacccgtgtgctgttcggcggggggaccaagctgaccgtcctag	productive	Homsap IGLV2-14*03 F	279/288 nt	96.875	Homsap IGLJ2*01 F, or Homsap IGLJ3*01 F	11	9.3.11	CNSYTTINTRVLF
398	PX612859	PX613335	IgG	Visit 5	CR0011-6	E	Single-pos	caggtgcagctggtgcagtctggggctgaggtgaagaagcctgggtcctcggtgaaggtctcctgcaaggcttctggaggcaccttcagcagctatgctatcagctgggtgcgccaggcccctggacaaggccttgagtggatgggagggatcatccctatgtttgctaaaccaaactacgcacagaagttccagggcagagtcacgattaccgcggacgaatccacgaccacagcctacatggagctgagcagcctgacatctgaggacacggccgtctattactgtgcgagaggcggatattgtagtaccaacacctgccttctttatttctactattactacgggatgggcgtctggggccaggggaccacggtcaccgtctcctcag	productive	Homsap IGHV1-69*01 F, or Homsap IGHV1-69D*01 F	279/288 nt	96.875	Homsap IGHJ6*02 F	Homsap IGHD2-2*01 F	23	8.8.23	CARGGYCSTNTCLLYFYYYYGMGVW	cagtctgccctgactcagcctgcctccgtgtctgggtctcctggacagtcgatcaccatctcctgcactggagccagcagtgacattggtaattataactatgtctcctggtaccaacaacacccaggcaaagcccccaaactcatgatttatgatgtcagtcatcggccctcaggggtttctgatcgcttctctggctccaagtctggcaacacggcctccctgaccatctctgggctccaggctgaggacgaggctgattattactgcaactcatatacaaccatcaacacccgtgtgctgttcggcggggggaccaagctgaccgtcctag	productive	Homsap IGLV2-14*03 F	279/288 nt	96.875	Homsap IGLJ2*01 F, or Homsap IGLJ3*01 F	11	9.3.11	CNSYTTINTRVLF
468	PX612925	PX613401	IgG	Visit 2	CR0011-3	F	Triple-pos	caggtccagctggtgcagtctggggctgaggtgaagaagcctgggtcctcggtgaaggtctcctgcaaggcttctggaggcaccttcagcagctatgctatcagctgggtgcgacaggcccctggacaagggcttgagtggatgggaaggatcatccctatccttggtatagcaaactacgcacagaagttccagggcagagtcacgattaccgcggacaagtccacgaccacagcctacatggagctgagcagcctgagatctgaggacacggccgtgtattactgtgcgagacggggaccgtattattatgatagtagtggttatctcacgggggaggactacggtatggacgtctggggccaagggaccacggtcaccgtctcctcag	productive	Homsap IGHV1-69*04 F	286/288 nt	99.3056	Homsap IGHJ6*02 F	Homsap IGHD3-22*01 F	23	8.8.23	CARRGPYYYDSSGYLTGEDYGMDVW	gaaattgtgttgacgcagtctccaggcaccctgtctttgtctccaggggaaagagcctccctctcctgcagggccagtcagagtgttagcagcagctacttagcctggtaccagcagaaacctggccaggctcccaggctcctcatctatggtgcatccagccgggccactggcatcccagacaggttcagtggcagtgggtctgggacagacttcactctcaccatcagcagactggagcctgaagattttgcagtgtattactgtcagcagtatggtaactcaccgtggacgttcggccaagggaccaaggtggaaatcaaac	productive	Homsap IGKV3-20*01 F	279/282 nt	98.9362	Homsap IGKJ1*01 F	9	7.3.9	CQQYGNSPWTF
570	PX613025	PX613501	IgG	Visit 4	CR0011-5	F	Triple-pos	caggtccagctggtacagtctggggctgaactgaagaagcctgggtcctcggtgaaggtctcctgcaaggcttccggaggcaccttcagcagctatgctatcagctgggtgcgccaggcccctggtcaagggcttgagtggatgggaaaaatcatccctatccttggcataattgactacgcacagaagtaccagggcagagtcacgattaccgcggacaaacccacgaggacagcctacatggagctgagtagcctgagatctgaggacacggccgtgtattactgtgcgagacggggaccgtattactataataggactgggtatctcacgggggaggacgatggtatggacgtctggggccaagggaccacggtcaccgtctcctcag	productive	Homsap IGHV1-69*04 F	271/288 nt	94.0972	Homsap IGHJ6*02 F (see comment)	Homsap IGHD3-22*01 F	23	8.8.23	CARRGPYYYNRTGYLTGEDDGMDVW	gaaattgtgttgacgcagtctccaggcaccctgtctttgtctccaggggaaagagccaccctctcctgcagggccagtcagagtgttagcactaattatctagcctggtacctggagaaacctggccagactcccaaactcctcatctctggtgcatccagcagggccgctggcatcccagacaggttcagtggcagtgggtctgggacagacttcactctcaccatcagcagactggagcctgaagattttgcagtgtattactgtcagcagtatggtagttcaccgtggacgttcggccaagggaccagggtggaaatcagac	productive	Homsap IGKV3-20*01 F	268/282 nt	95.0355	Homsap IGKJ1*01 F	9	7.3.9	CQQYGSSPWTF
59	PX612612	PX613088	IgA	Visit 2	CR0011-3	F	Single-pos	caggtgcagctggtgcagtctggggctgaggtgaagaagcctgggtcctcggtgaaggtctcctgcaaggcttctggaggcaccttcagcagctatgctatcagctgggtgcgacaggcccctggacaagggcttgagtggatgggaaggatcatccctatctttggtatagcagaccacgcacagaagttccagggcagagtcacgattaccgcggacaaatccacgaggacagcctacatggagctgagcagcctgagatctgaggacacggccgtgtattactgtgcgagacggggaccgtattattatgataggagtggtcatctcacgggggaggactacggtatggacgtctggggccaagggaccacggtcactgtctcctcag	productive	Homsap IGHV1-69*09 F, or Homsap IGHV1-69*17 F or Homsap IGHV1-69*20 (F)	284/288 nt	98.6111	Homsap IGHJ6*02 F	Homsap IGHD3-22*01 F	23	8.8.23	CARRGPYYYDRSGHLTGEDYGMDVW	gaaattgtgttgacgcagtctccaggcaccctgtctttgtctccaggggaaagagccaccctctcctgcagggccagtcagagtgttaccagcagctacttagcctggtaccagcagaaacctggccaggctcccaacctcctcatctatagtgcatccaccagggccactggcatcccagacaggttcagtggcagtgggtctgggacagacttcactctcaccatcagcagactggagcctgaagatgttgcagcgtattattgtcagcagtatggtagttcaccgtggacgttcggccaagggaccaaggtggaaatcaaac	productive	Homsap IGKV3-20*01 F	273/282 nt	96.8085	Homsap IGKJ1*01 F	9	7.3.9	CQQYGSSPWTF
582	PX613037	PX613513	IgG	Visit 4	CR0011-5		Triple-pos	gangtgcagctggtggagtcggggggaggcgtggtccagcctgggaggtccctgagactctcctgtgtagcgtctggattcaccttcagtgactacgcaatgtactgggtccgccaggctccaggcaaggggctggagtgggtggcagctatatattatgatggaagtaatgaatactgtgcagactccgtgaaggggcgattcatcatctccagagacaatcacaacaagacgctgtatttgcaaatgaagagcctgagagctgaggacacggccgtatattactgtgcgagagatcttcataaggccgggggaaacctgagagacgattattactactattacggtatggacgtctggggccaagggaccacggtcaccgtctcctcag	productive	Homsap IGHV3-30*03 F, or Homsap IGHV3-30*04 F or Homsap IGHV3-30*11 F or Homsap IGHV3-30*19 F or Homsap IGHV3-30-3*03 F or Homsap IGHV3-33*01 F or Homsap IGHV3-33*05 F	262/288 nt	90.9722	Homsap IGHJ6*02 F	Homsap IGHD3-10*01 F	23	8.8.23	CARDLHKAGGNLRDDYYYYYGMDVW	tcctatgagctgacacagccaccctcggtgtcagtgtccccaggacagacggccaggatcacctgctctggagatgcatttccaaggcaatatggttattggtaccagcagaagccaggccaggcccctctgttagtcatatataaggacaatgagaggccctcagggatccctgagcgattctctggctccagcgcagggacaatagtcacgctgaccatcagtggagtccaggcagaagacgaggctgactattactgtcaatcagcagacagtagtggtaattatcgtgtattcggcggagggacgaagttgaccgtcctag	productive	Homsap IGLV3-25*03 F	266/279 nt	95.3405	Homsap IGLJ2*01 F, or Homsap IGLJ3*01 F or Homsap IGLJ3*02 F	11	6.3.11	CQSADSSGNYRVF
339	PX612803	PX613279	IgG	Visit 5	CR0011-6		Single-pos	gangtgcagctggtggagtctgggggaggcttggtacagccgggggggtccctgagactctcctgtgcagcctctggattcagcctcggtaaccatagtatgaattgggtccgccaggctccagggaaggggctggagtggatatcatacattagtagtagaagtagtaccatatactacgcagactctgtgaagggccgattcaccatctccagagacaatgccaagaactcactggatctgcaaatgaacagcctgagagccgaggacacgggtgtttattactgtgcgagagaattccttgtcgtagttggtaagggacgtgtcttcggtgactacctaaactggttcgatctttggggccagggagccctggtcaccgtctcctcag	productive	Homsap IGHV3-48*01 F	273/288 nt	94.7917	Homsap IGHJ5*02 F	Homsap IGHD4-17*01 F	23	8.8.23	CAREFLVVVGKGRVFGDYLNWFDLW	tcctatgagctgactcagccaccctcggtgtcagtggccccaggacagacggccagcattacctgtgggggaaacaatattggaagtaaaggtgtgcactggtaccagcagaagccaggccaggcccctgtgctggtcgtctatgatgatagcgaccggccctcagggatccctgagcgattctctggctccaactctgggaacacggccaccctgaccatcagcagggtcgaagccggggatgaggccgactattactgtcaggtgtgggatactaatagtgatcatctttgggtgttcggcggagggaccaagctgacntcccag	productive	Homsap IGLV3-21*02 F	273/279 nt	97.8495	Homsap IGLJ3*02 F	12	6.3.12	CQVWDTNSDHLWVF
180	PX612692	PX613168	IgG	Visit 2	CR0011-3	G	Single-pos	gangtgcagctggtggagtctgggggaggcttggtccagcctggggggtccctgagactctcctgtgcagtctctggattcaccgtcagtagcaagtacatgagctgggtccgccaggctccagggaaggggctggagtgggtctcagttatttttagggagggtaacacatactacgcagactccgtgaaggccagattcaccatctccagagacaattccaagaacacgctgtatcttcaaatgaacagcctgagagccgaggacacggctgtgtattactgtgcgagaggttttagggcccggaccgaacgatttttggagtggttacgcaaggatgaagcttttgatatctggggccaagggacaatggtcaccntctctaca	productive	Homsap IGHV3-66*01 F	276/285 nt	96.8421	Homsap IGHJ3*02 F	Homsap IGHD3-3*01 F	23	8.7.23	CARGFRARTERFLEWLRKDEAFDIW	gaaattgtgttgacgcagtctccaggcaccctgtctttgtctccaggggaaagaggcaccctctcctgcagggccagtcagagtgttagcagcaataacttagcctggtaccagcagaaacctggccaggctcccaggctcctcatctatgatgcatccagcagggccactggcatcccagacaggttcagtggcagtgggtctgggacagacttcacgctcaccatcagcagactggaacctgaagattttgtaatgtattactgtcagcagtatggtaggtcacctctcactttcggcggagggaccaaggtggagatcaaac	productive	Homsap IGKV3-20*01 F	272/282 nt	96.4539	Homsap IGKJ4*01 F	9	7.3.9	CQQYGRSPLTF
228	PX612734	PX613210	IgG	Visit 2	CR0011-3	G	Single-pos	gaggtgcagctggtggagtctgggggaggcttggtccagcctggggagtccctgagactctcctgtgcagtctctggatttgccgtcagtagcaagtacatgagttgggtccgccagggtccagggaaggggctggagtgggtctcagttatttttagggagggtaacacatactacgcagactccgtgaagggcagattcaccatctccagagacaattccaagaacaccctgtctcttcaaatgaacagcctgagagtcgacgacacggctgtgtattactgtgcgagaggttttagggcccggaccgaacgatttttggagtggttacgcaaggatgaagcttttgatatttggggccacgggacacaggtcaccntctctcag	productive	Homsap IGHV3-66*01 F	269/285 nt	94.386	Homsap IGHJ3*02 F	Homsap IGHD3-3*01 F	23	8.7.23	CARGFRARTERFLEWLRKDEAFDIW	gaaattgtgttgacgcagtctccaggcaccctgtctttgtctccaggggaaagagccaccctctcctgcagggccagtcagagtgttagcgccaataacttagcctggtaccagcagaaacctggccaggctcccaggctcctcatctatgatgcatccagcagggccactggcatcccagacaggttcagtggcagtgggtctgggacagacttcacgctcaccatcagcagactggaacctgaagaccttggagtgtatcactgtcagcagtatggtaggtcacctctcactttcggcggagggaccaaggtggagatcaaac	productive	Homsap IGKV3-20*01 F	269/282 nt	95.3901	Homsap IGKJ4*01 F	9	7.3.9	CQQYGRSPLTF
390	PX612851	PX613327	IgG	Visit 5	CR0011-6		Single-pos	gaagtgcacctggtggaatctgggggaggcttggttcagcctggcaggtccctgagactctcctgcgcagcctctggctttacctttgaggattatgccctgcactgggtccggcaagctccagggaagggcctggagtgggtctcaggcattagttggaatggtggtgtcatagactatgcggactctgtgaagggccgattctacatctccagggacaacgccaagaactccctctatctgcaaatgaacagtctgagacctgaggatacggccttgtattactgcacaaaagacatcagggagggtgactatggttcgggtaatttttctccagtcgtcgatggtttcgatacgtggggccaagggactctggtcaccgtctcgtcag	productive	Homsap IGHV3-9*01 F	268/288 nt	93.0556	Homsap IGHJ3*02 F	Homsap IGHD3-10*01 F	23	8.8.23	CTKDIREGDYGSGNFSPVVDGFDTW	gactttgtgatgattcagtctccactctcactgcccgtcacccctggagagccggcctccatctcctgcaggtctcgtcagagcctcctgcatagtaatggatacaactatttgaattggtacctgcagaagccagggcagtctccacagctcctgatctatttgggttctaatcgggcctccggggtccctgacaggttcagtggcagtggatcaggcacagattttacactgaaaatcagtagagtggaggctgaggatgttggtgtttattactgcatgcaaggtctacaaaccccgatcaccttcggccaagggacacgactggagattaaac	productive	Homsap IGKV2-28*01 F, or Homsap IGKV2D-28*01 F	285/294 nt	96.9388	Homsap IGKJ5*01 F	9	11.3.9	CMQGLQTPITF
518	PX612974	PX613450	IgG	Visit 4	CR0011-5		Triple-pos	caggtgcagctgcatgagtcgggcccaggactggtgaagccttcacagaccctgtccctcacctgcaccgtctctggtgactccatcttcagtgatggttactactggagctggatccgccagcacccagcgaagggcctggagtggattggttacatctattacagtgggagcacctactacaatccgtccctcacgagtcgagttaccatatcattggacacgtcggagaaccagttctccctgaggctgacctctgtgtctgccgcggacacggccgtctattactgtgcgcgagggactatttctaagattcggggagccacaccccaactccctctatttttcggttttgaccactggggccagggaaccctggtctccgtctcctcag	productive	Homsap IGHV4-31*03 F	273/291 nt	93.8144	Homsap IGHJ4*02 F (see comment)	Homsap IGHD3-10*01 F	23	10.7.23	CARGTISKIRGATPQLPLFFGFDHW	gatattgtgatgactcagtctccactctccctgcccgtcacccctggagagccggcctccatctcctgcaggtcaagtcagagcctcctgcatactaatggatacaactatttggattggtacgtgcagaagccagggcagtctccacgactcctgatctatatgggttctaatcgggcctccggggtccccgccaggttcagtggcagtggatcaggcacagattttacactgaaaatcagcagagtggaggctgaggatgttggggtttattactgcatgcaagctgtacaaactcctctgttcaccttcggccctgggaccaaagtggatatcaaac	productive	Homsap IGKV2-28*01 F, or Homsap IGKV2D-28*01 F	285/294 nt	96.9388	Homsap IGKJ3*01 F	10	11.3.10	CMQAVQTPLFTF
377	PX612839	PX613315	IgG	Visit 5	CR0011-6		Single-pos	caggtgcagctggtgcagtctggaggtgaggtgaagaagcctggggcctcagtgaaggtctcctgcaaggcttctggttacacctttaccacctgtgctatcagctgggtgcgacaggcccctggacaagggcttgagtggatgggatggatcagcgcttacaatggtaacacaaactatgcacagaaactccagggcagagtcaccatgaccacagacacatccacgaacacagcatacatggagctgaggagcctgagatctgacgacacggccgtgtattactgtgcgagatcgtctcctaatttctataatagaagtggttattattttccgggtgaatacttccagtactggggccagggcaccctggtcaccgtctcctcag	productive	Homsap IGHV1-18*01 F	280/288 nt	97.2222	Homsap IGHJ1*01 F	Homsap IGHD3-22*01 F	22	8.8.22	CARSSPNFYNRSGYYFPGEYFQYW	cagtctgngctgacgcagccgccctcagtgtctggggccccagggcagagggtcaccatctcctgcactgggagcagctccaacatcgggaccgatgatgatgttcactggtaccagcagattccaggaacagcccccaaactcctcatctatggtaatagcaatcggccctcaggggtccctggccgattctctggctccaagtctggcaccacagcctccctggccatcactgggctccaggctgaggatgaggctgattattattgccagtcctatgacagcagcctgagcgtttcttatgtcttcggaactgggaccaaggtcaccgtcctag	productive	Homsap IGLV1-40*01 F	277/288 nt	96.1806	Homsap IGLJ1*01 F	12	9.3.12	CQSYDSSLSVSYVF
338	PX612802	PX613278	IgG	Visit 5	CR0011-6		Single-pos	caggtgcagctggtgcagtctggggctgaggtgaagaagcctggggcctcggtgaaggtctcctgcaaggcctctggatacaccttcagcggctactatatacactgggtgcgacaggcccctggacaagggcttgagtggatggggtggatcaaccctggcactggtggcacacactatgcacagcaatttcagggcagggtcaccctggccagggacacgtccatcaggacaggctacatgcagatgagcagcctgagatctgacgacacggccgtctattactgtgcgagaggcctgtatgtctctgatagcagtggttattacttcaaggagataaactggttcgacccctggggcccgggaacactggtcaccgtctcctcgg	productive	Homsap IGHV1-2*02 F	269/288 nt	93.4028	Homsap IGHJ5*02 F	Homsap IGHD3-22*01 F	22	8.8.22	CARGLYVSDSSGYYFKEINWFDPW	cagtctgtgctgacgcagccgccctcagtgtctggggccccagggcagagggtcaccatctcctgcactgggagcagctccaacatcggggcggattttgatgtacactggtaccagcagcttccaggaacagcccccaaactcctcatctatggtaataccaatcggccctcaggggtccctgaccgatactctggctccaagtctggcacctcagcctccctggccatcactgggctccaggctgaggatgaggctgattattactgccagtcctatgacagcagcctgagtgatccttatgtcttcggaactgggaccaaggtcaccgtcctag	productive	Homsap IGLV1-40*01 F	282/288 nt	97.9167	Homsap IGLJ1*01 F	12	9.3.12	CQSYDSSLSDPYVF
130	PX612646	PX613122	IgG	Visit 2	CR0011-3		Single-pos	caggagcagctggtgcagtctggggctgaggtgaagaagcctggggcctcagtgaaggtctcctgcaaggcttctggatacaccgtcaccggctactatatacactgggtgcgacaggcccctggacaagggcttgagtggatgggatggatcaaccctaagagtggtggcacaaactatgcacagaagtttcagggcagggtcaccatgaccagggacacgtccatcaccacagcctacatggagctgcgcaggctgagatctgacgacacggccgtgtattactgtgcgaccctttcgggggcctcggatacagctatggtcattgagtactactacgacggtatggacgtctggggccaagggaccactgtcaccgtctcctcag	productive	Homsap IGHV1-2*02 F	282/288 nt	97.9167	Homsap IGHJ6*02 F	Homsap IGHD5-18*01 F	22	8.8.22	CATLSGASDTAMVIEYYYDGMDVW	caggctgtggtgcctcaggagccctcactgactgtgtccccaggagggacagtcaccctcacctgtggctccagcactggagctgtcaccagtggtcattatccctgctggttccagcagaagcctggccaagcccccaggacactgatttatgatacaagcaacaaacactcctggacacctgcccggttctcaggctccctccttgggggcaaagctgccctgaccctttcgggtgcgcagcctgaggatgaggctgaatattactgcttgctctcctatagtggtgcttatgtggtgttcggcggagggaccaagctgaccgtcctag	productive	Homsap IGLV7-46*01 F	284/288 nt	98.6111	Homsap IGLJ2*01 F, or Homsap IGLJ3*01 F (see comment)	10	9.3.10	CLLSYSGAYVVF
200	PX612708	PX613184	IgG	Visit 2	CR0011-3		Single-pos	angtgcagctggtggagtctgggggaggcttggtcaagcccggggggtccctcagactctcctgtgaagcctctggattcactttcagtaacgcctggatgacctgggtccgccaggctccagggaaggggctggagtgggttggccgtagtaaaagcagaagtgatggtgggaccacagactacgctgcatccgtgagaggcagattcagcatctcaagagatgattcagaaaacatgctgtatttgcgaatgaacagcctgaaaaccgaggacacaggcgtatattattgtactacagggggatctatggttcggggatttttgggatacccaatgaagactccacgacgtgaatattggggccagggaaccctggtcaccgtctcctcag	productive	Homsap IGHV3-15*01 F	273/293 nt	93.1741	Homsap IGHJ4*02 F	Homsap IGHD3-10*01 F	22	8.10.22	CTTGGSMVRGFLGYPMKTPRREYW	cagtctgccctgactcagcctgcctccgtgtctgggtctcctggacagtcgatcaccatctcctgcactggaaccagcagtgacgttggtagttataactatgtctcctggtaccagcagcacccaggcaaagcccccaaactcataatttatgatgtcaataatcggccctcaggggtttctactcgcttctctggctccaagtctggcaacacggcctccctgaccatctctgggctccaggctgaggacgaggctgattattattgcagctcatatcgatatgccagcacgctcgacgtatttggcggagggaccaagctgaccgtcctaa	productive	Homsap IGLV2-14*04 F	275/288 nt	95.4861	Homsap IGLJ2*01 F, or Homsap IGLJ3*01 F	11	9.3.11	CSSYRYASTLDVF
401	PX612862	PX613338	IgG	Visit 5	CR0011-6	H	Single-pos	gaagtgcagctggtggagtctgggggaggcctggtcaagccgggggggtccctgagactctcctgtgcagcctctggattcatcttcagtagttataccatgaattgggtccgccaggccccagggaaggggccggagtgggtctcacaaattagtgacagtggtagtgacatgtactacgcagactcagtgaagggccgattcagcatctccagagacaacgccaagaactcattgtatctgcgaatgaatagcctgaaagtcgaggacacggctgtgtattactgtgcgagagtccctcggttttattatgatcgaagtggaactcccatttacgagtattactttgactactggggtcagggaatcctggtcaccgtctcctcag	productive	Homsap IGHV3-21*01 F, or Homsap IGHV3-21*05 (F) or Homsap IGHV3-21*07 (F)	265/288 nt	92.0139	Homsap IGHJ4*02 F	Homsap IGHD3-22*01 F	22	8.8.22	CARVPRFYYDRSGTPIYEYYFDYW	caaatagtgatgatgcagtctccagccaccctgtctgtgtctccaggggaaagagccaccctctcctgcagggccagtcagagtgttagcggcaacttagcctggtaccagcagaaccctggccaggctcccaggctcctcatctatgatgcatccaccagggccactggtatcccagacaggttcagtggcagtgggtctgggacagagttcactctcaccatcagcagcctgcagtctgaagattttgcagtttatttctgtcagcagtataatgattggcgtcagctcactttcggcggagggaccaaggtggagatcgaac	productive	Homsap IGKV3-15*01 F	270/279 nt	96.7742	Homsap IGKJ4*01 F	10	6.3.10	CQQYNDWRQLTF
498	PX612955	PX613431	IgG	Visit 4	CR0011-5	H	Triple-pos	gaagtgcagctggtggagtctgggggaggcctggtcaggcctggggggtccctgagactctcttgtggagtctctggattcatgttcagtagctttagtatgcactgggtccgccaggctccagggaaggggctggagtgggtctcatccattagtagtgatggtaatgaaagatactacgcagactcagtgaagggccgattcaccatctccagagacaacgccaagaactcactgtatctacagatgagcagcgtgagagccgaggacacggctgtgtattactgtgcgagagtccctcgatattattatgatagaactggctctccggtttacgaatactattttgaattctggggccggggaaccctggtcaccgtctcctctg	productive	Homsap IGHV3-21*01 F, or Homsap IGHV3-21*07 (F)	267/288 nt	92.7083	Homsap IGHJ4*02 F	Homsap IGHD3-22*01 F	22	8.8.22	CARVPRYYYDRTGSPVYEYYFEFW	gaaatagtgatgacgcagtctccagccacgttgtctgtgtctccaggggaaagagccaccctctcctgcagggccagtcagagtgttagcagtaacttagcctggtaccagcagaaacctggccaggctcccagactcctcatctatgaagcatccaccagggccactgatatcccagccaggttcagtggcagtgggtctgggacagagttcactctcaccatcagcagcctgcagtctgaagactttgcactttattactgtcagcagtacaatcactggactcagctcactttcggcggggggaccaaggtggagatcaaac	productive	Homsap IGKV3-15*01 F	268/279 nt	96.0574	Homsap IGKJ4*01 F	10	6.3.10	CQQYNHWTQLTF
580	PX613035	PX613511	IgG	Visit 4	CR0011-5	H	Triple-pos	gaggtgcagctggtggagtccgggggaggcctggtcaagcctggggggtccctgagactctcctgtgtagcctctggattcatcttcagtagctataccatacactgggtccgccaggctccagggagggggctggagtgggtctcatccattagtagcagtggtagtgacatgtactacgcagactcaatgaagggccgattcaccatctccagagacaacgccaagaactcactctatctgcaaatgaccagcctgagagccgaggacacggctgtgtattactgtgcgagagtccctcggttttactatgataggagtggttctcccatttacgagtactactttgactactggggccagggaaccctggtcaccgtctcctcag	productive	Homsap IGHV3-21*01 F, or Homsap IGHV3-21*07 (F)	274/288 nt	95.1389	Homsap IGHJ4*02 F	Homsap IGHD3-22*01 F	22	8.8.22	CARVPRFYYDRSGSPIYEYYFDYW	gaaatagtgatgacgcagtctccagccaccctgtctgtgtctccaggggaaagagccaccctctcctgcagggccagtcagagtgttaacagcaacttagcctggtaccagcagaaacctggccaggctcccaggctcctcatctatggaacatccaccagggccactggtatctcagccaggttcagtggcagtgggtctgggacagagttcactctcaccatcagcagcctgcagtctgaagattttgcagtttattactgtcagcagtataataactggcctcagctcactttcggcggagggaccaaggtggagatcaaac	productive	Homsap IGKV3-15*01 F	275/279 nt	98.5663	Homsap IGKJ4*01 F	10	6.3.10	CQQYNNWPQLTF
399	PX612860	PX613336	IgG	Visit 5	CR0011-6	H	Single-pos	gaagtgcagttggtggagtctgggggaggcctggtcaagcctggggggtccctgagactctcctgtgcagcctctggattcattttcagtagctatgccatgaactgggtccgccaggctccagggaagggcctggagtgggtctctttaatcagtgatagtggaagtcacatgtactacgcagactcagtgaggggccgattcaccatctccagagacaacgccgagagctcactgcatctgcaaatgagcagcctgagagccgaggacacggctgtgtatttctgtgcgagagttcctcggtattactatgacaggagtgggtctcccattcacgagtactactttgactactggggccagggaaccctggtcaccgtctcctcag	productive	Homsap IGHV3-21*08 F (see comment)	264/285 nt	92.6316	Homsap IGHJ4*02 F	Homsap IGHD3-22*01 F	22	8.8.22	CARVPRYYYDRSGSPIHEYYFDYW	gaaatagtgatgacgcagtctccagccaccctgtctgtgtctccaggggaaagagccaccctctcctgcagggccagtcagagtgttaacagcgacttagcctggtaccagcagaaacctggccaggctcccaggctcctcatctatgatgcatccaccagggccactggtatcccagtcaggttcagtggcagtgggtctgggacagagttcactctcaccatcagcagcctgcactctgaagattttgcactttattactgtcagcagtataataactggactcagctcactttcggcggagggaccaaggtggagatcaaac	productive	Homsap IGKV3-15*01 F	273/279 nt	97.8495	Homsap IGKJ4*01 F	10	6.3.10	CQQYNNWTQLTF
132	PX612648	PX613124	IgG	Visit 2	CR0011-3		Single-pos	gaggtgcagctgttggagtctgggggaaacttggtacagcctggggggtccctgagactctcctgtgcagcctctggattcaccttcagcagttatgccatgagctgggtccgccaggctccagggaaggggctggagtgggtctcagttattagtagtggtggtactaccaaagaattcgcagactccgtgaagggccggttcaccatctccagagacaatttcaaggacacactctatctgcaaatgaacaacttgagagccgaggacacggccctatattactgtgctagagatcttcgggatgatactagtggttatttttacggcgagagggactggtacgtcgatctctggggccgtggcaccctggtcanntntcntca	productive	Homsap IGHV3-23*01 F, or Homsap IGHV3-23D*01 F	267/288 nt	92.7083	Homsap IGHJ2*01 F	Homsap IGHD3-22*01 F	22	8.8.22	CARDLRDDTSGYFYGERDWYVDLW	cagtctgtgctgactcagccaccctcagcgtctgggacccccgggcagagggtcaccatctcttgttctggaagcaggtccaacatcggaagtaatactgtcaactggtaccagcagctcccaggaacggcccccaaactcctcatctataggaatagtcagcggccctcaggggtccctgaccgattctctggctccaagtctggcacctcagcctccctggtcatcagtgggctccagtctgaggatgaggctgattattattgtgcagcatgggatgacagtctgaaaggtcgggtgttcggcggagggaccaagctgaccgtcctga	productive	Homsap IGLV1-44*01 F, or Homsap IGLV1-44*04 F	278/285 nt	97.5439	Homsap IGLJ3*02 F	11	8.3.11	CAAWDDSLKGRVF
33	PX612591	PX613067	IgA	Visit 2	CR0011-3		Single-pos	gaagtgcagctgttggagtctgggggaggcttggttcagccgggggggtccctgagactctcctgtgcagcctctggattcaccctcagcaactatgccatgagctgggtccgccaggctccagggaaggggctggagtgggtctcagctattagtgctagtggtggtagcacatactacgcagactccgtgaagggccgattcaccgtctccagagacaattccaagaacacggtgtttctgcaaatgaacagcctgagagccgaggacacggccgtatattactgtgcgaaaggatcagatggggagtgggagccatccccgcgggtttactactactgcggtgtggacgtctggggccaagggaccacggtcaccgtctcctcag	productive	Homsap IGHV3-23*01 F, or Homsap IGHV3-23D*01 F	277/288 nt	96.1806	Homsap IGHJ6*02 F	Homsap IGHD1-26*01 F	22	8.8.22	CAKGSDGEWEPSPRVYYYCGVDVW	gacatcgtgatgacccagtctccagactccctggctgtgtctctgggcgagagggccaccatcaactgcaagtccagccagagtgttttatacagctccaacaataagaactccttagcttggttccagcagaaaccaggacagcctcctaagctgctcatttactgggcatctacccgggaatccggggtccctgaccgcttcagtggcagcgggtctgggacagatttcactctcaccatcagcagcctgcaggctgaagatgtggcactttattactgtcagcaatattatactactccgctcaccttcggcggagggaccaaggtggagatcaaac	productive	Homsap IGKV4-1*01 F	292/297 nt	98.3165	Homsap IGKJ4*01 F, or Homsap IGKJ4*02 (F)	9	12.3.9	CQQYYTTPLTF
551	PX613007	PX613483	IgG	Visit 4	CR0011-5		Triple-pos	gaggtgcagttggtggagtctgggggaggcgtggtccagcctgggaggtccctgagactctcctgtgcagtctcaggattcaccttcagtccctatcctatgcactgggtccgccaggctccaggcaaggggctggagtgggtggcaattatttcatctactggaagtaacaaatcctacgcagactccgtgaagggccgattctccatctccagagacaattccaagaacacactgtatctgcaaatgagcagcctgagagctgaggacacggctgtctatttctgtgcgagagagccgcgtggctactataatcgaagtggttattactcgcggcagtactactttgactactggggccagggaaccctggtcaccgtctcctcag	productive	Homsap IGHV3-30*04 F, or Homsap IGHV3-30*09 F or Homsap IGHV3-30*15 F or Homsap IGHV3-30-3*03 F	269/288 nt	93.4028	Homsap IGHJ4*02 F	Homsap IGHD3-22*01 F	22	8.8.22	CAREPRGYYNRSGYYSRQYYFDYW	gtcctgggcccagtctgccctggtcatcgatcaagatagcgagcggccctcagggatccctgagcgattctctggctccaactctgggaacacagccactctgaccatcagcgggacccaggctatggatgaggctgactattactgtcaggcgtgggacagcagcgccaatgtggtgttcggcggagggaccaagctgaccgtcctgg	productive	Homsap IGLV3-1*02 F	152/166 nt	91.5663	Homsap IGLJ2*01 F, or Homsap IGLJ3*01 F (see comment)	10	X.3.10	CQAWDSSANVVF
529	PX612985	PX613461	IgG	Visit 4	CR0011-5		Triple-pos	gaggtgcagctggtggagtctgggggaggcgtggtccagcctgggaggtccctgagactctcctgtgcagcgtctggattcaccttcagtagttatggcatgcactgggtccgccaggctccaggcaaggggctggagtgggtggcagttatatggtatgatggaagtaataaatactatgcagactccgtgaagggccgattcaccatctccagagacaattccaagaacacgctgtatctgcaaatgaacagcctgagagccgaggacacggctgtttattactgtgcgagaccccctcgcgatcactatgatagtagtggtaattaccaccccggtgaatacctccagcactggggccagggcaccctggccaccgtctcctcag	productive	Homsap IGHV3-33*01 F	285/288 nt	98.9583	Homsap IGHJ1*01 F	Homsap IGHD3-22*01 F	22	8.8.22	CARPPRDHYDSSGNYHPGEYLQHW	gacatccagatgacccagtctccatcctccctgtctgcatctgtgggagacagagtcaccatcacttgccaggcgagtcaggacattagcaactatttaaattggtatcagcacaaaccagggaaagcccctaagctcctgatctacgatgcggccaatttggaaacaggggtcccgtcaaggttcagtggaagtggatctgggacagattttactttcaccatcagcagcctgcagcctgaggattttgcaacatattactgtcaacactataataatctccctcggtacacttttggccaggggaccaagctggagatcaaac	productive	Homsap IGKV1-33*01 F, or Homsap IGKV1D-33*01 F	270/279 nt	96.7742	Homsap IGKJ2*01 F	10	6.3.10	CQHYNNLPRYTF
553	PX613009	PX613485	IgG	Visit 4	CR0011-5		Triple-pos	caggtgcatttggtggagtctgggggaggcgtggtccagcccgggaggtccctgagactctcctgtgcagcgtctggattcaccttcaagaactatggcatgcactgggtccgccaggctccaggcaaggggctggagtgggtgtcagtaatatggtatgatggaagtgatgaagactatgcagactccgtgaagggccgattcaccatttccagagacgattccaagaacacgctgtatctgcacatgaacagcctgagagtcgaggactcggctgtgtattactgtgcgaaagtgggagggggtccatattgtagtggtggtagctgcttcgggtcttacggtatggacgtctggggcctagggacaacggtcaccgtctcctcag	productive	Homsap IGHV3-33*06 F	272/288 nt	94.4444	Homsap IGHJ6*02 F	Homsap IGHD2-15*01 F	22	8.8.22	CAKVGGGPYCSGGSCFGSYGMDVW	gacatccagatgacccagtctccatcctccctgtctgcatctgtaggagacagagtcaccatcacttgccgggcaagtcagagcattagcacctatttaaattggtatcagcagaaaccagggaaagcccctaacctcctgatctatgctgcatccagtttggaaagtggggtcccatcaaggttcagtggcagtggatctgggacagatttcgctctcaccatcagcagtctgcaacctgaagattttgcaacctactcctgtcaacagagttatactcttccgctcactttcggcggagggaccaaggtggagatcaaac	productive	Homsap IGKV1-39*01 F, or Homsap IGKV1D-39*01 F	271/279 nt	97.1326	Homsap IGKJ4*01 F	9	6.3.9	CQQSYTLPLTF
238	PX612744	PX613220	IgG	Visit 2	CR0011-3		Single-pos	gaagtgcagctggtggagtctgggggaggcttggtacagcctggcaggtccctgagactctcctgtgcagcctctggattcacctttgatgattatgccatgcactgggtccggcaagctccagggaagggcctggagtgggtctcaggtattagttggaatagtggtagcatcggctatgcggactctgtgaagggccgattcaccatctccagagacaacgccaagaactccctgtatctgcaaatgaacagtctgagagctgaggacacggccttgtattactgtgcaaaaggtccgctaggggattactatgatagtagtggttatcggggcgctgaatacttccagcactggggccagggcaccctggtcaccgtctcctcag	productive	Homsap IGHV3-9*01 F	287/288 nt	99.6528	Homsap IGHJ1*01 F	Homsap IGHD3-22*01 F	22	8.8.22	CAKGPLGDYYDSSGYRGAEYFQHW	tcctatgagctgacacagccaccctcggtgtcagtgtccccaggacagacggccaggatcacctgctctgcagatgcattgccaaagcaatatgcttattggtaccagcagaagccaggccaggcccctgtggtggtgatatataaagacagtgagaggccctcagggatccctgagcgattctctggctccagctcagggacaacagtcacattgaccatcagtggagtccaggcagaagacgaggctgactattactgtcaatcagcagacagcaatggtctttatcgggtattcggcggagggaccaagctgaccgtcctag	productive	Homsap IGLV3-25*03 F	275/279 nt	98.5663	Homsap IGLJ2*01 F, or Homsap IGLJ3*01 F or Homsap IGLJ3*02 F	11	6.3.11	CQSADSNGLYRVF
442	PX612900	PX613376	IgG	Visit 2	CR0011-3		Triple-pos	gaagtgcagctggtggagtctgggggaggcttggtacagcctggcaggtccctgagactctcctgtgcagcctctggattcacctttgatgattatgccatacactgggtccggcaagctccagggaagggcctggagtgggtctcaggtagtacttggaatagtggtaccataggctatgcggactctgtgaagggccgattcaccatctccagagacaacgccaagaactccctgtatctgcaaatgaacagtctgagagttgaggacacggccttgtattactgtgtaaaagatatatcgggacccaagtattactatgatagtagtggttcccacgggtacttcgatctctggggccgtggcaccctggtcactgtctcgtcag	productive	Homsap IGHV3-9*01 F	283/288 nt	98.2639	Homsap IGHJ2*01 F	Homsap IGHD3-22*01 F	22	8.8.22	CVKDISGPKYYYDSSGSHGYFDLW	gaaatagtgatgacgcagtctccagccaccctgtctgtgtctccaggggaaagagccaccctctcctgcagggccagtcagagtgttagcagcaacttagcctggtaccagcagaatcctggccaggctcccaggctcctcatctatggtgcatccaccagggccactggtatcccagccaggttcagtggcagtgggtctgggacagagttcactctcaccatcagcagcctgcagtctgcagattttgcagtttattactgtcagcagtatgataactggcctccgtacacttttggccaggggaccaagctggagatcaaac	productive	Homsap IGKV3-15*01 F	276/279 nt	98.9247	Homsap IGKJ2*01 F	10	6.3.10	CQQYDNWPPYTF
497	PX612954	PX613430	IgG	Visit 4	CR0011-5		Triple-pos	caggtgcagctggtgcagtctggacctgaggtgaagaagcctggggcctcagtgagggtctcctgcaaggcttctggttacacctttaccagttatggtatcagttgggtgcgacaggcccctggacaagggcttgagtggatgggatggatcagcccttacaatggtaacacaaactatgcacagaagttccagggcagagtcaccatgagcacagacacattcacgaccacagcccacatggagctgaggagcctgagatctgacgacacggccgtgttttactgtgcgagagttgagtgttattttgatagaagtggtcattactcctgcgagggggggaatgattactggggccagggaaccctgatcaccgtctcctcag	productive	Homsap IGHV1-18*01 F	276/288 nt	95.8333	Homsap IGHJ4*02 F	Homsap IGHD3-22*01 F	21	8.8.21	CARVECYFDRSGHYSCEGGNDYW	cagtctgtgctgacgcagccgccgtcagtgtctggggccccagggcagagggtcaccatctcgtgcactgggaccagctccaaaatcggggcaggttatgatgtacactggtaccagcaccttccagggacggcccccaaactcctcatctatggtaacagcaatcggccctcaggggtccctgaccgattctctggctccaagtctgacacctcagcctccctggccatcactgggctccagcctgaggatgaggctgattattactgccagacctatgacagcagcctgagtggttggcgtgcggtgttcggcggagggaccaagctgaccgtcctag	productive	Homsap IGLV1-40*01 F	278/288 nt	96.5278	Homsap IGLJ2*01 F, or Homsap IGLJ3*01 F or Homsap IGLJ3*02 F (see comment)	13	9.3.13	CQTYDSSLSGWRAVF
146	PX612661	PX613137	IgG	Visit 2	CR0011-3	I	Single-pos	caggtgcagctggtgcagtctggggctgaggtgaagaagcctggggcctcagtgaaggtctcctgcaaggcttctggatacaccttcaccgactactttatgcactgggtgcgacaggcccctggacaagggcttgagtggatgggatggatcaaccctaacagtggtggcacaaactatgcacagaagtttcagggcagggtcaccatgaccagggacacgtccgtcaccacagcctacatggagctgagcaggctgacatctgacgacacggccgtgtattactgtgcgagagatctgtattacgatattttgactgctctcgtcaacagtgaatactactttgactactggggccagggaaccctggtcaccgtctcctcag	productive	Homsap IGHV1-2*02 F	283/288 nt	98.2639	Homsap IGHJ4*02 F	Homsap IGHD3-3*01 F	21	8.8.21	CARDLYYDILTALVNSEYYFDYW	gaaatagtgatgacgcagtctccagccaccctgtctgtgtctccaggggaaagagccaccctctcctgcagggccagtcagagtgttagcagcaacttagcctggtaccagcagaaacctggccaggctcccaggctcctcatctatggtgcatccaccagggccactggtatcccagccaggttcagtggcagtgggtctgggacagagttcactctcaccatcagcagcctgcagtctgaagattttgcagtttattactgtcagcagtataataactggccttccttcggccaagggacacgactggagattaaac	productive	Homsap IGKV3-15*01 F	279/279 nt	100	Homsap IGKJ5*01 F	8	6.3.8	CQQYNNWPSF
296	PX612763	PX613239	IgG	Visit 5	CR0011-6	I	Single-pos	caggtgcagttggtgcagtctggggctgacgtgaagaagcctggggcctcagtgagggtctcctgtagggcttccggatacaccttcaccgacttctttatgcattgggtgcgacaggcccctggacaagggctggagtggatggggtggatcaaccctaccagtggtggcacaaactatgcacagaggtttcagggcagggtcaccgtgaccagggacacatccatcaccacagtttacatggagctgagcaggctgagatctgacgacacggccatctattactgtgcgagagatctctattacgatgatttgactgctcgcgtcaatagtgaatactactttgactcctggggccagggaaccctgatcaccgtctcctcag	productive	Homsap IGHV1-2*02 F	267/288 nt	92.7083	Homsap IGHJ4*02 F (see comment)	Homsap IGHD3-9*01 F	21	8.8.21	CARDLYYDDLTARVNSEYYFDSW	gaaatagtgatgacgcagtctccaggcaccctgtctgtgtctccaggggaaagagtcaccctctcctgcagggccagtcggactgttagcagcaactttgcctggtaccaggggaaacctggccaggctcccaggctcctcatctatggtgcttccaccagggccactggtatccctgccaggttcagtggcagtgggtctgggacagagttcactctcaccatcagcagcctgcagtctgaagattttgcgatttattactgtcagtcgtataatccctggccttccttcggccaagggacacgactggacatgaaac	productive	Homsap IGKV3-15*01 F	264/279 nt	94.6237	Homsap IGKJ5*01 F	8	6.3.8	CQSYNPWPSF
151	PX612664	PX613140	IgG	Visit 2	CR0011-3		Single-pos	caggtgcagctggtgcagtctggggctgaggtgaagaagcctggggcctcagtgaaggtctcctgcaaggcttctggatacaccttcaccggctactatatgcactgggtgcgacaggcccctggacaagggcttgagtggatgggatggatcaaccctaacagtggttggacaaactttgcacagaagtttcagggcagggtcaccatgaccagggacacgtccatcagcgcagcctacatggagctgagcaggctgagatctgacgacacggccgtgtatttctgtgcgagagatttagagtataccagctcgtatgacgattactactactactacggtgtggacgtctggggccaagggaccacggtcaccgtctcctcag	productive	Homsap IGHV1-2*02 F	283/288 nt	98.2639	Homsap IGHJ6*02 F	Homsap IGHD6-6*01 F	21	8.8.21	62_090320_CR0011-1_IgH_P1_G02-Hrev1.ab1_(reversed	tcctatgagctgactcagccaccctcagtgtccgtgtccccaggacagacagccagcatcacctgctctggagataaatggggggataaatatgcttgctggtatcagcagaagccaggccaatcccctgtgttggtcatctatcaagatagcaagcggccctcaggaatccctgagcgattctcgggctccaactctgggaacacagccactctgaccatcagcgggacccaggctatggatgaggctgactattactgncnnncgtgttncctgactgtggtggtattcggcggagggaccaagctgaccgtcctag	productive	Homsap IGLV3-1*01 F (see comment)	262/279 nt	93.9068	Homsap IGLJ2*01 F, or Homsap IGLJ3*01 F	9	6.3.9	XXXCXLTVVVF
516	PX612972	PX613448	IgG	Visit 4	CR0011-5		Triple-pos	caggtgcagctggtacagtctggggctgaagtgaagaagcctggggcctcagtgaaggtttcctgcaaggcatctggatacagtttcaccagctaccatatgcactgggtgcgacaggcccctggacaagggcttgactggatgggaataatcacccctagtgatggcagcgcaagctacgcacagaagttccagggcagagtcaccatgaccagggacacgtccacgagcacagtctccatggagctgagcagcctgagatctgaggacacggccatgtattactgtgcgagagccctcagggaatactatgatcgtactggttacctccacaagggggcctttgactactggggccagggaaccctgctcaccgtctcctcag	productive	Homsap IGHV1-46*01 F	276/288 nt	95.8333	Homsap IGHJ4*02 F	Homsap IGHD2-8*02 F	21	8.8.21	CARALREYYDRTGYLHKGAFDYW	tcctatgagctgactcagccaccctcgctgtcagtggccccaggacagacggccaggatgacctgtggggtcaacaacaatggaagtgaaagtgtgcactggtaccagcagaagccaggccaggcccctgtgctggtcgtctatgatgataccgaccggcactcaggaatccctgagcgattctctggctccaactctgggaacacggccaccctgaccatcagcggggtcgaggccggggatgaggccgactattactgtcaggtgtgggatactagtcgtgatcatccggtattcggcggagggaccaagctgaccgtcctag	productive	Homsap IGLV3-21*02 F	266/279 nt	95.3405	Homsap IGLJ2*01 F, or Homsap IGLJ3*01 F	11	6.3.11	CQVWDTSRDHPVF
573	PX613028	PX613504	IgG	Visit 4	CR0011-5		Triple-pos	cnggtgcagctggtacagtctggggctgaagtgaagaagcctggggcctcagtgaaggtttcctgcaaggcatctggatacagtttcaccagctaccatatgcactgggtgcgacaggcccctggacaagggcttgactggatgggaataatcacccctagtgatggcagcgcaagctacgcacagaagttccagggcagagtcaccatgaccagggacacgtccacgagcacagtctccatggagctgagcagcctgagatctgaggacacggccatgtattactgtgcgagagccctcagggaatactatgatcgtactggttacctccacaagggggcctttgactactggggccagggaaccctgctcaccgtctcctcag	productive	Homsap IGHV1-46*01 F	275/288 nt	95.4861	Homsap IGHJ4*02 F	Homsap IGHD2-8*02 F	21	8.8.21	CARALREYYDRTGYLHKGAFDYW	tcctatgagctgactcagccaccctcagtgtcagtggccccaggaaagacggccaggattacctgtgggggaaacagtcttggaagtaaaaatgtccactggtaccagcagaagccaggccaggcccctgtggtggtcatctattatgatagcgaccggccctcagggatccctgagcgattctctggctccaactctgggaacacggccaccctgaccatcagcagggtcgaagccggggatgaggccgactattactgtcaggtgtgggatactacttgggtgttcggcggagggaccaagctgaccgtcctag	productive	Homsap IGLV3-21*04 F	270/279 nt	96.7742	Homsap IGLJ3*02 F	8	6.3.8	CQVWDTTWVF
311	PX612778	PX613254	IgG	Visit 5	CR0011-6		Single-pos	caggtccagctggtgcagtctggggctgaggtgaagaagcctgggtcctcggtgaaggtctcctgcaaggcttctggaggcaccttcagcagttacgctatcacctgggtgcgacaggcccctggacaaggccttgagtggatgggaaggatcatccctgtctttggagtcacaaactacgcacagaagttccagggcagagtcacgatcaccgcggacaaatcgacgagcacagcctacatggagctgagcagcctgacatctgaggacacggccgtgtattattgtgcgagagtagacggtcagtcgtattctgatagtggtggttatgagtccaactggttcgacccctggggccagggaactctggtcaccgtctcctcag	productive	Homsap IGHV1-69*20 (F)	275/288 nt	95.4861	Homsap IGHJ5*02 F (see comment)	Homsap IGHD3-22*01 F	21	8.8.21	CARVDGQSYSDSGGYESNWFDPW	gacatccagatgacccagtctccatcctccctgtctgcatctgtaggagacagagtcaccntcacttgccgggcaagtcagagcattagcaactatttgaattggtatcagcagaaaccagggaaagcccctacggtcctgatctatggtgcatccactttgcaaagtggggtcccatcaaggttcagtggcagtggatctgggacagatttcactctcaccatcagcagtctgtatcctgaagattttgcaacttactactgtcaacagagttacagttccctctacacttttggccaggggaccaagctggagatcaaac	productive	Homsap IGKV1-39*01 F, or Homsap IGKV1D-39*01 F	270/279 nt	96.7742	Homsap IGKJ2*01 F	9	6.3.9	CQQSYSSLYTF
295	PX612762	PX613238	IgG	Visit 5	CR0011-6	J	Single-pos	gaggtgcagctggtggagtctgggggaggcctggtcaagcctggggggtccctgagactctcctgtgcagcctctggattcaccttcaattactataagatgaactgggtccgccaggctccagggaaggggctggagtgggtctcttccattagtagcagtagcagttacatatactacgcagactcagtgaggggtcgattcaccgtctccagagacaacgccaagaagtcactgtatctgcaaatgaacagcctgcgagccgaggacacggctgtgtattactgtgcgagagattttcctaattgtggtggtgactgctattaccaatattactggtacctcgatctgtggggccgtggcaccctggtcactgtctcctcag	productive	Homsap IGHV3-21*01 F, or Homsap IGHV3-21*06 F	275/288 nt	95.4861	Homsap IGHJ2*01 F	Homsap IGHD2-21*02 F	21	8.8.21	CARDFPNCGGDCYYQYYWYLDLW	aattttatgctgactcaaccccactctgtgtcggcgtctccggggaagacggtaaccatctcctgcacccgcagcagtggcagcattgccagcaactatgtgcaatggtaccagcagcgcccgggcagttcccccaccactgtgatctatgaggatgaccaaagaccctctggggtccctgatcggttctctggctccatcgacaactcctccaactctgcctccctcaccatctctggactgaagactgaggacgaggctgactacttctgtcattcttctgatagcaagaatcagagggtgttcggcggagggaccaagctgaccgtcctag	productive	Homsap IGLV6-57*01 F	281/291 nt	96.5636	Homsap IGLJ3*02 F	10	8.3.10	CHSSDSKNQRVF
379	PX612841	PX613317	IgG	Visit 5	CR0011-6	J	Single-pos	gaggtgcagctggtggagtctgggggaggcctggtcaagcctggggggtccctgagactctcctgtggagcctctggattcnctttcagttattatagcatgaactgggtccgccaggctccagggaaggggctggagtgggtctcatccataacaagtagtagtcgttacatatactacgcagactcagtgaagggccgattcaccacctccagagacaacgccaagaattctctgtatttgcagatgaacaacctgagagccgaggacacggctgtttattactgtgtgagagattttcctcattgtggtggtgactgctattaccaatactactggtacttcgatctctggggccgtggcaccctggtcacggtcgcctcag	productive	Homsap IGHV3-21*06 F	272/288 nt	94.4444	Homsap IGHJ2*01 F	Homsap IGHD2-21*02 F	21	8.8.21	CVRDFPHCGGDCYYQYYWYFDLW	aattttatgctgactcagccccactctgtgtcggagtctccggggaagacggtaaccatctcctgcacccgaagtagtggcagcattgccagcaagtatgtgaagtggtaccaccagcgcccgggcagttcccccgccgccataatatatgaaaatgaccaaagagtctccggggtccctgatcggttctctggctccatcgacaattcctccaactctgcctccctcaccatctccggactgaagcctgaggacggggctgactactattgtcagtcttatgatgacaccaatcagagggtgttcgggggggggaccaaactgaccgtcctag	productive	Homsap IGLV6-57*01 F	265/291 nt	91.0653	Homsap IGLJ3*02 F	10	8.3.10	CQSYDDTNQRVF
383	PX612845	PX613321	IgG	Visit 5	CR0011-6	J	Single-pos	gaggtgcagctggtggagtctgggggaggcctggtcaagcctggggggtccctgagactgtcctgtgcagcctctggattcaccttcagttactataagatgaattgggtccggcaggctccagggaaggggctggagtgggtctcttccattagtagtagtaccagaaacatatactacgcagactcagtgaagggtcgattcaccgtctccagagacaacgccaagcagtcactgtatctgcaaatgaacagcctgagagccgaagacacggctgtatattactgcgcgagagattttcctaattgtggtggtgactgctattaccaatattattggtacctcgatctctggggccgtggcaccctggtcactgtctcctcag	productive	Homsap IGHV3-21*08 F (see comment)	268/285 nt	94.0351	Homsap IGHJ2*01 F	Homsap IGHD2-21*02 F	21	8.8.21	CARDFPNCGGDCYYQYYWYLDLW	aattttatgctgactcaaccccactctgtgtcggcgtctccggggaagacggtaaccatctcctgcacccgcagcagtggcagcattgccagcaactatgtgcagtggtaccagcagcgcccgggcagttcccccaccaatgtgatctttgaggataaccaaagaccctctggggtccctgatcggttctctggctccatcgacaactcctccaactctgcctccctcaccatctctggactgaagactgaggacgaggctgactacttctgtcattcttctgatagcaagagtcagagggtgttcggcggcgggaccaagctgaccgtcctag	productive	Homsap IGLV6-57*01 F	281/291 nt	96.5636	Homsap IGLJ3*02 F	10	8.3.10	CHSSDSKSQRVF
386	PX612847	PX613323	IgG	Visit 5	CR0011-6	J	Single-pos	gaggtgcagctggtggagtctgggggaggcctggtcaagcctggggggtccctgagactgtcctgtgcagcctctggattcacctacagttactataagatgaattgggtccgccaggctccagggaaggggctggagtgggtctcttccattagtagcagttccagaaacatatactacgcagactcagtgaagggtcgattcaccgtctccagagacaacgccaagcagtcactgtatctgcaaatgaacagcctgagagccgaggacacggctgtctattactgcgcgagagactttcctcattgtggtggtgactgctattaccaatattattggtacctcgatctctggggccgtggcaccctggtcactgtctcctcag	productive	Homsap IGHV3-21*08 F (see comment)	268/285 nt	94.0351	Homsap IGHJ2*01 F	Homsap IGHD2-21*02 F	21	8.8.21	CARDFPHCGGDCYYQYYWYLDLW	aattttatgctgactcaaccccactctgtgtcggcgtctccggggaagacggtaaccatctcctgcacccgcagcagtggcagcattgccagcaactatgtgcagtggtaccagcagcgcccgggcagttcccccaccaatgtgatctttgaggataatcaaagaccctctggggtccctgatcggttctctggctccatcgacaactcctccaactctgcctccctcaccatctctggactgaagactgaggacgaggctgactacttctgtcattcttctgattccaagaatcagagggtgttcggcggagggaccaagctgaccgtcctag	productive	Homsap IGLV6-57*01 F	278/291 nt	95.5326	Homsap IGLJ3*02 F	10	8.3.10	CHSSDSKNQRVF
152	PX612665	PX613141	IgG	Visit 2	CR0011-3		Single-pos	ggtgcaggtggtggagtctgggggaggcgtggtccagcctgggaggtccctgagactttcctgtgcggcctctggattcaccttcaatagttatgacatgcattgggtccgccaggctccaggcaaggggctggagtgggtggcagttatatcatatgatggaagtaaaaaatattatgaagactccgtgaagggccgattcaccatctccagagacaattccaagaacacgctgtatctgcaactgaacagtctgagaactgaggacacggctgtctattactgtgcgaaagcattcaccgcgtattgtagtggcactagttgctatctcggggactacttccaccagtggggccagggcaccctggtcacntctcctca	productive	Homsap IGHV3-30*18 F, or Homsap IGHV3-30-5*01 F	272/286 nt	95.1049	Homsap IGHJ1*01 F	Homsap IGHD2-2*01 F	21	8.8.21	CAKAFTAYCSGTSCYLGDYFHQW	tcctatgagctgactcagccaccctcagtgtccgtgtccccagggcagacagccagcatcacctgctctgcagataaattggcggataaatatgtttcctggtatcaccagannccaggccagtcccctgtggtggtcatctatgaagataataagcggccctcagggatccctgagcggttttctggctccaactctgggaacacagccactctgaccatcagcgggacccagcctatggatgaggctgactattactgtcaggcgtgggacagtagcacttatgtcttcgggactgggagncacaggncacnnnnnc	productive	Homsap IGLV3-1*01 F	263/279 nt	94.2652	Homsap IGLJ1*01 F	9	6.3.9	CQAWDSSTYVF
378	PX612840	PX613316	IgG	Visit 5	CR0011-6		Single-pos	gaggtgcagctggtggagtctggaggaggcttgatcctgcctggggggtccctgagactctcctgtgcagcctctgggttcaccgtcagtcccaactgcatgacctgggtccgccagactccagggaaggggctggagtgggtctcacttatttataccggtggtagcacatactacgcagactccgtgaagggccgattcaccatctccagagacaactccaagaacacgctgtatctccaaatgaacagcctgagagccgaggacacggccgtctattactgtgcgaccgcctcccgggcaggggatctttggttcggggagttaccatactcatacttcgatctctggggccgtggcaccctggtcactgtctcctcag	productive	Homsap IGHV3-53*01 F	274/285 nt	96.1404	Homsap IGHJ2*01 F	Homsap IGHD3-10*01 F	21	8.7.21	CATASRAGDLWFGELPYSYFDLW	gacatcgtgctgacccagtctccagacttcctggctgtgtctctgggcgagagggccaccatcaactgcaagtccagccagagtgttttccacacctccaacagtaagaactacttagcttggtaccagcagaaaccaggacagcctcctaggctgctcatttactgggcatctacccgggaatccggggtccctgaccgattcagtggcagcgggtctgggacagatttcactctcaccatcagcagcctgcaggctgaagatgtggcagtttattactgtcaccaatattatagtattcccttcactttcggccctgggaccaaagtggatctcaaac	productive	Homsap IGKV4-1*01 F	289/297 nt	97.3064	Homsap IGKJ3*01 F	9	12.3.9	CHQYYSIPFTF
245	PX612751	PX613227	IgG	Visit 1	CR0011-1		Single-pos	gangtgcagctggtggactctgggggaggcttggtacagcctggcaggtccctgagactctcctgtgcagcctctggattcacctttgatgattatgccatgcactgggtccggcaagctccagggaagggcctggagtgggtctcaggtattagttggaatagtggtaccataggctatgcggactctgtgaagggccgattcaccatctccagagacaacgccaagaattccctgtatctgcaaatgaacagtctgagagctgaggacacggccttgtattactgtgcaaaagatatacgcccgtattattatgatagtagtggttccgagggctacggtatggacgtctggggccaagggaccacggtcaccgtctcctcag	productive	Homsap IGHV3-9*01 F	284/288 nt	98.6111	Homsap IGHJ6*02 F	Homsap IGHD3-22*01 F	21	8.8.21	CAKDIRPYYYDSSGSEGYGMDVW	cagtctgccctgactcagcctgcctccgtgtctgggtctcctggacagtcgatcaccatctcctgcactggaaccagcagtgacgttggtggttataactatgtctcctggtaccaacaacacccaggcaaagcccccaaactcatgatttatgatgtcagtaatcggccctcaggggtttctaatcgcttctctggctccaagtctggcaacacggcctccctgaccatctctgggctccaggctgaggacgaggctgattattactgcagctcatatacaagcagcagcactgtggtattcggcggagggaccaagctgaccgtcctag	productive	Homsap IGLV2-14*03 F	288/288 nt	100	Homsap IGLJ2*01 F, or Homsap IGLJ3*01 F	10	9.3.10	CSSYTSSSTVVF
402	PX612863	PX613339	IgG	Visit 5	CR0011-6		Single-pos	caggtgcagctgcaggagtcgggcccagggctggtgaagccctctcagaccctgtccctcacctgcactgtctctggtggctccagcgtcagtggtactttctactggagctggatccgccagcacccagggaagggcctggagtggattggttacatctatgacagtgggaacacctactacaacccgtccctcaagagtcgaattaccatatcagtgggcacgtctaagacccagttctccctgaagctgagctctgtgactgccgcggacacggccctgtattactgtgcgagagaacgaagggattactatgatattagtggtaaccttcactatgatgcttttgatatctggggccaagggacaatggtcatcgtctcctcag	productive	Homsap IGHV4-31*06 F	274/290 nt	94.4828	Homsap IGHJ3*02 F	Homsap IGHD3-22*01 F	21	10.7.21	CARERRDYYDISGNLHYDAFDIW	gccatccagttgacccagtctccatcctccctgtctgcatctgtaggagacagagtcaccatcatttgccgggcaagtcagggcattagcagtgctttagcctggtatcagcagaaatcagggagagctcctaagctcctgatctctgatgcctccaatttggaaagtggggtcccatcaaggttcagtggcagtggatctgggacagatttcactctcaccatcagcagcctgcagcctgaagattttgcaacatattactgtcaacagtttagtagttaccctcggacgttcggccaagggaccaaggtggaaatcaaac	productive	Homsap IGKV1-13*02 F, or Homsap IGKV1D-13*02 F	271/279 nt	97.1326	Homsap IGKJ1*01 F	9	6.3.9	CQQFSSYPRTF
135	PX612651	PX613127	IgG	Visit 2	CR0011-3		Single-pos	caggtgcagctacaacagtggggcgcagggctgttgaagccttcggagaccctgtccctcacctgcgctgtctatggtgggtccgtcagtggttactactggagctggatccgccagcccccagggaaggggctggagtggattggggaaagcaatcatggtggaaggaccaactacaacccgtccctcaagagtcgagtcaccatatcagtagacacgtccaagaaccagttctccctgaagctgagctctgtgaccgccgcggacacgtctgtgtattactgtgcgagccgatgtcagcattactttgatagtagtggtgcatacccgtcatgctggttcgacccctggggccagggaaccctggtcaccgtctcctcag	productive	Homsap IGHV4-34*02 F	279/285 nt	97.8947	Homsap IGHJ5*02 F	Homsap IGHD3-22*01 F	21	8.7.21	CASRCQHYFDSSGAYPSCWFDPW	cagtctgtgctgacgcagccgccctcagtgtctggggccccagggcagagggtcaccatctcctgcactgggagcagctccaacatcggggcaggttatgatgtacactggtaccagcagcttccaggaacagcccccaaactcctcatctatgctaacagcaatcggccctcaggggtccctgaccgattctctggctccaagtctggcacctcagcctccctggccatcactgggctccaggctgaggatgcggctgattattactgccagtcctatgacaccagcctgagtgctctttgggtgttcggcggagggaccaagctgaccgtcctag	productive	Homsap IGLV1-40*01 F	285/288 nt	98.9583	Homsap IGLJ3*02 F	12	9.3.12	CQSYDTSLSALWVF
569	PX613024	PX613500	IgG	Visit 4	CR0011-5		Triple-pos	caggtgcagctgcaggagtcgggcccaggactggtgaagccttcggagaccctgtccctcagctgcactgtctctggtggctccatcagtcgtttctcctggagctggatccggcagcccccagggaagggtctggagtggattggatatatctttgacactgggagtactaactacaacccctccctcaagagccgcgtcaccatgtctgcaggcacgtccaggaaccagttctccctgaagctgagctctgtgaccgccgcagacacggccgtctattactgtgcgacctctgtcagttactatgataggagtggtactcttaatgccgaagactacttccagcactggggcccgggcacactggtcatcgtctcctcag	productive	Homsap IGHV4-61*12 F	266/285 nt	93.3333	Homsap IGHJ1*01 F	Homsap IGHD3-22*01 F	21	8.7.21	CATSVSYYDRSGTLNAEDYFQHW	cagtctgtgctgacgcagccgccctcagtgtctggggccccagggcagagggtcaccatctcctgcactgggagcagctccaacatcggggcaggttatgatgtacactggtaccagcagcttccaggaacggcccccaaactcctcatctatggtaacaccaatcggccctcaggggtccctgaccgattctctggctccaagtctggcacctcagcctccctggccatcactgggctccaggctgaggatgaggctgattattactgccagtcctatgacagcagcctgagtgcctattatgtcttcggaactgggaccaaggtcaccgtcctag	productive	Homsap IGLV1-40*01 F	286/288 nt	99.3056	Homsap IGLJ1*01 F	12	9.3.12	CQSYDSSLSAYYVF
369	PX612832	PX613308	IgG	Visit 5	CR0011-6		Single-pos	caggtgcagctggtgcagtctggacctgaggtgaagaagcctggggcctctgtgaaggtctcctgcaaggcttctggtttcacctttaccaactatggcatcagctgggtgcgacaggcccctggacaaggccttgagtggatgggatggatcagcggttacactactaacacaaactctgcagagaagttccagggcagagtcaccgtgaccacagacagttccacgaacacagcctacatggagctgaggagcctgagatctgacgacacggccgtgtattactgtgcgagggcggaagtttactatgacaggagtggtcaattacggaccttgggatttgactactggggccagggaaccctggtcaccgtctcctctg	productive	Homsap IGHV1-18*01 F	270/288 nt	93.75	Homsap IGHJ4*02 F	Homsap IGHD3-22*01 F	20	8.8.20	CARAEVYYDRSGQLRTLGFDYW	cntccagatgacccagtctccatcctccctgtctgcatctgttggagacagagtcaccatcacttgccaggcgagtcaggacattagcaactttttgaattggtatcagcagaaaccagggaaagcccctaagctcctgatctacgatgcatccaatttggaagcacgggtcccttcaaggttcagtggaagtggatctgggacgcattttagtttcaccatcagcagcctgcagcctgaagattttgcaacatatttctgtcagcagtatgataatctccccatattcactttcggccctgggaccaaagtggatgtcaatc	productive	Homsap IGKV1-33*01 F, or Homsap IGKV1D-33*01 F	264/277 nt	95.3069	Homsap IGKJ3*01 F	10	6.3.10	CQQYDNLPIFTF
584	PX613039	PX613515	IgG	Visit 4	CR0011-5		Triple-pos	cnggttcagcnggtgcagtctggagctgaggtgaagaagcctggggcctcagtgaaggtctcctgcaaggcttctggttacacctttatcaactatggtatcagctgggtgcgacaggcccctggacaagggcttgagtggatgggttggatcagcccttacaatggtaacacaaactatgcacagaagctccaggacagagtctccatgaccacagacacatcaacgactacagcctatttggagctgaggagcctgagatctgacgacacggccgtgtattactgtgcgaggaataaagtgcctgctgctacccaatattattacttntacgacggtatggacgtctggggccaagggaccacggtcaccgtctcttcag	productive	Homsap IGHV1-18*01 F	275/288 nt	95.4861	Homsap IGHJ6*02 F	Homsap IGHD2-2*01 F	20	8.8.20	CARNKVPAATQYYYXYDGMDVW	tcctatgagctgacacagcctccctcggtgtcagtgtccccaggacagacggccaggatcacctgctctggagatgcattgccgaagcaatatgcttattggtaccagcagaagccaggccagggccctgtcttgatattatataaagacagtgagaggccctcagggatccctgagcgattctctggctccagctctgggacaacagtcacgttgaccatcagtggagtccaggcagaagacgaggctgactattattgtcaatcgccagacagcagtggtcctgatcctgtggtattcggcggagggacgaagctgaccntcctac	productive	Homsap IGLV3-25*03 F	267/279 nt	95.6989	Homsap IGLJ2*01 F, or Homsap IGLJ3*01 F	12	6.3.12	CQSPDSSGPDPVVF
380	PX612842	PX613318	IgG	Visit 5	CR0011-6		Single-pos	caggtgcagctggcgcagtctggggctgagttgaagaagcctggggcctcagtgaaggtctcctgcaaggcttctggatacaccttcaccggctactatatgcactgggtgcgacaggcccctggacaagggcttgagtggatgggatggatcaaccctatcagtggtggcacaaactatgcacagaagtttcagggcagggtcaccatgaccagggacacgtccatcaccacagcctacatggagctgagcaggctgagatctgacgacacggccgtgtattactgtgcgagattcccccagttttattgtagcgttggtagctgctacccgggtggttttgactactggggccagggaaccctgctcaccgtctcttcag	productive	Homsap IGHV1-2*02 F	284/288 nt	98.6111	Homsap IGHJ4*02 F	Homsap IGHD2-15*01 F	20	8.8.20	CARFPQFYCSVGSCYPGGFDYW	cagtcnnngctgactcagcctgcctccgtgtctgggtctcctggacagtcgatcaccatctcctgcactggaaccagcagtgacgttggtggttataactttgtctcctggtaccaacagcacccaggcaaagcccccaaactcatgatttatgaggtcagtaatcggccctcaggggtttctaatcgcttctctggctccaagtctggcaacacggcctccctgaccatctctgggctccaggctgaggacgaggctgattattactgcagctcatatacaaacaacagcactttggtagtcggcggagggaccaagctgaccgtcctag	productive	Homsap IGLV2-14*01 F	281/288 nt	97.5694	Homsap IGLJ2*01 F, or Homsap IGLJ3*01 F	10	9.3.10	CSSYTNNSTLVV
134	PX612650	PX613126	IgG	Visit 2	CR0011-3		Single-pos	caggtgcagctggtgcagtctggggctgagatgaagaagcctggggcctcagtgaaggtctcctgcacggcttctggatacaccttcaccgactactatgtgcactgggtgcgacaggcccctggacaagggcttgagtggatgggatggatcaaccctaccagtggtgccacacactatgcacagaactttcagggcagggtcaccatgaccagggacacgtccatcagcacagcctacatggagctgagcaggctgagatctgacgacacggccgtgtattactgtgcgagaggggccgagggtagtggttattactacatgggtccggagtacttctttgactactggggccagggaaccctggtcaccgtctcctcag	productive	Homsap IGHV1-2*02 F	280/288 nt	97.2222	Homsap IGHJ4*02 F	Homsap IGHD3-22*01 F	20	8.8.20	CARGAEGSGYYYMGPEYFFDYW	gacatccagatgacccagtctccttccaccctgtctgcatctgtaggagacagagtcaccatcacttgccgggccagtcagagtattagtagctggttggcctggtatcagcagaaaccagggaaagcccctaagctcctgatctataaggcgtctagtttagaaagtggggtcccatcaaggttcagcggcagtggatctgggacagaattcactctcaccatcaccagcctgcagcctgatgattttgcaacttattactgccaacagtataatacttatcagtacacttttggccaggggaccaagctggagatcaaac	productive	Homsap IGKV1-5*03 F	277/279 nt	99.2831	Homsap IGKJ2*01 F	9	6.3.9	CQQYNTYQYTF
250	PX612755	PX613231	IgG	Visit 1	CR0011-1		Single-pos	caggtccagctggtgcagtctggggctgaggtgaagaagcctgggtcctcggtgaaggtctcctgcaaggcttctggaggcaccttcagcagctatgctatcagctgggtgcgacaggcccctggacaagggcttgagtggatgggaaggatcatccctatccttggtatagcaaaccacgcacagaagttccagggcagagtcacgattaccgcggacaaatccacgagcacagcctacatggagctgagcagcctgagatctgaggacacggccgtgtattactgtgcgagagatttcagctactatgatagtagtggttattccgggatcgatgcttttgatatctggggccacgggacaatggtcaccgtctcttcag	productive	Homsap IGHV1-69*04 F	287/288 nt	99.6528	Homsap IGHJ3*02 F	Homsap IGHD3-22*01 F	20	8.8.20	CARDFSYYDSSGYSGIDAFDIW	gacatccagatgacccagtctccatcctccctgtctgcatctgtaggagacagagtcaccatcacttgccgggcaagtcagagcattagtagttatttaaattggtatcagcagaaaccagggaaagcccctaagctcctgatctatgctgcatccagtttgcaaagtggggtcccatcaaggttcagtggcagtggatctgggacagatttcactctcaccatcagcagtctgcaacctgaagattttgcaacttactactgtcaacagagttacagtacccttttgtacacttttggccaggggaccaagctggagatcaaac	productive	Homsap IGKV1-39*01 F, or Homsap IGKV1D-39*01 F	277/279 nt	99.2831	Homsap IGKJ2*01 F	10	6.3.10	CQQSYSTLLYTF
353	PX612817	PX613293	IgG	Visit 5	CR0011-6		Single-pos	caggtccagctggtgcagtctgcggctgaggtgaagaagcccgggtcctcggtgaaggtctcctgcaaggcttctggaggcaccttcagtagatatgcaatcagttgggtgcgacaggcccccggacaagggcttgagtggatgggaaggatcatccctatggttggtttggcacattacgcacagaagttccaggaccgagtcaccattaccgcggacaaatccacgagcacagcctatatggagctgagcagactgagatctgatgatacggccgtgtatcattgtgcgagagaggagttttattatgataggagtggttcacagcaggggggctggctcgacccctggggccagggaaccctggtcaccgtctcctcag	productive	Homsap IGHV1-69*04 F, or Homsap IGHV1-69*20 (F)	266/288 nt	92.3611	Homsap IGHJ5*02 F	Homsap IGHD3-22*01 F	20	8.8.20	CAREEFYYDRSGSQQGGWLDPW	tcctatgagctgacacagccaccctcggtgtcagtgtccccaggacaaacggccaggatcacctgctctggagatgcatcgccaaaaaaatatgtttattggtaccagcagangtcagggncgcaccctgtgctggtcatctatgaggactactaccgaccctccgggatccctgagagattctctggctccaactcagggacattggccaccttgactatcagtggggcccaggtggaagatgaagctgactactactgctactcaacagacagcagtggtgatcacagaggggtattcggcggagggaccacgctaagcgtcctag	productive	Homsap IGLV3-10*01 F	263/279 nt	94.2652	Homsap IGLJ2*01 F, or Homsap IGLJ3*01 F	12	6.3.12	CYSTDSSGDHRGVF
31	PX612589	PX613065	IgA	Visit 2	CR0011-3	K	Single-pos	caggtgcagctggtgcagtctggggctgaggtgaagaagcctggggcctcagtgaaggtctcctgcaaggcttctggatacaccttcaccagttatgatatcaactgggtgcgacaggccactggacaagggcttgagtggatgggatggatgaaccctaacagtggtaacacaggctatgcacagaagttccagggcagagtcaccatgaccaggaacacctccataagcacagtttacatggagctgagcagcctgagatctgaggactcggccgtgtattactgtgcgagaggaggccgatattgtagtggtgatagctgctactcgggtgtcggtatggacgtctggggccaagggaccacggtcaccgtctcctcag	productive	Homsap IGHV1-8*01 F	285/288 nt	98.9583	Homsap IGHJ6*02 F	Homsap IGHD2-15*01 F	20	8.8.20	CARGGRYCSGDSCYSGVGMDVW	cagtctgccctgactcagcctcgctcagtgtccgggtctcctggacagtcagtcaccatctcctgcactggaaccagcagtgatgttggtggttataactatgtctcctggtaccaacagcacccaggcaaagcccccaaactcatgatttatgatgtcagtaagcggccctcaggggtccctgatcgcttctctggctccaagtctggcaacacggcctccctgaccatctctgggctccaggctgaggatgaggctgattattactgctgctcatatgcaggcaactaccccgtggtattcggcggagggaccaagctgaccgtcctag	productive	Homsap IGLV2-11*01 F	287/288 nt	99.6528	Homsap IGLJ2*01 F, or Homsap IGLJ3*01 F	10	9.3.10	CCSYAGNYPVVF
294	PX612761	PX613237	IgG	Visit 5	CR0011-6	K	Single-pos	caggtgcagctggtgcagtctggggctgaggtgaagaagcctggggcctcagtgaaggtctcctgcaaggcttctggatactccttcacaaattatgatatcaactgggtgcgacaggccactggacaagggcttgagtggatgggatggatgagcccgatcagtggttacacaggctatgcacagaagttccagggcagagtcaccatgaccaggaacacctccatcaccacaacctacatggagctgagcagcctgacctctgacgacacggccgtgtattactgtgcgagaggagggcgatattgtagtggtggtaactgctactcgggtgtcggtatggacgtgtggggccaagggaccacggtcaccgtctcgtcag	productive	Homsap IGHV1-8*01 F	275/288 nt	95.4861	Homsap IGHJ6*02 F	Homsap IGHD2-15*01 F	20	8.8.20	CARGGRYCSGGNCYSGVGMDVW	cagtctgccctgactcagcctcgctcagtgtccgggtctcctggacagtcagtcaccatctcctgcactggaaccagcagtgatgttggtggttataactctgtctcctggtaccaacaacacccaggcaaagcccccaaactcatgatttctgaagtcactaagcggccctcaggggtccctgatcgcttctctggctccaagtctggcaacacggcctccctgaccatctctgggctccagtctgaagatgaggctgattattactgctgctcatatgcaggcaactaccccgcgcttttcggcggagggaccaagctgaccgtcctag	productive	Homsap IGLV2-11*01 F	280/288 nt	97.2222	Homsap IGLJ2*01 F, or Homsap IGLJ3*01 F	10	9.3.10	CCSYAGNYPALF
361	PX612824	PX613300	IgG	Visit 5	CR0011-6	K	Single-pos	caggtgcaactggtgcagtctggggctgaggtgaagaagcctggggcctcagtgaaggtctcctgcaaggcttctggatacaccttcaccagttatgatatcaactgggtgcgacaggccactggacaagggcttgagtggatgggatggatgaaccctaacagtggtaacacaggctatgcacagaaattccagggcagagtcaccgtgaccagggacacctccataagcacagcctacatggagttgggcagcctgaaatctgatgacacggccgtgtattactgtgcgagaggagggcgatattgtagtgctgataactgctactcgggtgtcggtatggacgtctggggccaagggaccgcggtcaccgtctcctcag	productive	Homsap IGHV1-8*01 F	280/288 nt	97.2222	Homsap IGHJ6*02 F	Homsap IGHD2-15*01 F	20	8.8.20	CARGGRYCSADNCYSGVGMDVW	cagtctgccctgactcagcctcgctcagtgtccgggtctcctggacagtcagtcaccatctcctgcactggaaccagcagtgatgttggtggtaataactatgtctcctggtatcaacagcacccaggcaaagcccccaaagtcattatttctgatgtcagtgagcggccctcaggggtccctgatcgcttctctggctccaagtctggcaacacggcctccctgaccatctctgggctccagggtgaggatgaggctgattattactgctgctcatatgcaggcaactaccccgcgatattcggcggagggaccaagttgaccgtcctac	productive	Homsap IGLV2-11*01 F	280/288 nt	97.2222	Homsap IGLJ2*01 F, or Homsap IGLJ3*01 F	10	9.3.10	CCSYAGNYPAIF
531	PX612987	PX613463	IgG	Visit 4	CR0011-5		Triple-pos	gaagtgcagctggtggagtctgggggaggcttggtacagcctggggggtccctgagactctcctgtgtggcctctggattcaccttcagtagctccgacatgcactgggtccgccaagctacaggaaacggtctggagtgggtctcagctattggtactgctggtgacacatactatgcagcctccgtgaagggccgattcaccatctccagagaaaatgccaagaactccttatatcttcaaatgaacagcctgagagccggggacacggctgtgtattactgcgcaagagtttcgtatcactatgatggtagtggttaccgcagctactggtacttcgatctctggggccgtggcaccctggtcactgtctcctcag	productive	Homsap IGHV3-13*01 F	276/285 nt	96.8421	Homsap IGHJ2*01 F	Homsap IGHD3-22*01 F	20	8.7.20	CARVSYHYDGSGYRSYWYFDLW	gacatccagatgaccctgtctccatcttccctgtctgcatctataggagacacagtcaccatcacttgccgggcaagtcagaccattagcaagtatttaaattggtatcagcaaaaaccaggcaacgcccctaagctcctgatctatgctgcatccagtttgcacagtggggtcccatcaaggttcagtggcagtggatctgggacagatttcactctcaccatcagcagtctgcaacctgaagattttgcaacttactcctgtcaacagagttacagtgcccctccttggacgttcggccaggggaccaaggtggagatcaaac	productive	Homsap IGKV1-39*01 F, or Homsap IGKV1D-39*01 F	267/279 nt	95.6989	Homsap IGKJ1*01 F (see comment)	10	6.3.10	CQQSYSAPPWTF
340	PX612804	PX613280	IgG	Visit 5	CR0011-6		Single-pos	gangtgcagctggtggagtctgggggaggcttggaacagcctggggggtccctgagactctcctgtgcagcctctggattcaccttcagtaactacgacatgcactgggtccgccaatctacaggaaaaggtctggagtgggtctcagcgattggcacttctggtgacacatactattcggactccgtgaagggccgattcaccatctccagagacaacgccaagagctccttgtatcttcaaatgaacagcctgagagccggggacacggctgtttattactgtgcaagaatgaaccactactctgatactggaaattatcaccactactggtacttcgatttctggggccgtggcaccctggtcactgtctcctcag	productive	Homsap IGHV3-13*01 F	271/285 nt	95.0877	Homsap IGHJ2*01 F	Homsap IGHD3-9*01 F	20	8.7.20	CARMNHYSDTGNYHHYWYFDFW	gacatccagatgacccagtctccatcctccctgtctgcatctgtaggagacagagtcaccatcacttgccgggcaagccagaccattaggacgtatttaaattggtatcagcagaaaccagggaaagcccctaagctcctcatctatgctgcatccaatttgcaaagtggggtcccatcgaggttcagtggcagtggatctgggacagatttcactctcaccatcagcagtgtgcaacctgaagattttgcaacttactactgtcagcagagctacagttcccctccgttcactttcggccctgggaccacagtggatatgaaac	productive	Homsap IGKV1-39*01 F, or Homsap IGKV1D-39*01 F	268/279 nt	96.0574	Homsap IGKJ3*01 F	10	6.3.10	CQQSYSSPPFTF
482	PX612939	PX613415	IgG	Visit 2	CR0011-3		Triple-pos	gaggtgcagctggtggagtctgggggaggcttggtacagcctggggggtccctgagactctcctgtgcagcctctggattcaccttcagtaactacgacatgcactgggtccgccaagctacaggaaaaggtctggagtgggtctcagctattggtactgctggtgacacatactatccaggctccgtgaagggccgattcaccatctccagagaaaatgccaagaactccttgtatcttcaaatgaacagcctgagagccggggacacggctgtgtattactgtgcaagagccaattactttgatagtagtggttattcctcctactactacggtatggacgtctggggccaagggaccacggtcaccgtctcctcag	productive	Homsap IGHV3-13*01 F	284/285 nt	99.6491	Homsap IGHJ6*02 F	Homsap IGHD3-22*01 F	20	8.7.20	CARANYFDSSGYSSYYYGMDVW	gaaatagtgatgacgcagtctccagccaccctgtctgtgtctccaggggaaagagccaccctctcctgcagggccagtcagagtgttagcagcaacttagcctggtaccagcagaaacctggccaggctcccaggctcctcatctatggtgcatccaccagggccactggtatcccagccaggttcagtggcagtgggtctgggacagagttcactctcaccatcagcagcctgcagtctgaagattttgcagtttattactgtcagcagtataatgtctggcctcccctcactttcggccctgggaccaaagtggatatcaaac	productive	Homsap IGKV3-15*01 F	277/279 nt	99.2831	Homsap IGKJ3*01 F	10	6.3.10	CQQYNVWPPLTF
349	PX612813	PX613289	IgG	Visit 5	CR0011-6		Single-pos	gaggtgcagctggtggagtctgggggaggcttggtaaagcctggggggtccctgagactctcctgtgcagcctctggattcactttcaataacgcctggatgagctgggtccgccaggctccagggaaggggctggagtgggttgcccgcattgaaagtaagactgatggtggggcaatagagtacgctgcacccgtgaaaggcagattcaccatttcaagagatgattcaaaaaacacgctgtatctacaaatgaatagcctgaaaaccgatgacacagccgtctattactgtaccacaggaggcctaaagtattacgatgttttgactggtttttatcctgattttgaccactggggccagggaacgctggtcaccgtctcctcag	productive	Homsap IGHV3-15*04 F	280/294 nt	95.2381	Homsap IGHJ4*02 F	Homsap IGHD3-9*01 F	20	8.10.20	CTTGGLKYYDVLTGFYPDFDHW	gaaattgtgttgacacagtctccagccaccctgtctttgtctccaggggaaagagccaccctctcctgcagggccagtcagagtgttagcagatacttagcctggtaccaacagaaacctggccaggctcccaggctcctcatctatgatgcatccaacagggccactggcatcccagccaggttcagtggcagtgggtctgggacagacttcactctcaccatcagcagcctggagcctgaagattttgcagtttattactgtcagcagcgtttcaactggctcactttcggcggagggaccaaggtggagatcaaac	productive	Homsap IGKV3-11*01 F	275/279 nt	98.5663	Homsap IGKJ4*01 F	8	6.3.8	CQQRFNWLTF
453	PX612911	PX613387	IgG	Visit 2	CR0011-3		Triple-pos	aggtgcagctggtggagtctgggggaggcgtggtccagcctgggaggtccctgagactctcctgtgcagcctctggattcaccttcagtacctatgctatgcactgggtccgccagtgtccaggcaaggggctggagtgggtggcagttttatcacatgatggaaataataaatactacgcagagtccgtgaagggccgattcaccatctccagagacaattccaagaacacgctgtatctgcaaatgaacagcctgagacctgaggacacggctgtatattactgtgcgagaagagttgcggtttatatagcagctcgtcccgactactactaccatatggacgtctggggccaagggaccacggtcaccgtctcctcag	productive	Homsap IGHV3-30*04 F, or Homsap IGHV3-30-3*03 F	278/287 nt	96.8641	Homsap IGHJ6*02 F	Homsap IGHD6-6*01 F	20	8.8.20	CARRVAVYIAARPDYYYHMDVW	tcctatgagctgactcagccaccctcggtgtcagtggccccaggacagacggccaggattacctgtgggggaaacaacattggaagtaaaagtgtgcactggtaccagcagaagccaggccaggcccctgtggtggtcgtctatgatgatggcgaccggccctcagggatccctgagcgattctctggctccaactctggaaacacggccaccctgaccatcagcagggtcgaagccggggatgaggccgactattactgtcaggtgtgggatagtagtagtgatcttgtggtattcggcggaggggccaagctgaccntcctag	productive	Homsap IGLV3-21*02 F	275/279 nt	98.5663	Homsap IGLJ2*01 F, or Homsap IGLJ3*01 F	11	6.3.11	CQVWDSSSDLVVF
449	PX612907	PX613383	IgG	Visit 2	CR0011-3		Triple-pos	gaggtgcagctggtggagtctgggggaggcgtggtccagcctgggaggtccctgagactctcctgtgcagcctctggatccaccttcagtagttatggcatgcactgggtccgccaggctccaggcaaggggctggagtgggtggcagttatatcatttgatggaaggaataaatattatgcagacttcgtgaagggccgattcaccatctccagagacaattccaagaacacgctgtatctgcaaatgaacagcctgagaactgaggacacggctgtgtattactgtgcgaaaggccacctatggtatagcaacaactggggattggcttctgatggttttgatatctggggccaagggacactggtcaccgtctcttcag	productive	Homsap IGHV3-30*18 F, or Homsap IGHV3-30-5*01 F	280/288 nt	97.2222	Homsap IGHJ3*02 F	Homsap IGHD6-13*01 F	20	8.8.20	CAKGHLWYSNNWGLASDGFDIW	cagtctgtgctgacgcagccgccctcagtgtctggggccccagggcagagggtcaccatctcctgcactgggagcagctccaacatcggggcaccttatgatgtacactggtaccagcagcttccaggaacagcccccaaactcctcatctatggtaacagcaatcggccctcaggggtccctgaccgattctctggctccaagtctggcacctcagcctccctggccatcactgggctccaggctgaggatgaggctgattattactgccagtcctatgacagcagcctgagtggtcccacattcggcggagggaccaagctgaccgtcctag	productive	Homsap IGLV1-40*01 F	286/288 nt	99.3056	Homsap IGLJ2*01 F, or Homsap IGLJ3*01 F	11	9.3.11	CQSYDSSLSGPTF
540	PX612996	PX613472	IgG	Visit 4	CR0011-5	L	Triple-pos	ctgggggaggcgtggtccagcctgggaggtccctgagactctcctgtgcagcctctggattcaccttcaatcactatgccatgcactgggtccgccaggctccacgcaaggggctggagtgggtggcagttatatcatatgatggaagtaataaatactatgcagactccgtgaagggccgattcaccatctccagagacacttccatgaacacactgtatctgcagatgaacagcctgagagctgaggacacggctgtgtattactgtgcgaaacagttgggcccgtattgtggtggtggtaactgctactcgggcccctttgacttctggggccacggaaccctggtcaccgtctcctcat	productive	Homsap IGHV3-30*18 F, or Homsap IGHV3-30-5*01 F	260/269 nt	96.6543	Homsap IGHJ4*01 F, or Homsap IGHJ4*02 F or Homsap IGHJ4*03 F	Homsap IGHD2-15*01 F	20	8.8.20	CAKQLGPYCGGGNCYSGPFDFW	gacatccagatgacccagtcgccatcctccctgtctgcatctgtaggagacagagtcaccatcacttgccgggcgagtcaagagattaccaaatatttaaattggtatcagcagaaaccagggaaagcccctaaactcctgatcttcgatgcatctaatttggaaacaggggtcccatcaaggttcagtggaagtggatctgggacagattttactttcaccatcagcagcctgcagcctgaagatattgcaacatattactgtcaaaagtatgataatgtcccgctcactttcggcggagggaccaaggtggagatcaaac	productive	Homsap IGKV1-33*01 F, or Homsap IGKV1D-33*01 F	269/279 nt	96.4158	Homsap IGKJ4*01 F	9	6.3.9	CQKYDNVPLTF
476	PX612933	PX613409	IgG	Visit 2	CR0011-3	L	Triple-pos	gaggtgcagctggtggagtctgggggaggcgtggtccagcctgggaggtccctgagactctcctgtgcagcctctggattcaccttcagtacctatggcatgcactgggtccgccaggctccaggcaaggggctggggtgggtggcagttatatcatatgatggaggtaataaatactatgcagactccgtgaagggccgattcaccatctccagagacaattccaagaacacgctgtatctgcaaatgaacagcctgagagctgaggacacggctgtgtattactgtgcgaaagggggggggacttattgtagtggtggtagctgctacctgaactactttgactactggggccagggaaccctggtcaccgtctcctcag	productive	Homsap IGHV3-30*18 F, or Homsap IGHV3-30-5*01 F	284/288 nt	98.6111	Homsap IGHJ4*02 F	Homsap IGHD2-15*01 F	20	8.8.20	CAKGGGTYCSGGSCYLNYFDYW	gacatccagatgacccagtctccatcctccctgtctgcatctgtaggagacagagtcaccatcacttgccaggcgagtcaggacattagcaactatttaaattggtatcagcagaaaccagggaaagcccctaagctcctgatctacgatgcatccaatttggaaacaggggtcccatcaaggttcagtggaagtggatctgggacagattttactttcaccatcagcagcctgcagcctgaagatattgcaacatattactgtcaacagtatgataatctcccgctcactttcggcggagggaccaaggtggagatcaaac	productive	Homsap IGKV1-33*01 F, or Homsap IGKV1D-33*01 F	279/279 nt	100	Homsap IGKJ4*01 F	9	6.3.9	CQQYDNLPLTF
492	PX612949	PX613425	IgG	Visit 4	CR0011-5	L	Triple-pos	gangtgcagctggtggagtctgggggaggcgtggtccagcctgggaggtccctgagactctcctgtgcagcctctggattcaccttcagtagctatggcatgcactgggtccgccaggctccaggcaaggggctggagtgggtggccgttatattatatgatggaagtaagaaatactatgtagactccgtgaagggccgattcaccatctccagagacaattccaggaacacgctgtatctgcaaatgaacatcctgagagctgaggacacggctgtgtattactgtgcgaaaatgtctggcctatattgtagtggtggtagctgctataccgggtactttgactactggggccagggaaccctggtcaccgtctcctcag	productive	Homsap IGHV3-30*18 F, or Homsap IGHV3-30-5*01 F	280/288 nt	97.2222	Homsap IGHJ4*02 F	Homsap IGHD2-15*01 F	20	8.8.20	CAKMSGLYCSGGSCYTGYFDYW	gacatccagatgacccagtctccatcctccctgtctgcatctgtaggagacagagtcaccatcacttgccaggcgagtcaggacattagcaactatttaaattggtatcagcagaaaccagggaaagcccctaagctcctgatctacgatgcatccaatttggaaacaggggtcccatcaaggttcagtggaagtggatctgggacagattttactttcaccatcagcagcctgcagcctgaagatattgcaacatattactgtcaacagtatgataatctcccgctcactttcggcggagggaccaaggtggagatcaaac	productive	Homsap IGKV1-33*01 F, or Homsap IGKV1D-33*01 F	279/279 nt	100	Homsap IGKJ4*01 F	9	6.3.9	CQQYDNLPLTF
501	PX612958	PX613434	IgG	Visit 4	CR0011-5	L	Triple-pos	gaggtgcagttggtggagtctgggggaggcgtggtccagcctgggaggtccctgagactctcctgtgcagcctctggattcacgttcaataactatggcatgcattgggtccgccaggctccaggcaaggggctggagtgggtggcagttatcttatatgatggaagtgataaatactatgcggactccgtgaagggccgattcaccatctccagagagaattccaagaacacgctgtatctgcaaatgagcagcctgagacctgacgacacggctgtgtattactgtgcgaaacaactggcctcgtattgtagtgctggtaactgctactcgggaccctttgactactggggccagggagccctggtcaccgtctcctcag	productive	Homsap IGHV3-30*18 F, or Homsap IGHV3-30-5*01 F	274/288 nt	95.1389	Homsap IGHJ4*02 F	Homsap IGHD2-15*01 F	20	8.8.20	CAKQLASYCSAGNCYSGPFDYW	gacatccagatgacccagtctccatcctccctgtctgcatctgtgggagacagagtcaccatcacttgccaggcgagtcaggacattggcaagtatttaatttggtatcagcagaaaccagggaaagcccttaagttcctgatctacgatgtttccaatctcgaaacaggggtcccatcaaggttcagtggaagtggatctgggacagattttactgtcaccatcagtagcctgcagcctgaagatgttgcaacatattactgtcaacagtatgataatgtcccgctcactttcggcggagggaccaaggtggagatcaaac	productive	Homsap IGKV1-33*01 F, or Homsap IGKV1D-33*01 F	266/279 nt	95.3405	Homsap IGKJ4*01 F	9	6.3.9	CQQYDNVPLTF
455	PX612912	PX613388	IgG	Visit 2	CR0011-3	L	Triple-pos	gaagtgcagctggtggagtctgggggaggcgtggtccagcctgggaggtccctgagactctcctgtgcagcctctggattcaccttcagtcactatggcatgaactgggtccgccaggctccaggcaaggggctggagtgggtggcagttatctcatatgatggaagtaataaatactatgcagactccgtgaagggccgattcaccatctccagagacaattccaagaacacgctgtatctgcaaatgaacagcctgagagctgaggacacggctgtgtattactgtgcgaaagcggcgggcctttattgtagtggtggtaactgctacctgtactactttgactactggggccagggaaccctggtcaccgtctcctcag	productive	Homsap IGHV3-30*18 F, or Homsap IGHV3-30-5*01 F	282/288 nt	97.9167	Homsap IGHJ4*02 F	Homsap IGHD2-15*01 F	20	8.8.20	CAKAAGLYCSGGNCYLYYFDYW	gacatccagatgacccagtctccatcctccctgtctgcatctgtaggagacagagtcaccatcacttgccaggcgagtcaggacattagcaactatttaaattggtatcagcagaaaccagggaaagcccctaagctcctgatctacgatgcatccaatttggaaacagggatcccatcaaggttcagtggaagtggatctgggacagattttactttcaccatcagcagcctgcagcctgaagatattgcgacatattactgtcaacagtatgataatctcccgatcaccttcggccaagggacacgactggagattaaac	productive	Homsap IGKV1-33*01 F, or Homsap IGKV1D-33*01 F	277/279 nt	99.2831	Homsap IGKJ5*01 F	9	6.3.9	CQQYDNLPITF
458	PX612915	PX613391	IgG	Visit 2	CR0011-3	L	Triple-pos	angtgcagctggtggagtctgggggaggcgtggtccagcctgggaggtccctgagactctcctgtgcagcctctggattcaccttcagtagctatggcatgcactgggtccgccaggctccaggcaaggggctggagtgggtggcagttatctcatatgatggaagtaataaatactatgcagactctgtgaagggccgattcaccatctccagagacaattccaagagcacgctgtatctgcaaatgaacagcctgagagctgaggacacggctgtgtattactgtgcgaaaggcgagtccccatattgtagtggtggtaactgctactccgggtactttgactactggggccagggaactctggtcaccgtctcctcag	productive	Homsap IGHV3-30*18 F, or Homsap IGHV3-30-5*01 F	283/287 nt	98.6063	Homsap IGHJ4*02 F	Homsap IGHD2-15*01 F	20	8.8.20	CAKGESPYCSGGNCYSGYFDYW	gacatccagatgacccagtccccatcctccctgtctgcatctgtaggagacagagtcaccatcacttgccgggcaagtcagagcattagcagctatttaaattggtatcagcagaaaccagggaaagcccctaagctcctgatctatgctgcatccagtttgcaaagtgggatcccatcaaggttcagtggcagtggatctgggacagatttcactctcaccatcagcagtctgcaacctgaagattttgcaagttactactgtcaacagagttacagtacccctccgacttttggccaggggaccaagctggagatcaaac	productive	Homsap IGKV1-39*01 F, or Homsap IGKV1D-39*01 F	276/279 nt	98.9247	Homsap IGKJ2*01 F, or Homsap IGKJ2*02 (F)	9	6.3.9	CQQSYSTPPTF
490	PX612947	PX613423	IgG	Visit 4	CR0011-5		Triple-pos	aggtgcagctcgtggagtctgggggaggcgtggtccagcctgggaggtccctgagactctcctgtacagcctctggattcaccttcaatcactatggcttccactgggtccgccaggctccaggcaaggggctcgagtgggtggcagttatatcatatgatggaagtattaagtactttgcaggctccgtgaagggccgattcaccttctccagagacaattccaagaacacactgtatctgcaaatgaacagcctgagacctgaggacacggctatgtattactgtgcgaagtccgggggtccatattgtggtggtggtaactgcttctcttcctactttgactactggggccagggaaccctggtcaccgtctcctccg	productive	Homsap IGHV3-30*18 F, or Homsap IGHV3-30-5*01 F	271/287 nt	94.4251	Homsap IGHJ4*02 F	Homsap IGHD2-15*01 F	20	8.8.20	CAKSGGPYCGGGNCFSSYFDYW	gacatccagatgacccagtctccttcctccctgtctgcatctgttggagacagaatcaccatcacttgccgggccagtcagagtatcagtaggtggttggcctggtatcagcagaagccaggaaaagcccctaccctcttcatctatgaggcgtcgagtttagaaagtggggtcccatcaaggttcagcggcagtggatctgggacagaattcactctcaccatcaccaacctgcagcctgatgattttgcaacttattactgccaacagtattatggttattctccgggggggacgttcggccaagggaccaaggtggaaatcaaac	productive	Homsap IGKV1-5*03 F	262/279 nt	93.9068	Homsap IGKJ1*01 F	11	6.3.11	CQQYYGYSPGGTF
368	PX612831	PX613307	IgG	Visit 5	CR0011-6	L	Single-pos	gaggtgcagctggtggagtctgggggaggcgtggtccagcctgggaggtccctgagactctcctgtgcagcctctggattcaccttcagaacctatggcttgcactgggtccgccaggctccaggcaaggggctggagtgggtggcagttatcccatttgatggaagtaacacatactatgcagagtccgtgaagggccgattcaccatctccagagacaattccaagaacacactatatctgcaaatgaacagcctgagagctgaagacacggcggtgtattactgtgcgaaagggggggggagttattgtagtggtcgcaattgttatgtgaactactttgactactggggccagggaaccctggtcaccgtctcctcag	productive	Homsap IGHV3-30*18 F, or Homsap IGHV3-30-5*01 F	274/288 nt	95.1389	Homsap IGHJ4*02 F	Homsap IGHD3-10*01 F	20	8.8.20	CAKGGGSYCSGRNCYVNYFDYW	gacatccagatgacccagtctccatcctccctgtctgcatctgtaggagacagagtcaccatcacttgccaggcgagtcaggacattaacaactatttaaattggtatcagcagaaaccagggaaagcccctaagctcctgatctacgatgcatccaatttggaaacaggggtcccatcaaggttcagtggaagtggatctgggacagattttactctcatcatcagcggcctgcagcctgaagatattgcagcatattactgtcaacagtatgaaaatctccccctcactttcggcggagggaccaaggtggagatcaaac	productive	Homsap IGKV1-33*01 F, or Homsap IGKV1D-33*01 F	273/279 nt	97.8495	Homsap IGKJ4*01 F	9	6.3.9	CQQYENLPLTF
473	PX612930	PX613406	IgG	Visit 2	CR0011-3		Triple-pos	caggtgcagctggttgagtcagggggaggcgtgggccagcctgggaggtccctgagactctcctgtgcagcgtctggattcaccttcagtagttatggcatgcactgggtccgccaggctccaggcaaggggctggagtgggtggcagttatatggtatgatggaagtaataaatactatgcagactccgtgaagggccgattcaccatctccagagacaattccaagaacacgctgaatctgcagatgaacagcctgagagccgaggacacggctatatattactgtgcgagaggacggaccgatcccgtcctgacctcgatgactggtgatgatgcttttgatatctggggccaagggacaatggtcaccgtctcttcag	productive	Homsap IGHV3-33*01 F	280/288 nt	97.2222	Homsap IGHJ3*02 F	Homsap IGHD4-17*01 F	20	8.8.20	CARGRTDPVLTSMTGDDAFDIW	gaaattgtgttgacgcagtctccaggcaccctgtctttgtctccaggggaaagagccaccctctcctgcagggccagtcagagtgttagcgacagctccttagcctggtaccagcagaaacctggccaggctcccaggctcctcatctatggtgcatccagcagggccactggcatcccagacaggttcagtggcagtgggtctgggacagacttcactctcaccatcagcagactggagcctgaagattttgcagtgtattactgtcagcagtatggtagctcacctctgacgttcggccaagggaccaaggtggaaatcaaac	productive	Homsap IGKV3-20*01 F	279/282 nt	98.9362	Homsap IGKJ1*01 F	9	7.3.9	CQQYGSSPLTF
19	PX612581	PX613057	IgA	Visit 2	CR0011-3		Single-pos	gaggtgcagctggtggagtctggaggaggcttgatccagcctggggggtccctgagactctcctgtgcagcctctgggttcaccgtcagtagcaactacatgagctgggtccgccaggctccagggaaggggctggagtgggtctcagttatttatagcggtggtagcacatactacgcagactccgtgaagggccgattcaccatctccagagacaattccaagaacacgctgtatcttcaaatgaacagcctgagagccgaggacacggccgtgtattactgtgcgagagaggcccccggatattgtagtagtaccagctgctacgggacgggctttgactactggggccagggaaccctggtcaccgtctcctcag	productive	Homsap IGHV3-53*01 F	285/285 nt	100	Homsap IGHJ4*02 F	Homsap IGHD2-2*01 F	20	8.7.20	CAREAPGYCSSTSCYGTGFDYW	gacatccagatgacccagtctccatcctccctgtctgcatctgtaggagacagagtcaccatcacttgccgggcaagtcagagcattagtagctctttaaattggtatcagcagaaaccagggaaagcccctaagttcatgatctatgctgcatccagtttgcaaagtggggtcccatcaaggttcagtggcagtggatctgggacagatttcactctcaccatcagccgtctgcaacctgaagattttgcaacttactactgtcaacagagttacagtacccctccgttcacttttggccaggggaccaagctggagatcaaac	productive	Homsap IGKV1-39*01 F, or Homsap IGKV1D-39*01 F	274/279 nt	98.2079	Homsap IGKJ2*01 F, or Homsap IGKJ2*02 (F)	10	6.3.10	CQQSYSTPPFTF
177	PX612689	PX613165	IgG	Visit 2	CR0011-3		Single-pos	gaggtgcagctggtggagtctgggggaggcttggtccagcctggggggtccctgagactctcctgtgcagcctctggattcatcgtcagtagcaactacatgagctgggtccgccaggctccagggaaggggctggagtgggtctcagttatttatagcggtggtagcacattctacgcagactccgtgaagggcagattcaccatctccagagacaattccaagaacacgctgtatcttcaaatgaacagcctgagagccgcggacacggctgtgtattactgtgcgagagagcgcccctcgttcagtatagcagtggctggcgtaggattggcttttgatatctggggccaagggacaatggtcaccgtctcttcag	productive	Homsap IGHV3-66*01 F	282/285 nt	98.9474	Homsap IGHJ3*02 F	Homsap IGHD6-19*01 F	20	8.7.20	CARERPSFSIAVAGVGLAFDIW	tccagatgacccagtctccatcctccctgtctgcatctgtaggagacagagtcaccatcacttgccaggcgagtcagggcattagcaactatttaaattggtatcagcagaaaccagggaaagcccctaagctcctgatctacgatgcatccaatttggaaacaggggtcccatcaaggttcagtggaagtggatctgggacagattttactttcaccatcagcagcctgcagcctgaagatattgcaacatattactgtcaacagtatgataatctcccctcgtacacttttggccaggggaccaagctggagatcaaac	productive	Homsap IGKV1-33*01 F, or Homsap IGKV1D-33*01 F	274/275 nt	99.6364	Homsap IGKJ2*01 F	10	6.3.10	CQQYDNLPSYTF
342	PX612806	PX613282	IgG	Visit 5	CR0011-6		Single-pos	gaggtgcagctggtggagtctgggggaggcttggtccagcctggggggtccctgagactctcctgtgcagcctctggattcaccgtcagtaacaagaacatgaactgggtccgccaggctccagggaaggggctggagtgggtctcagttatttatagtggtggtagcacatactacgcagactccgtgaagggcagattcaccatctccagagacaattccaagaacacgctgtatcttcaaatgaacagcctgagagccgaggacacggctgtgtattactgtgcgagagatcagttttactatgatagaagtggttattacctctcggacggtatggacgtctggggccaagggaccacggtcaccgtcgcctcag	productive	Homsap IGHV3-66*01 F	280/285 nt	98.2456	Homsap IGHJ6*02 F	Homsap IGHD3-22*01 F	20	8.7.20	CARDQFYYDRSGYYLSDGMDVW	tcctatgagctgactcagccaccctcagtgtcagtggccccaggaaagacggccaggattacctgtgggggaagcaacattggaagtaaaagtgtgcactggtaccaacagaagccaggccaggcccctgtgatggtcatctattatgatagcgaccggtcctcagggatccctgagcgattctctggctccaactctgggaacacggccaccctgaccatcagcagggtcgaagccggggatgaggccgactattactgtcaggtgtgggatagtactagtgatcgtccttatgtcttcggaactgggaccaaggtcaccgtcctag	productive	Homsap IGLV3-21*04 F	273/279 nt	97.8495	Homsap IGLJ1*01 F	12	6.3.12	CQVWDSTSDRPYVF
441	PX612899	PX613375	IgG	Visit 2	CR0011-3		Triple-pos	gaggtgcagctggtggagtctgggggaggcttggtccagcctggggggtccctgagactctcctgtgcagcctctggattcacctttagtagctattggatgagctgggtccgccaggctccagggaaggggctggagtgggtggccaacataaagcaacatggaagtgagaaatactatgtggactctgtgaagggccgattcaccatctccagagacaacgccaagaactcactgtatctgcaaatgaacagcctgagagccgaggacacggctgtgtattactgtgcgagagggtattactatgatagtagtggttattaccgacaacctgatgcttttgatatctggggccaagggacaatggtcgccgtctcttcag	productive	Homsap IGHV3-7*01 F	287/288 nt	99.6528	Homsap IGHJ3*02 F	Homsap IGHD3-22*01 F	20	8.8.20	CARGYYYDSSGYYRQPDAFDIW	tcctatgagctgactcagccaccctcagtgtcagtggccccaggaaagacggccaggattacctgtgggggagacaacattggaagtaaaagtgtgcactggtaccagcagaagccaggccaggcccctgtgctggtcatctattatgatagcgaccggccctcagggatccctgagcgattctctggctccaactctgggaacacggccaccctgaccatcagcagggtcgaagccggggatgaggccgactattactgtcaggtgtgggatagtagtagtgatcatccggtgttcggcggagggaccaagctgaccgtcctag	productive	Homsap IGLV3-21*04 F	277/279 nt	99.2831	Homsap IGLJ3*02 F	11	6.3.11	CQVWDSSSDHPVF
542	PX612998	PX613474	IgG	Visit 4	CR0011-5		Triple-pos	gaagtgcagctggtggagtcggggggaggcttggtacagcctggcaggtccctgagactctcctgtgcagcctctggaatcacgtttgatgattatgccatgcactgggtccggctagctcctgggaagggcctggagtgggtctcaggtattagttggaatagcgccagtattggttatgcggactctgtgaggggccgattcaccatctccagggacaacgccaagaacaccgtgtatctgcaaatgaggagtctgagagttgaggacacggccttgtattattgtgcaaaagacaaaaggtcggtgacgaactactatggttcggggagttatacctttgactactggggccagggaaccccggtcaccgtctcctcag	productive	Homsap IGHV3-9*01 F	269/288 nt	93.4028	Homsap IGHJ4*02 F	Homsap IGHD3-10*01 F	20	8.8.20	CAKDKRSVTNYYGSGSYTFDYW	gccatccagttgacccagtctccatcctccctgtctgcatctgtgggagacagagtcaccatcacttgccggacaagtcaagacgttatgagtgatttagcctggtatcagcagaaaccagggaaacctcctaagctcctgatctatgatgcctccagtttggagagtggggtcccatcaaggttcagcggccgtggatctgggacagatttcactctcaccatcagcagcctgcagtctgaagattttgcaacttattactgtcaacaatttaatacttaccctctcactttcggcggagggaccaaggtggagatcaaac	productive	Homsap IGKV1-13*02 F, or Homsap IGKV1D-13*01 F or Homsap IGKV1D-13*02 F	265/279 nt	94.9821	Homsap IGKJ4*01 F	9	6.3.9	CQQFNTYPLTF
309	PX612776	PX613252	IgG	Visit 5	CR0011-6		Single-pos	gaagtgcagctggtggagtctgggggaggcttggttcagcctctccggtccctgagactctcctgtgcagcctctggattcaactttgatgattatgccatgcattgggtccggcaagctccagggaagggcctggagtgggtcgccggtataggttggaatggtgttgacataggctatgcggactctgtgaagggccgattcaccatctccagagacaacgccaagaggaccctctatctgcaaatgaacagtctgagagctgaggacacggccttctatttctgtacaaaagacacccacgatcgtctcacactttttggagcggttatcggctgctttgactcctggggccagggaaccctggtcaccgtctccgcag	productive	Homsap IGHV3-9*01 F	268/288 nt	93.0556	Homsap IGHJ4*02 F (see comment)	Homsap IGHD3-3*01 F	20	8.8.20	CTKDTHDRLTLFGAVIGCFDSW	gaaattgtgttgacacagtctccagccaccttgtctttgtctccaggggaaagagccaccctctcctgcagggccagtcagagcgttgacagctactttgcctggtatcagcagaaacctggccaggctcccaggctcctcatctatgacacatccaatagggccactggcatcccagccaggttcagtgccagtgggtctggaacagacttcactctcaccatcagcagcctagagactgaagattttgcactttattactgtcagcagcggggcactttcggccctgggaccaaagtcgatatcaaac	productive	Homsap IGKV3-11*01 F, or Homsap IGKV3D-11*02 F	261/279 nt	93.5484	Homsap IGKJ3*01 F	5	6.3.5	CQQRGTF
391	PX612852	PX613328	IgG	Visit 5	CR0011-6		Single-pos	gaagtgcagctggtggagtctgggggaggcttggtacagcctggcaggtccctgagactctcctgtgtagtctctggattcacctttgatgattatgccatgcactgggtccggcaagctccagggaagggcctggagtgggtctcaggtattagttggaatagtgggagcatagactatgcgggctctgtgaagggccgattcaccatctccagagacaacgccaagaactccctgtttctgcaaatgaacagtctgagagctgaggacacggccttatattactgtgcaaaggatatcggacgcctaacgatttttggagtgcttaccatctcttgcatggacgtctggggccaagggaccacggtcaccgtctcctcag	productive	Homsap IGHV3-9*01 F	281/288 nt	97.5694	Homsap IGHJ6*02 F, or Homsap IGHJ6*03 F (see comment)	Homsap IGHD3-3*01 F	20	8.8.20	CAKDIGRLTIFGVLTISCMDVW	gaaattgtgttgacgcagtctccaggcaccctgtctttgtctccaggggaaagagccaccctctcctgcagggccagtcagagtgttagcagcaactacttagcctggtatcagcagaaacctggccaggctcccaggctcctcatctatggtgcatccagcagggccactggcatcccagacaggttcagtggcagtgggtctgggacagacttcactctcaccatcagcagactggagcctgaagattttgcagtgtattactgtcagcagtatggtagctcacctctcactttcggccctgggaccaaagtggatctcaaac	productive	Homsap IGKV3-20*01 F	280/282 nt	99.2908	Homsap IGKJ3*01 F	9	7.3.9	CQQYGSSPLTF
74	PX612622	PX613098	IgA	Visit 1	CR0011-1		Single-pos	caggtgcagctgcaggagtcgggcccaggactggtgaagccttcacagaccctgtccctcacctgcactatctctggtggctccgtcagcagtggtggttactactggagctggatccgccagcacccagtgaagggcctggagtggattgggtacatctatgatagtgtgaacacctactataacccgtccctcaagagtcgagctaccatttcagtggacacgtctaagaaccagttctccctgaagttgaactctgtgactgccgcggacacggccgtttattactgtgcgagagcggggaaatattatgattacgtttgggggacttatcgttactacttagactactggggccagggaaccctggtcaccgtctcctcag	productive	Homsap IGHV4-31*03 F	277/291 nt	95.189	Homsap IGHJ4*02 F	Homsap IGHD3-16*02 F	20	10.7.20	CARAGKYYDYVWGTYRYYLDYW	gacatccagttgacccagtctccatccttcctgtctgcatctgtaggaggcagagtcaccattacttgccgggccagtcagggcgttagcagttatttagcctggtatcagcaaaaaccagggaaagcccctaaactcctgatctatgctgcatccactttgcaaagtggggtcccatcaaggttcagcggcagtggatctgggacagaattcactctcacaatcagcagcctgcagcctgaagattttgcaacttattactgtcaacagcttaatagttacccgtggacgttcggccaagggaccaaggtggaaatcaaac	productive	Homsap IGKV1-9*01 F	275/279 nt	98.5663	Homsap IGKJ1*01 F	9	6.3.9	CQQLNSYPWTF
137	PX612653	PX613129	IgG	Visit 2	CR0011-3		Single-pos	caggtgcagctgcaggagtcgggcccaggactggtgaagccttcggagaccctgtccctcacctgcactgtctctggtggctccatcagcagtagtagttactactggggctggatccgccagcccccagggaaggggctggagtggattgggagtatctattatagtgggagcacctactacaacccgtccctcaagagtcgagtcaccatatccgtagacacgtccaagaaccagttctccctgaagctgagctctgtgaccgccgcagacacggctgtgtattactgtgcgagatctgggaggtattactatgatagtagtggtccaggaaatgatgcttttgatatctggggccaagggacaatggtcaccgtctcttcag	productive	Homsap IGHV4-39*01 F	290/291 nt	99.6564	Homsap IGHJ3*02 F	Homsap IGHD3-22*01 F	20	10.7.20	CARSGRYYYDSSGPGNDAFDIW	cagtctgtgctgactcagccaccctcagcgtctgggacccccgggcagagggtcaccatctcttgttctggaagcagctccaacatcggaagtaattatgtatactggtaccagcagctcccaggaacggcccccaaactcctcatctataggaataatcagcggccctcaggggtccctgaccgattctctggctccaagtctggcacctcagcctccctggccatcagtgggctccggtccgaggatgaggctgattattactgtgcagcatgggatgacagcctgagtggttgggtgttcggcggagggaccaagctgaccgtcctag	productive	Homsap IGLV1-47*01 F	285/285 nt	100	Homsap IGLJ3*02 F	11	8.3.11	CAAWDDSLSGWVF
203	PX612711	PX613187	IgG	Visit 2	CR0011-3		Single-pos	caggtgcagctgcaggagtcgggcccaggactggtgaagccttcggagaccctgtccctcacctgcattgtctctggtggctctatcactaattcctactggagctggatccggcagcccccagggaagggactggagtggattgggtatatctattacagtgggaacatcaactacaacccctccctcaagagtcgagtcaccatatcagtggacacgtccaagaaccagttttccctgaagctgagctctgtgaccgctgcggacacggccgtgtattactgtgcgagagataatggttattttggttcggggacttattaccctgttgatgcttttgatatctggggccaagggacaatggtcaccntctctca	productive	Homsap IGHV4-59*01 F	276/285 nt	96.8421	Homsap IGHJ3*02 F	Homsap IGHD3-10*01 F	20	8.7.20	CARDNGYFGSGTYYPVDAFDIW	tccagatgacccagtctccatcctccctgtctgcatctgtaggagacagagtcaccatcacttgccgggcaagtcagagcatcatcaaccatttaaattggtatcaacataaatcagggaaagcccctagcctcctgatctatgctgcatctagtctgcaaagtggggtcccttcaaggttcagtggcagtggatctgggacagacttcactctcaccatcagcaatctccaacctgaagattttgcaacttatttctgtcaacagagttatagtaccctcccgtacacttttggccaggggaccaagttggagatcaaac	productive	Homsap IGKV1-39*01 F, or Homsap IGKV1D-39*01 F	257/275 nt	93.4545	Homsap IGKJ2*01 F	10	6.3.10	CQQSYSTLPYTF
171	PX612683	PX613159	IgG	Visit 2	CR0011-3		Single-pos	caggtgcagctgcaggagtcgggcccaggactggtgaagccttcggagaccctgtccctcacctgcactgtctctggtggctccatcagtagttactactggagctggatccggcagcccccagggaagggactggactggattgggtatatcttttacagtgggagcaccaactacaacccctccctcaagagtcgagtcaccatatcattagacacgtccaagaaccagttctccctgaacctgagctctgtgaccgctgcggacacggccgtgtattactgtgcgagatacgctcttagttcagtgggacctcctacgataggggaatactactttgactactggggccagggaaccctggtcaccgtctcctcag	productive	Homsap IGHV4-59*01 F	281/285 nt	98.5965	Homsap IGHJ4*02 F	Homsap IGHD1-26*01 F	20	8.7.20	CARYALSSVGPPTIGEYYFDYW	cagtctgccctgactcagcctgcctccgtgtctgggtctcctggacagtcgatcagcatctcctgcactggaatcagcagtgatgttgggagttataaccttgtctcctggtaccaacagtacccaggcaaagcccccaaactcatgatttatgacgtcagtaagcggccctcaggggattctaatcgcttctctggctccaagtctggcaacacggcctccctgacaatctctgggctccaggctgaggacgaggctgattattactgctgctcgtatgcaggtggtagcacttgggtgttcggcggagggaccaagctgaccgtcctag	productive	Homsap IGLV2-23*02 F	281/288 nt	97.5694	Homsap IGLJ3*02 F	10	9.3.10	CCSYAGGSTWVF
209	PX612716	PX613192	IgG	Visit 2	CR0011-3		Single-pos	caggtgcagctgcaggagtcgggcccaggactggtgaagccttcggggaccctgtccctcacctgcactgtctctggtggctccgtcagcagtggtagttactactggagctggatccggcagcccccagggaagggactggagtggattggctatatctattacaatgggagcaccaactacaacccctccctcaagagtcgagtcaccatatcagtagacacgtccaagaaccagttctccctgaagctgagctctgtgaccgctgcggacacggccgtgtattactgtgcgagagtccgtcggactatggttcggggaggtattatcattgggggagactttgactgctggggccagggaaccctggtcaccgtctcctcag	productive	Homsap IGHV4-61*01 F	288/291 nt	98.9691	Homsap IGHJ4*02 F	Homsap IGHD3-10*01 F	20	10.7.20	CARVRRTMVRGGIIIGGDFDCW	gacatccagatgacccagtctccatcctccctgtctgcatctgtaggagacagagtcaccatcacttgccgggcaagtcagagcattagcagctatttaaattggtatcagcagaaagtagggaaagcccctaagctcttgatctatgctgtatccagtttgcaaagtggggtcccatcaaggttcagtggcagtggatctgggacagatttcactctcaccatcagcagtctgcaacctgaagattttgcaacttactactgtcaacagagttacctttttggcggagggaccaaggtggagatcaaac	productive	Homsap IGKV1-39*01 F, or Homsap IGKV1D-39*01 F	273/279 nt	97.8495	Homsap IGKJ4*01 F	5	6.3.5	CQQSYLF
242	PX612748	PX613224	IgG	Visit 1	CR0011-1	M	Single-pos	caggtgcagctgcaggagtcgggcccaggactggtgaagccttcggagaccctgtccctcacctgcactgtctctggtggctccgtcagcagtggtaattactactggagctggatccggcagcccccagggaagggactggagtggattgggtatatatattacagtgggagcacgaactacaacccctccctcaagagtcgagtcaccatatcagtagacacgtccaagaaccagttctccctgaagctgagctctgtgaccgctgcggacacggccgtgtattactgtgcgagaaatttggtttactatgaaaggagtgggaccttgacttccgaccctccgggggggtggggccagggaaccctggtcaccgtctcctcag	productive	Homsap IGHV4-61*01 F	288/291 nt	98.9691	Homsap IGHJ4*02 F	Homsap IGHD3-22*01 F	20	10.7.20	CARNLVYYERSGTLTSDPPGGW	gacatccagatgacccagtctccttccaccctgtctgcatctgtaggagacagagtcaccatcacttgccgggccagtcagagtattagtacctggttggcctggtatcagcagaaaccagggaaagcccctaagctcctgatctataaggcgtctagtttagaaagtggggtcccatcaaggttcagcggcagtggatctgggacagaattcactctcaccatcagcagcctgcagcctgatgattttgcaacttattactgccaacagtataatagttattatctcactttcggcggagggaccaaggtggagatcaaac	productive	Homsap IGKV1-5*03 F	278/279 nt	99.6416	Homsap IGKJ4*01 F	9	6.3.9	CQQYNSYYLTF
537	PX612993	PX613469	IgG	Visit 4	CR0011-5	M	Triple-pos	caggtgcagctgcaggagtcgggcccaggactggtgaagccttcggagaccctgtccctcacctgcaatgtctctggtggctccgtcaggagtcataacttctactggaactggatccgccagcccccagggaagggactggaatggattggatatatctcttacaatgtgaggacgaactacaacccctccctcaagagtcgtgtctccatatcagtagacacgtccaagaaccaggtctccctgaggctgagctctgtgaccgctgcggacacggccgtgtattactgtgcgagaaacttggtttactatgaaaggagtggggccttgacttccgaccctccgggggtgtggggccagggaaccctggtcaccgtctcctcag	productive	Homsap IGHV4-61*01 F	271/291 nt	93.1272	Homsap IGHJ4*02 F	Homsap IGHD3-22*01 F	20	10.7.20	CARNLVYYERSGALTSDPPGVW	gacatccagatgacccagtctccttccaccctgtctgcatctgtaggagacagagtcaccatcacttgccgggccagtcagagtattagtacctggttggcctggtatcagcagagaccagggaaagcccctaacctcctcatctataaggcgtctagtttagaaagtggggtcccatctaggttcagcggcagtggatctgggacagaattcactctcaccatcagcagcctgcagcctgatgattttgcaacttattactgccaacactataatagttattatgtcacttttggcggagggaccaaggtggagttcaaac	productive	Homsap IGKV1-5*03 F	273/279 nt	97.8495	Homsap IGKJ4*01 F	9	6.3.9	CQHYNSYYVTF
434	PX612894	PX613370	IgG	Visit 3	CR0011-4		Single-pos	caggtgcagctgcaggagtcgggtgcaggactggtgaagccttcggagaccctgtccctcacttgcgctgtctctggtggctccgtcagcagtgatagttactactggagctggatccggcagtccccagggaagggactggagtggattgggtatgtctcttacagtgggagcaccaactacaacccctccctcaggagtcgagtcaccatgtcagtagacacgtccaagaaccagttctccctgaatctgatttctgtgacccctgcggacacggccgtgtattactgtgcgagagccctgtatttcgatattttgagtggtaattacttccagtactactttgactcctggggccagggaacgctggtcatcgtctcctcag	productive	Homsap IGHV4-61*01 F	277/291 nt	95.189	Homsap IGHJ4*02 F (see comment)	Homsap IGHD3-9*01 F	20	10.7.20	CARALYFDILSGNYFQYYFDSW	gaaattgtgttgacgcagtctccaggcaccctgtctttgtctccaggggaaagagccaccctctcctgcaggaccagtctgagtgttagcagcgactacttagcctggtaccagcagaaacctggccaggctcccaggctcctcatctatggtgcatccagcagggccactggcatcccagacaggttcagtggcagtgggtctgggacagacttcactctcaccatcagcagactggagcctgaagattttgcagtgtattactgtcagcagtatggtggctcacctctcactttcggcggagggaccaaggtggagataaaac	productive	Homsap IGKV3-20*01 F	277/282 nt	98.227	Homsap IGKJ4*01 F	9	7.3.9	CQQYGGSPLTF
510	PX612966	PX613442	IgG	Visit 4	CR0011-5		Triple-pos	caggtgcagctgcaggagtcgggcccaggactggtgaagccttcggagaccatgtccctcacctgcactgtctctggtggctccatcagtggtttctactggagctggatccggcagcccccagggaagggactggagtggattggatatatctactacactgggaccaccaactacaacccctccctcaagagtcgactcgccatatcagtagacacgtccaagaaccagttttccctgaagctgagctctgtgaccgccgcagacacggccgtatattactgtgcgagacatcctagggaccactttgataggagtggttacgcctcggaatacttcgatctctggggccgtggcaacttggttactgtctcctcag	productive	Homsap IGHV4-61*12 F	274/285 nt	96.1404	Homsap IGHJ2*01 F	Homsap IGHD3-22*01 F	20	8.7.20	CARHPRDHFDRSGYASEYFDLW	tcctatgagctgacacagccaccctcggtgtcagtgtccccaggacagacggccaggatcacctgctctggagatggattcccactgcaatatgcttattggtaccaacagaaggccggccaggcccctgtgttggtgatatataaagacagtgagaggccctcagggatccctgagcgattctctggctccagctcagggacaacagtcacgttgaccatcactggggtccaggcagaagacgacgctgactattactgtcaatcagcagacagcagtggtacttcgttcggcggagggaccaagctgaccgtcctgg	productive	Homsap IGLV3-25*03 F	268/279 nt	96.0574	Homsap IGLJ3*02 F	9	6.3.9	CQSADSSGTSF
197	PX612705	PX613181	IgG	Visit 2	CR0011-3		Single-pos	gaggtgcagctggtgcagtctggggcagaggtgaaaaagcccggggagtctctaaagatctcctgtaaaggttctggatacaagttcaccagctactggatcgcctgggtgcgccagatgcccgggaaaggcctggagtggatggggattgtctatcctggtaagtctgattccagatacagcccgtcctttcaaggccaggtcaccatctcagtcgacacgtccaacagcaccgcctacttgcagtggggcagtctgaaggcctcggacaccgccatgtactactgtgcgcggacagagtatgtcagtggctggtacgggggtgctttcttctacggtatggacgtctggggccaagggactacggtcaccntct	productive	Homsap IGHV5-51*01 F	268/288 nt	93.0556	Homsap IGHJ6*02 F	Homsap IGHD6-19*01 F	20	8.8.20	CARTEYVSGWYGGAFFYGMDVW	cagtctgccctgactcaacctgcctccgtgtctgggtctcctggacagtcgatcaccatctcctgcactgggaccagcagtgacgttggtcgttataactatgtctcctggtaccaacaccacccgggcgaagcccccaaactcttgattcgtgaggtcaatactcggccctcaggggtttctaatcggttctctggttccaagtctggcaacacggcctccctgaccatctctgggctccagcctgaggacgaggctgattattactgcagctcatatacaagcagtagcactgtagtcttcggaactgcgaccaaggtcaccgtcgcag	productive	Homsap IGLV2-14*01 F	273/288 nt	94.7917	Homsap IGLJ1*01 F	10	9.3.10	CSSYTSSSTVVF
502	PX612959	PX613435	IgG	Visit 4	CR0011-5		Triple-pos	caggtgcagctggtgcaatctggggctgaggcgaagaagcctggggcctcagtgaaagtctcctgcaaggcctctggatacaacttcaccgcctactatatccactggctgcgacaggcccctggacacgggcttgagtggatgggatggatcaaccctgacagtggtggcacaaattacgcacagaaatttcagggcaggttcaccgtgaccgcggacacgtctatcagaacagcctacatggaattgagcaggctgacatcggacgacacggccttttatttctgtggcgtggcccgatattgtagtggtagtaactgccacacggcggatgcctttgatctctgggggcaagggacactggccaccgtctcttcag	productive	Homsap IGHV1-2*02 F	262/288 nt	90.9722	Homsap IGHJ3*01 F, or Homsap IGHJ3*02 F	Homsap IGHD2-15*01 F	19	8.8.19	CGVARYCSGSNCHTADAFDLW	tcctatgagctgactcagccaccctcagtgtcagtggccccagggaagacggccaggattccctgtgggggaagtaacattgggagtaaaagtgtgcactggtatcagcagaagccaggccaggcccctgtgttggtcatctattatgataccgaccggccctcagggatccctgagcgattctctggctccaattctgggaacacggccaccctgaccatcaccagggtcgaagtcggggatgaggccgactatttctgtcaggtgtgggatggtactagcaatcatcattatgtcttcggaactgggaccaaggtgaccgtcctag	productive	Homsap IGLV3-21*04 F	264/279 nt	94.6237	Homsap IGLJ1*01 F	12	6.3.12	CQVWDGTSNHHYVF
251	PX612756	PX613232	IgG	Visit 1	CR0011-1		Single-pos	caggtgcagttgctgcagtctggggctgaggtgaggaagcctggggcctcagtgaaggtctcctgtacggcctctggatacaccttcaccgactactatatccactgggtgcgacaggcccctggacaagggcttgagtggatgggatggatcagcccgaagagtggtggcacacagtttgcacagcagtttcagggcagggtcatcatgaccagagacacgtccatcaacacatcgtacatggagctgagtagcctgagatctgacgacacggccgtttattactgtgcgagagagggcccccgtgggtattatgagagtaatggttatggggacagtgaccactggggccagggaaccctggtcaccgtctcttcag	productive	Homsap IGHV1-2*02 F	265/288 nt	92.0139	Homsap IGHJ4*02 F	Homsap IGHD3-22*01 F	19	8.8.19	CAREGPRGYYESNGYGDSDHW	gaaattgtgttgacgcagtctccaggcaccctgtctttgtctccaggggaaagagcaatcctctcctgcagggccagtcagagtgttagcagcacctatttagcctggtaccagaagagacctgggcagcctcccaggctcctcatctatgctgcgtccacgagggccactggcatcccagacaggttcagtggcagtgggtctgggacagacttcactctcaccatcagtcgactggagcctgaggactttgcagtgtactactgtcagcagtttgggaggacgttcggccaagggaccagggtggaagtcaaac	productive	Homsap IGKV3-20*01 F	262/282 nt	92.9078	Homsap IGKJ1*01 F	6	7.3.6	CQQFGRTF
428	PX612888	PX613364	IgG	Visit 3	CR0011-4	N	Single-pos	caggtgcagctggtgcagtctggggctgaggtgaagaagcctgggtcctcggtgaaggtctcctgcaaggcttctggaggcaccttcagcaactctggtatcaactgggtgcgacaggcccctggacaaggacttgagtgggtgggagggatcatccctatttttgatacatcgaactacgcacagaagttccagggcagagtcacgattaccgcggacgaatccacgaacacagtctacatcgaggtgagcagcctgagatctgacgacacggccatgtattactgtgcgagaggtccgcccctcacccggggacttataggaatgactggtcagtttgactgctggggccagggaaccctggtcaccgtctcctcag	productive	Homsap IGHV1-69*01 F, or Homsap IGHV1-69D*01 F	272/288 nt	94.4444	Homsap IGHJ4*02 F	Homsap IGHD6-19*01 F	19	8.8.19	CARGPPLTRGLIGMTGQFDCW	gacatcgtgatgacccagtctccagactccctggctgtgtctctgggcgagagggccaccatcaactgcaagtgcagccagaatgttttatatgggtccaataataagaactatttagcttggtatcagcagaaaccaggacagcctcctaaggtgctcatttactgggcaaatactcgggaatccggggtccctgaccgattcagtggcagcgggtctgggacagatttcactctcaccatcagcagcctgcaggctgaagatgtggcagtttattactgtcaacaatattatagtgcttcgctcactttcggcggagggaccaaggtggagatcaaac	productive	Homsap IGKV4-1*01 F, or Homsap IGKV4-1*03 F	284/297 nt	95.6229	Homsap IGKJ4*01 F	9	12.3.9	CQQYYSASLTF
312	PX612779	PX613255	IgG	Visit 5	CR0011-6	N	Single-pos	caggtgcagctggtgcagtctggggctgaggtgaggaagcctgggtcctcggtgagggtctcctgtaaggcttttggaggcaccttcaacagctctggtataaactgggtgcgacaggcccctggacaagggcttgagtggatgggaggaatcattcctatttttggtacaacaaaatacgcacagaagttccagggcagagtcaccattgccgcggacgaaggcccgagcactgcctacatggaggtgagcagcctgagatctgacgacacggccgtctattactgtgcgagaggtccgcctctcacccggggatctataggagtgactggtcagtttgactcctggggccagggaaccctggtcaccgtcgcctccg	productive	Homsap IGHV1-69*01 F, or Homsap IGHV1-69D*01 F	265/288 nt	92.0139	Homsap IGHJ4*02 F (see comment)	Homsap IGHD6-19*01 F	19	8.8.19	CARGPPLTRGSIGVTGQFDSW	gacatcgtgatgacccagtctccagactccctggctgtgtctctgggcgagagggccaccatcaactgcaagtccagccagagtgttttacacagctccaacaataagaattatttagcttggtaccagcagagaccaggacagcctcctaaggtgctcatttactgggcgtctacccgggaatccggggtccctgaccgattcagtggcagcgggtctgggacagatttcactctcaccatcaacagcctgcaggctgaagatgtggcagtttattactgtcagcaatattatgttacttcgctcactttcggcggtgggaccaaggtggagatcaaac	productive	Homsap IGKV4-1*01 F, or Homsap IGKV4-1*03 F	288/297 nt	96.9697	Homsap IGKJ4*01 F	9	12.3.9	CQQYYVTSLTF
424	PX612884	PX613360	IgG	Visit 3	CR0011-4		Single-pos	caggtgcaggtggtgcagtctggggctgaggtgaagaagcctgggtcctcggtgaaggtctcctgcaagccttctggaggcaacttcagaaactatgctatcacctgggtgcgacaggcccctggacaaaggcctgagtggatgggaagcatcatccctatctttggcacaacaagctacgcacagaagtttcagggcagagtcacgattaccgcggacgagtccacgagcacagcctacatggggctgagcagcctgagatctgacgacacggccatgtattactgtgcgaaaagtccgcctctcacccggggacccataggagtgcctggtcagtttgactcctggggccagggaaccctggtcaccgtctcctcag	productive	Homsap IGHV1-69*18 (F)	271/288 nt	94.0972	Homsap IGHJ4*02 F (see comment)	Homsap IGHD6-19*01 F	19	8.8.19	CAKSPPLTRGPIGVPGQFDSW	gacatcgtgatgacccagtctccagactccctggctgtgtctctgggcgagagggccaccatcagctgcaagtccagccagagtgttttacacacctccaacaataagaactactttgcttggtaccagcagaaaccaggacaacctcctaagctgctcatttactgggcatctacccgggaatccggggtccctgaccgattcagtggcagcgggtctgggacagatttcactctcaccatcagcagcctgcagactgaagatgtggcagtttattactgtcagcaatattatggtcctccgctcactttcggcggagggaccaaggtggagatcaaac	productive	Homsap IGKV4-1*01 F	290/297 nt	97.6431	Homsap IGKJ4*01 F	9	12.3.9	CQQYYGPPLTF
341	PX612805	PX613281	IgG	Visit 5	CR0011-6		Single-pos	cnngtgcagctggtgcagtctggggctgaggtgaagaggcctggggcctcagtgaaggtctcctgcaaggcctctggatacaccttcaccaattatgatctcaactgggtgcgacaggcctctggacaagggcttgagtggatggggtggatggacccgaacagaggtaacacaggctatgcccagaagttccagggcagagtcaccatgaccaggaacacctccacaggcacagcctatatggagttgagcagcctgagatttgaggacacggccgtgtattactgtgcgagagagggatacgattctaggagtggttattatgctcggttcggtatggacgtctggggccaagggaccacggtcaccgtctcctcag	productive	Homsap IGHV1-8*01 F	271/288 nt	94.0972	Homsap IGHJ6*02 F	Homsap IGHD3-3*01 F	19	8.8.19	CAREGYDSRSGYYARFGMDVW	gacattgtgttgacgcagactccagggaccctgtctttgtctgcaggggaaagagccaccctctcctgcagggccagtcagagtgtcaccagcaacttcttggcctggtaccagcagaaacctggccaggctcccacgctcctcatctatggtgcatctagcagggccactggcatcccagacaggttcagtggcagtgggtctgagacagacttcactctcaccatcagcagactggagcctggagattttgcagtatatcattgtcagcagtatggtggttcaccgatcaccttcggccaagggacacgactggagattaaac	productive	Homsap IGKV3-20*01 F	264/282 nt	93.617	Homsap IGKJ5*01 F	9	7.3.9	CQQYGGSPITF
436	PX612895	PX613371	IgG	Visit 3	CR0011-4		Single-pos	gaggtgcagctggcggagtctgggggaggcttggtacagcctggggggtccctgagactctcctgtgcagcctcgggattcaccttcagtagctacgacatgcactgggtccgcctaggtccaggaaaaggtctggagtgggtctcaactattggaactgatggtgacacatactatgcaggctccgtgaagggccgattcaccatctccagagaaaatggcaagagctccttgtatcttcaaatgaacagcctgagagccggggacacggctgtgtattattgtgcaagagttgcatatagtgggacttacccggaacgaatctactggtatatcgatctgtggggccgtggcaccccagtcactgtctcctcag	productive	Homsap IGHV3-13*01 F	273/285 nt	95.7895	Homsap IGHJ2*01 F	Homsap IGHD1-26*01 F	19	8.7.19	CARVAYSGTYPERIYWYIDLW	gacatccagatgacccagtctccatcctccctgtctgcatctgtaggagacagagtcaccatcacttgccgggcaagtcagaccattaccacctatttaaattggtatcagcagaaaccagggaaagcccctaaactcctgatctatgctgcatccactttgcaaagtggggtcccgtcaaggttcagtggcagtggatctgggacagatttcactctcaccatcagcagtctgcaacctgaagattttgcgacttactactgtcaacagagttacactacccctctgtacacttttggccaggggaccaagctggagatcaaac	productive	Homsap IGKV1-39*01 F, or Homsap IGKV1D-39*01 F	271/279 nt	97.1326	Homsap IGKJ2*01 F	10	6.3.10	CQQSYTTPLYTF
527	PX612983	PX613459	IgG	Visit 4	CR0011-5		Triple-pos	gaggtgcagctggtggagtctgggggaggcttggtacagcctggggggtccctgagactctcctgtgcagcctctggattcatcttcagcaactacgacatgcactgggtccgccaacctacaggaaaaggtctggagtgggtctcaactattggtacttctggtgacacatactatccagactccgtgaagggccgattcaccatctccagagagaatgccaagaactccttctatcttcaaatgaacagcctgagagtcggggacacggctgtgtattactgtgcaagagtttcctatgacagcagtgattattatcctggcttctggtacttcgatctctggggccgtggcaccctggtcactgtctcctcag	productive	Homsap IGHV3-13*01 F	275/285 nt	96.4912	Homsap IGHJ2*01 F	Homsap IGHD3-22*01 F	19	8.7.19	CARVSYDSSDYYPGFWYFDLW	gacatccagatgacccagtctccatcctccctgtctgcatctgaaggagacagagtcaccatcacttgccgggcaagtcagagcattaggaaatttttaaattggtatcagcagaaaccagggaaagcccctaagctcctgatctatggtgcatccagtttacaaagtggggtcccatcaaggttcagtggcagtggatctgggacagatttcactctcaccatcagcagtctgcaacctgaagattttgcaacttacttctgtcaacagagttacagtatgcctccgatcaccttcggccaagggacacgactggagactaaac	productive	Homsap IGKV1-39*01 F, or Homsap IGKV1D-39*01 F	271/279 nt	97.1326	Homsap IGKJ5*01 F	10	6.3.10	CQQSYSMPPITF
470	PX612927	PX613403	IgG	Visit 2	CR0011-3		Triple-pos	gaggtgcagctgatggagtctgggggaggcttggtacagcctggggggtccctgagactctcctgtgcagcctctggattcaccttcagtagctacgacatgcactgggtccgccaagctacaggaaaaggtctggagtgggtctcagctattggtactgctggtgacacatactatcctggctccgtgaagggccgattcaccatctccagagaaaatgccaagaactccttgtatcttcaaatgaacagcctgagagccggggacacggctgtgtattactgtgcaagaggggacatagtggctacgattacggaccactactactacggtatggacgtctggggccaaggggccacggtcaccgtctcctcag	productive	Homsap IGHV3-13*01 F	283/285 nt	99.2982	Homsap IGHJ6*02 F	Homsap IGHD5-12*01 F	19	8.7.19	CARGDIVATITDHYYYGMDVW	gacatccagatgacccagtctccatcctccctgtctgcatctgtaggagacagagtcaccatcacttgccgggcaagtcagagcattagcagctatttaaattggtatcagcagaaaccagggaaagcccctaaactcctgatctatgctgcatccagtttgcaaagtggggtcccatcaaggttcagtggcagtggatctgggacagatttcactctcaccatcagcagtctgcaacctgaagattttgcaacttactactgtcaacagagttacagttcccctccttggacgttcggccaagggaccaaggtggaaatcaaac	productive	Homsap IGKV1-39*01 F, or Homsap IGKV1D-39*01 F	278/279 nt	99.6416	Homsap IGKJ1*01 F	10	6.3.10	CQQSYSSPPWTF
489	PX612946	PX613422	IgG	Visit 4	CR0011-5		Triple-pos	gnggtgcagctggtggagtctgggggaggcttggtacagcctggggggtccctgagactctcctgtgcagcctctggattcaccttcagtaactacgacatgcactgggtccgccaagctacaggaaaaggtctggaatgggtctcaggtattggtacttctggtgacacatactatccagactccgtgaagggccgattcaccatctccagagaaaatgccaagaactccttatatcttcaaatgaacagcctgagagccggggacacggctgtgtattactgtgcaagagccgactacagtaacccccccggcgactcctactactacggtatggacgtctggggccaagggaccacggtcaccgtctcctcag	productive	Homsap IGHV3-13*04 F	279/285 nt	97.8947	Homsap IGHJ6*02 F	Homsap IGHD4-11*01 ORF	19	8.7.19	CARADYSNPPGDSYYYGMDVW	gaaatagtgatgacgcagtctccagccaccctgtctgtgtctccaggggaaagagccaccctctcctgcagggccagtcagagtgttaggagcaacttagcctggtaccagcagaaacctggccaggctcccaggctcctcatctatggtgcttccaccagggccactggtatcccagccaggttcagtggcagtgggtctgggacagagttcactctcaccatcagcagcctgcagtctgaagattgtgcagtttattactgtcagcagtatcatgcatggcctccgctcactttcggcggagggaccaaggtggagatcaaac	productive	Homsap IGKV3-15*01 F	272/279 nt	97.491	Homsap IGKJ4*01 F	10	6.3.10	CQQYHAWPPLTF
585	PX613040	PX613516	IgG	Visit 4	CR0011-5		Triple-pos	angtgcagctgttggagtctgggggaggcttggtacagcctggggggtccctgagactctcctgtgcagcctctggattcacctttagcagccatgccatgagctgggtccgccaggctccagggaaggggctggagtgggtctcaggtgtcagtggaagtggtggtagcacatactacgcagactccgtgaagggccggctcaccatctccagagacaattccaagaacacggtgtatctgcaaatgaacagcctgagagtcgaggacacggccgtatattactgtgtgggccccaattatgatcacgtttgggggagttttttcgactcggccatggacgtctggggccaagggaccacggtcaccgtctcctcag	productive	Homsap IGHV3-23*01 F, or Homsap IGHV3-23D*01 F	278/287 nt	96.8641	Homsap IGHJ6*02 F	Homsap IGHD3-16*01 F	19	8.8.19	CVGPNYDHVWGSFFDSAMDVW	aattttatgctgactcagccccactctgtgtcggagtctccggggaagacggtaaccatctcctgcacccgcagcagtggcagcattgccagcaactatgtacagtggcaccagcagcgcccgggcagttcccccaccactatgatctatgagaatatgcaaagaccgtccggggtccctgatcggttctctgcctccatcgacagctcctccaactctgcctccctcagcatctctggactgaagactgaggacgaggctgactactactgtcagtcttatgatagcggcggccgttgggtgttcggcggagggaccaagctgaccgtcctag	productive	Homsap IGLV6-57*01 F	280/291 nt	96.2199	Homsap IGLJ3*02 F	10	8.3.10	CQSYDSGGRWVF
534	PX612990	PX613466	IgG	Visit 4	CR0011-5		Triple-pos	aggtgcagttggtgcagtctgggggaggcgtggtccagcctgggagggccctgagactctcctgtgcagcctctggattcacgttcaggacgtatggcatgcactgggtccgccaggctccaggcaaggggctggagtgggtggcatctatatcatatgatggcgattataaatactatggagactccgtgaagggccgattcaccatctccagagacaactccaagaacacgctgtatctgcaaatgagcagcctgagagctgacgacacggctgtgtattactgtgcgaaaaaggtgatgccatattgtggtggtgactgctcttccggttactttgactactggggccagggaaccctggtcaccgtctcctcag	productive	Homsap IGHV3-30*18 F, or Homsap IGHV3-30-5*01 F	270/287 nt	94.0767	Homsap IGHJ4*02 F	Homsap IGHD2-21*02 F	19	8.8.19	CAKKVMPYCGGDCSSGYFDYW	gacatccagatgacccagtctccatcctccccgtctgcatctgttggagacagagtcaccatcacttgccaggcgagtcaggacattagccactatttaaattggtatcagcagagaccagggaaagcccctaacctcctgatctacgatgcatccaatttggaagcaggggtcccatcaaggttcagtggaagtggatctgggacagattttactttcaccatcagtagcgtgcagccggaagaggttgcacnntatgatgatccactgtccgttatncccntgatcaccttcgggcaacagactcgacancacattccag	productive	Homsap IGKV1-33*01 F, or Homsap IGKV1D-33*01 F (see comment)	254/279 nt	91.0394	Homsap IGKJ5*01 F	9	6.3.9	DPLSVXPXITF
308	PX612775	PX613251	IgG	Visit 5	CR0011-6		Single-pos	gaagtgcagctggtggagtctgggggaggcttggtacagcctggcaggtccctgagactctcctgtgcagcctctggattcacctttgataattttgccatgtactgggtccggcaagctccagggaagggcccggagtgggtcgcaggtattagttggaatagaaatgtagcctatgcggactctgtgaggggccgattcaccatctccagagacaacgccgagaactcattgtatctgcaaatgaacactctgagacctgaggacacggccttctattactgtgctaaaggaaaggcctcgtttgggggagttgtcgttgacgatacagcctttgactactggggccagggaaccctggtcaccgtctcctcag	productive (see comment)	Homsap IGHV3-9*01 F	268/285 nt	94.0351	Homsap IGHJ4*02 F	Homsap IGHD3-16*02 F	19	8.7.19	CAKGKASFGGVVVDDTAFDYW	cagtctgccctgacgcagccgccctcagtgtctggggccccagggcagagggtcaccatttcctgcactgggagcagttccaacatcggggcaggttatgatgtacagtggtaccagcagtttccaggaacagcccccaaactcctcatctatggtaacaacaatcggccctcaggggtccctgaccgattctctggctccaagtctggcacctcagcctccctggccatcactgggctccaggctgaggatgaggctgattattactgccagtcctatgacagcagcctgagtggttcggtggtattcggcggagggaccaagctgaccgtcctgg	productive	Homsap IGLV1-40*01 F, or Homsap IGLV1-40*02 F	281/288 nt	97.5694	Homsap IGLJ2*01 F, or Homsap IGLJ3*01 F	12	9.3.12	CQSYDSSLSGSVVF
344	PX612808	PX613284	IgG	Visit 5	CR0011-6		Single-pos	gaagtgcagctggtggagtctgggggaggcttggcacagcctggcaggtccctgagactctcctgtggagcctctggattcacgtttgatgattatgccatgcactgggtccggctagttccagggaagggcctggagtgggtctcaggtataagttggaatggtggtataatcggccacgcggactctgtgaagggccgattcatcatctccagagacaacgccaagaactccctgtttctgcaaatgaacagcctgagacctgaggacacggccttgtattactgtgcaaaagaccagggggggggatcttgtactagcatcaggtgctacggaatggacgtctggggccaagggaccacggtcaccgtctcctcag	productive	Homsap IGHV3-9*01 F	272/288 nt	94.4444	Homsap IGHJ6*02 F	Homsap IGHD2-2*01 F	19	8.8.19	CAKDQGGGSCTSIRCYGMDVW	cagtctgtgctgactcagccaccctcaacgtctgggacccccggacagagggtcaccatctcttgttctggaagcagctccaacttcggaaataatgctgttaactggtaccagcagctcccaggaacggcccccaaactcctcatttatagtaatgatcagcggccctcaggggtccctgaccgattctctggctccaagtccggcacctcagcctccctggccatcagtgggctccagtctgaggatgaggctgattattactgtgcaacgggggatgacagcctcaatgggcctgtggtcttcggcggagggaccaagctgaccgtcctac	productive	Homsap IGLV1-44*01 F	273/285 nt	95.7895	Homsap IGLJ2*01 F, or Homsap IGLJ3*01 F	12	8.3.12	CATGDDSLNGPVVF
326	PX612793	PX613269	IgG	Visit 5	CR0011-6		Single-pos	gaagtgcagctggtggagtctgggggaggcttggtacagcctggcaggtccctgagactctcctgtgcagcctctggattcacctttgatgattatgccatgcactgggtccggcaacctccagggaagggcctggagtgggtctcaggtatcagttggaatagtggtgtcatagggtatgcggactctgtgaagggccgattcatcgtctccagagacaacgccaagaactccctctatctgcaaattaggagtctgagagttgaggacacggccttgtattactgtgcaaaaggggagggcgaccgacaggcgttttactcctactactacgctatggacatctggggccaagggaccacggtcaccgtctcctcag	productive	Homsap IGHV3-9*01 F	276/288 nt	95.8333	Homsap IGHJ6*02 F	Homsap IGHD3-16*01 F	19	8.8.19	CAKGEGDRQAFYSYYYAMDIW	cngtctgtgctgactcagtcaccctcagcgtctgggacccccgggcagagggtcaccatctcctgttctggaagcagctccaacatcggaagtaatactgtaaactggtaccagcagctcccaggaacggcccccaaactcctcatctataggaataatcagcgcccctcaggggtccctgaccgattctctggctccaagtctggcacctcagcctccctggccatcagtgggctccagtctgcagatgaggctgattattactgtgcagcttgggatgacagcctggatggtgtggtgttcggcggagggaccaagctgaccgtcctag	productive	Homsap IGLV1-44*01 F, or Homsap IGLV1-44*04 F	277/285 nt	97.193	Homsap IGLJ2*01 F, or Homsap IGLJ3*01 F (see comment)	11	8.3.11	CAAWDDSLDGVVF
141	PX612656	PX613132	IgG	Visit 2	CR0011-3		Single-pos	caggtgcagctgcagcagtggggcgcgggactgttgaggcctgcggagaccctgtccctcacctgtgctgtctctggtgggtccttcagtggttacttctggacttggatccgccagcccccggggaaggggctggagtggattggggaagtaactcacagtggaaccaccaattataagccgtccctcaagagtcgagtcaccatgtcagtggacacgtccaagagccatttcttcctgaagctgacctctgtgaccgccgcggacacggctgtctattattgtgcgcgaggacccagaaatatgctagtgggagttctccggtcccaggcgctcgacccctggggccagggaaccctgntcacntntcctca	productive	Homsap IGHV4-34*01 F	259/285 nt	90.8772	Homsap IGHJ5*02 F, or Homsap IGHJ5*03 P	Homsap IGHD3-10*01 F	19	8.7.19	CARGPRNMLVGVLRSQALDPW	gacatccagatgacccagtctccatcctccctgtctgcatctttaggagacagagtcaccatcagttgccgggcgagtcaggccattagtaattatttagcctggtatcagcagagaccagggaaagttcctaaactcctgatctattctgcatccactttgcaatcgggagtcccatctcggttcagtggcagtggatctgggacagattatactctcaccatcagcagcctgcagcctgaagatgttgcaacttactactgtcaaacctatcacagtgcccctcgaacgttcggccaagggaccagggtgcaaatcaaac	productive	Homsap IGKV1-27*01 F	264/279 nt	94.6237	Homsap IGKJ1*01 F	9	6.3.9	CQTYHSAPRTF
491	PX612948	PX613424	IgG	Visit 4	CR0011-5		Triple-pos	caggtgcagctgcaggagtcgggcccaggactggtgaagccttcggagaccctgtccctcacctgcactgtctctggtggctccatcagtggtttctactggagctggatccggcagcccccagggaagggactggagtgggttgggaatatctattatagtgggactaccaactacaagtcctccctcaagagtcgagtcaccatatcagtagacacgtccaagaaccagttctccctgaagctgagctctgtgaccgctgcggacacggccatgtattactgtgcgaaagatacctattactatgatagcagtggttattttataaactggttcgacccctggggccagggaaccctggtcaccgtctcctcag	productive	Homsap IGHV4-59*01 F	275/285 nt	96.4912	Homsap IGHJ5*02 F	Homsap IGHD3-22*01 F	19	8.7.19	CAKDTYYYDSSGYFINWFDPW	cagtctgtgctgacgcagccgccctcagtgtctggggccccagggcagagggtcaccatctcctgcactgggggcaactccgacatcggggcaggttgtgatgtacactggtaccagcaacttccaggaacagcccccaaactcctcatctatgctaacagccatcggccctcaggggtccctgaccgattctctggcgccaagtctggcacctcagcctccctggccatcactgggctccaggctgaggatgaggctgattattactgccagtcctgtgacagcaacctgagtggttatgtcttcggaactgggaccaaggtcaccgtcctag	productive	Homsap IGLV1-40*01 F	278/288 nt	96.5278	Homsap IGLJ1*01 F	11	9.3.11	CQSCDSNLSGYVF
187	PX612697	PX613173	IgG	Visit 2	CR0011-3		Single-pos	caggtgcacctgcaggagtcgggcccgggactggtgaagccttcggagaccctgtccctcacctgcactgtctctggtgtctccatccgtagttactactggagctggatccggcagcccccagggaagggactggagtggattggatatatctattacagtgggagcaccaactacaacccctccctcaagagtcgagtcaccatgtcagtagacacgtccaagagccagttctccctgaagctgacctctgtgaccgccacagacacggccgtgtattactgtgcgcgatcctcggcggattatgattacgtttggggaaattatcgttactttgacaactggggccagggaaccctggtcacntntcntcag	productive	Homsap IGHV4-61*12 F	276/285 nt	96.8421	Homsap IGHJ4*02 F	Homsap IGHD3-16*02 F	19	8.7.19	CARSSADYDYVWGNYRYFDNW	gaaattgtgttgacgcagtctccaggcaccctgtctttgtctccaggggaaagagccaccctctcctgcagggccagtcagagtgttagcagcagctacttagcctggtaccagcagaaacctggccaggctcccaggctcctcatctatgctgcatccagtagggccactggcatcccagacaggttcagtggcagtgggtctggggcagacttcactctcaccatcagcagactggagcctgaagattttgcagtatattactgtcagcagtatgctaactcacgttcgtggacgttcggccaagggaccaacgtggaaatcaaac	productive	Homsap IGKV3-20*01 F	276/282 nt	97.8723	Homsap IGKJ1*01 F	10	7.3.10	CQQYANSRSWTF
487	PX612944	PX613420	IgG	Visit 4	CR0011-5	O	Triple-pos	caggttcaactggtgcagtctgtagctgaggtgaagcagcctggggcctcagtgaaggtctcctgcaaggcttctggttacaccttcaccaactatggtatctcctgggtgcgacaggcccctggacaagggcttgagtggatgggatggatcagcgctgacaatggtgacacagactatgcacagaaggtgcaggacagagtcaccatgaccacagacacatccacgagcacagcctacatggagctggcgagcctgagatctgacgacacggccgtatattactgtgcgagatctggagtctacgttactatgagagtcttggctccagaattggacctctggggccagggaaccctggtcaccgtctcctcag	productive	Homsap IGHV1-18*01 F	272/288 nt	94.4444	Homsap IGHJ1*01 F (see comment)	Homsap IGHD3-22*01 F	18	8.8.18	CARSGVYVTMRVLAPELDLW	gacatccagatgacccagtcgccatcctccctgtctgcatctgtaggagacagagtcaccatcacttgccgggcaagtcagagcattaaaacctatttacattggtatcagcaaaaaccagggaaagcccctaagctcctgatctatgctgcatccagtttgcaaagtggggtcgcatcaaggttcagtggcggtggatctgggacagacttcactctcaccatcggcagtctgcaacctgaagattttgcagcttactactgtctacagagttacattgccccattcactttcggccctgggaccaaggtggatatgaaag	productive	Homsap IGKV1-39*01 F, or Homsap IGKV1D-39*01 F	266/279 nt	95.3405	Homsap IGKJ3*01 F	9	6.3.9	CLQSYIAPFTF
505	PX612961	PX613437	IgG	Visit 4	CR0011-5	O	Triple-pos	caggttcagctggtgcagtctgtagctgaggtgaagcagcctggggcctcagtgaaggtctcctgcaaggcttctggttacaccttcaccagctatggaatcacatgggtgcgacaggcccctggacaagggcttgagtggatgggatggatcagcgctgacaatggtgacacagagtatgaacagaagctgcaggacagagtcaccatgaccacagacacatccacgaccacagcctacatggagctgacgagcctgagatctgacgacacggccgtgtattactgtgcgagatctggagtctacgttactatgagagtgttggctccagaattggacctctggggccagggaaccctggtcaccgtctcctcag	productive	Homsap IGHV1-18*01 F	273/288 nt	94.7917	Homsap IGHJ1*01 F (see comment)	Homsap IGHD3-22*01 F	18	8.8.18	CARSGVYVTMRVLAPELDLW	gacatccagatgacccagtcgccatcctccctgtctgcatctgtaggagacagagtcaccatcacttgccgggcaagtcagaacattaaaacctatttacattggtatcaacaaaaacctgggaaagcccctaagctcctgatctatgctgcatccagtctgccaagtggggtcgcatcaaggttcagtggcgctggatctgggacagacttcactctcaccatcggcagtctgcaacctgaagattttgcaacttactactgtctacagagttacattgccccattcactttcggccctgggaccaaaatggatatcaaag	productive	Homsap IGKV1-39*01 F, or Homsap IGKV1D-39*01 F	261/279 nt	93.5484	Homsap IGKJ3*01 F	9	6.3.9	CLQSYIAPFTF
393	PX612854	PX613330	IgG	Visit 5	CR0011-6		Single-pos	caggttcaactggtgcagtctggagctgaaatgaagaagcctggggcctcagtgaaggtctcctgcaaggcttctggttacacctttaccagccatggtatcagctgggtgcgacaggcccctggacaagggcttgagtggatgggatggatcagcgctttcaatggcgacacaacctatgcacagaacctccaggacagagtcaccatgaccacagacacatccacgaacacagcctacatggagctgaggagcctgagatctgacgacacggccgtgtatttctgtgcgagagagactccctattattgtaacagtggcagctgctatttctttgagttctggggccagggaaccctggtcaccgtctcctcag	productive	Homsap IGHV1-18*01 F	276/288 nt	95.8333	Homsap IGHJ4*02 F	Homsap IGHD2-2*01 F	18	8.8.18	CARETPYYCNSGSCYFFEFW	gaaatagtgatgacgcagtctccagccaccctgtctgtgtctccaggggaaagagccaccctctcctgcagggccagtcagagtgttagcaccaacttagcctggtaccagcagaaacctggccaggctcccaggctcctcatctatggtgcatccaccagggccactggtatcccagccaggttcagtggcagtgggtctgggacagagttcactctcaccatcagcagcctgcagtctgaagattttgcaatttattattgtcagcagtatagtaactggcctccgacgtggacgttcggccaagggaccaaggtggaaatcaaac	productive	Homsap IGKV3-15*01 F	275/279 nt	98.5663	Homsap IGKJ1*01 F	11	6.3.11	CQQYSNWPPTWTF
315	PX612782	PX613258	IgG	Visit 5	CR0011-6		Single-pos	caggtgcagctggtgcagtctggggctgaggtgaagaagcctggggcctcagtgaaggtctcatgcaaggcttctggatacatcttcaccgcctactatatacactgggtgcgacaggcccctggacaagggcttgagtggatgggttggatcaaccctatcagtggtgccacaaagtatgcacagaagtttcagggcagggtcaccatgaccagtgactcgtccatcatcacagtctacatggagttgagtagactgagatctgacgacacggccgtgtattactgtgcccgcggttatgattatgtttgggggagtaatggaggggaattttttgactactggggccagggaaccctggtcaccgtctcctcag	productive	Homsap IGHV1-2*02 F	273/288 nt	94.7917	Homsap IGHJ4*02 F	Homsap IGHD3-16*01 F	18	8.8.18	CARGYDYVWGSNGGEFFDYW	ctgnttgtggtgactcaggagccctcgctgactgtgtcccctggacggacagtcactctcacctgtgcttccagcactggagcagtcaccagtggtaactatccaaactggttccagcagagacctggacaagcacccagggcattgatttatactacaagcaacaaacactcctggacccctgcccggttctcaggctccctccttggggacaaagctgccctgacactgtcaggtgtgcagcctgaggacgaggctgaatattactgcctgctccactttggtggtggttgggtgttcggcggagggaccaagctgaccgtcctag	productive	Homsap IGLV7-43*01 F	274/288 nt	95.1389	Homsap IGLJ3*02 F	9	9.3.9	CLLHFGGGWVF
199	PX612707	PX613183	IgG	Visit 2	CR0011-3		Single-pos	caggngcagctggtgcagtctggggctgaggtgaagaagcctgggtcctcggtgaaggtctcctgcaaggcttctggaggcagcttcataaactatgctatcagctgggtgcgacaggcccctggacaagggcttgagtggatgggagggatcatccctatgtctgctacagcaaagtacgcacagaagttccagggcagagtcacgatttccgcggaggaatccacgagcacagcctacatggagatgagcagcctgagatctgaggacacggccgtgtattactgtgcgagaaaggggagatattgtagtagtatcagntgctatacatactttgactactggggccagggaaccctggtcaccgtctcctcag	productive	Homsap IGHV1-69*01 F, or Homsap IGHV1-69*19 F or Homsap IGHV1-69D*01 F	276/288 nt	95.8333	Homsap IGHJ4*02 F	Homsap IGHD2-2*02 F	18	8.8.18	CARKGRYCSSIXCYTYFDYW	gacatccagatgacccagtctccatcctccctgtctgcatctgtaggagacagagtcaccatcacttgccgggcaagtcagagcattagcagctatttaaattggtatcagcagaaaccagggaaagcccctaagctcctgatctatgctgcatccactttgcaaagtggggtcccatcaaggttcagtggcagtggatctgggacagatttcactctcaccatcagcagtctgcaacctgaagattttgcaacttactactgtcaacagagttacagtacccgcctgatcaccttcggccaagggacacgactggagattaaac	productive	Homsap IGKV1-39*01 F, or Homsap IGKV1D-39*01 F	278/279 nt	99.6416	Homsap IGKJ5*01 F	10	6.3.10	CQQSYSTRLITF
348	PX612812	PX613288	IgG	Visit 5	CR0011-6		Single-pos	caggtgcagctggtgcagtctggggctgaggtgaagaagcctgggtcctcggtgaaggtctcctgcaaggcttctggaggcaccttcagcaactatgctatcgactgggtgcgacaggcccctggacaagggcttgagtggatgggagggatcatccctatggttggttcagcaaactacgcacagaagttccagggcagactcacgattatcgcggacgaatccacgagcacagcctacatggagctgagcagcctgacatctgaggacacggccgtgtattactgtgcgaggcgcgggagaaattgtggtggtgggagctgccaaacctaccttgactactggggccagggaaccctggtcaccgtctcctcag	productive	Homsap IGHV1-69*01 F, or Homsap IGHV1-69D*01 F	279/288 nt	96.875	Homsap IGHJ4*02 F	Homsap IGHD2-15*01 F	18	8.8.18	CARRGRNCGGGSCQTYLDYW	gacttccagatgacccagtctccatcctccctgtctgcatctgtaggagacagagtcaccatcacttgccgggcaagtcagagcatcagcaactttttaaattggtatcagcagaaaccagggaaagcccctaagctcctcatctatgctacatccactttgcaaagtggggtcccatcaaggttcagtggcagtggatctgggacagatttcactctcaccatcagcagtctgcaacctgaagattttgcaacttattactgtcaacagagttacagtaccctcgggtacacttttggccaggggaccaagttggagatcaaac	productive	Homsap IGKV1-39*01 F, or Homsap IGKV1D-39*01 F	271/279 nt	97.1326	Homsap IGKJ2*01 F	10	6.3.10	CQQSYSTLGYTF
427	PX612887	PX613363	IgG	Visit 3	CR0011-4		Single-pos	caggtgcagctggtgcagtctggggctgaggtgaagaagcctgggtcctcggtgaaggtctcctgcaaggcttctggaggcaccttcagcagttatgctatcagctgggtgcgacaggcccctggacaagggcttgagtggatgggaggggtcatccctatctttggtacaacaaagttcgcacagaagttccagggcagagtcactattaccgcggacgaagccacgagtacagcctacatggagctgagcagcctgagatctgaggacacggccgtgtattactgtgcgagagccgtgcccctgacccgaggcattttctccacgtaccagtttgactactggggccagggaaccctggtcaccgtctcctcgg	productive	Homsap IGHV1-69*01 F, or Homsap IGHV1-69D*01 F	280/288 nt	97.2222	Homsap IGHJ4*02 F	Homsap IGHD3-3*02 F	18	8.8.18	CARAVPLTRGIFSTYQFDYW	gacatcgtgatgacccagtctccagaatacctggctgtgtctctgggcgagagggccaccatcaactgcaagtccagccagagtgttttatacagctccaacagtaagaactacttagcttggtaccagcagaaaccaggacagcctcctaagctgctcatttactgggcatctacccgggaatccggggtccctgaccgattcagtggcagcgggtctgggacagatttcactctcaccatcagcagcctgcaggctgaagatgtggcagtttattactgtcaccaatattatagtactccgctcactttcggcggagggaccaaggtggagatcaaac	productive	Homsap IGKV4-1*01 F	293/297 nt	98.6532	Homsap IGKJ4*01 F	9	12.3.9	CHQYYSTPLTF
422	PX612882	PX613358	IgG	Visit 3	CR0011-4		Single-pos	caggtccagctggtgcagtctggggctgaggtgaagaagcctgggtcctcggtgaaggtctcctgcaaggcttctggaggccccctcagcaattatgctatcagttgggtgcgacaggcccctggacaaggacttgagtggatgggaaggatcatccctctgcttggtaggacacactacgcacagaagttccagggcagagtcacagttaccgcggacaaatccacgagcacagccttcatggagctgagcagcctgagatctgaggacacggccatatattactgtgcgagccaggattacgatgttttgactggttttaccccttattactttgacgtctggggccagggagccctggtcaccgtctcctcag	productive	Homsap IGHV1-69*04 F	271/288 nt	94.0972	Homsap IGHJ4*02 F	Homsap IGHD3-9*01 F	18	8.8.18	CASQDYDVLTGFTPYYFDVW	gacatccagatgacgcagtctccatcctccctgtctgcatctgtgggagacagagtcaccatcacttgccgggcaagtcagaacatttccacctatttaaattggtatcagcaaaaaccagggaaagcccctaagctcctgatctatgctgcatccactttgcaaagtggggtcccatcaaggttcagtggcagtggatctgggacagatttcactctcgtcatcagcagtctgcagcctgaagattttgcgacttactgctgtcaacagagttacagtgtctctctgtggacgttcggccgagggaccacggtggacatcaaac	productive	Homsap IGKV1-39*01 F, or Homsap IGKV1D-39*01 F	266/279 nt	95.3405	Homsap IGKJ1*01 F	10	6.3.10	CQQSYSVSLWTF
236	PX612742	PX613218	IgG	Visit 2	CR0011-3		Single-pos	aggtgcagctggtggcgtctgggggaggcttggtcaagcctggagggtccctgagactctcctgtgcagcctctggattcaccttcagtgactactacatgaactggatccgccaggctccagggaaggggctggagtgggtttcatacattagtaatagtggtactaccacatattacacagactctgtgaagggccgattcaccatctccagggacaacgccaaggattcactgtatctgcaaatgaacagcctgcgagccgaggacacggccgtgtattactgtgcgagagatcggcggggattgggtgtggtttctcgcccagggatatttgacttctggggccagggaaccctggtcaccntctcntca	productive	Homsap IGHV3-11*01 F	277/287 nt	96.5157	Homsap IGHJ4*02 F	Homsap IGHD3-3*01 F	18	8.8.18	CARDRRGLGVVSRPGIFDFW	gacatcgtgatgacccagtctccagactccctgactgtgtctctgggcgaaagggccaccatcaactgcaagtccagccagagtgttttatacacctctaacaataagaactacttagcttggtaccagcagagaccaggacagcctcctaaactgctcatttactgggcatctatccgggaatccggggtccctgaccgattcagtggcaccgggtctgggacagatttcactctcaccatcagcagcctgcaggctgaagatgtggcagtttattactgtcagcaatattattatactcctccggttactttcggccctgggaccaaagtggatatcaaac	productive	Homsap IGKV4-1*01 F	287/297 nt	96.633	Homsap IGKJ3*01 F	10	12.3.10	CQQYYYTPPVTF
230	PX612736	PX613212	IgG	Visit 2	CR0011-3		Single-pos	gaggtgcagctggtggagtctgggggaggcttggtacagcctggggggtccctgagactctcctgtgcagcctctggattcaccttcagtagctacgacatgcactgggtccgccaagctacaggaaaaggtctggagtgggtctcagctattggtactgctggtgacacatactatccaggctccgtgaagggccgattcaccatctccagagaaaatgccaagaactccttgtatcttcaaatgcacagcctgagagccggggacacggctgtgtattactgtgcaagagatggaaatggttcggggagttattattcgggctggtacttcgatctctggggccgtggcaccctggtcactgtctcctcag	productive	Homsap IGHV3-13*01 F	284/285 nt	99.6491	Homsap IGHJ2*01 F	Homsap IGHD3-10*01 F	18	8.7.18	CARDGNGSGSYYSGWYFDLW	cagtctgccctgactcagcctccctccgcgtccgggtctcctggacagtcagtcaccatctcctgcactggaaccagcagtgacgttggtggctataactatgtctcctggtaccaacagtacccaggcaaagcccccaaagtcatgatttatgaggtcagtaagcggccctcaggggtccctgatcgcttctctggctccaagtctggcaacacggcctccctgaccgtctctgggctccaggcggaggatgaggctgattattactgcagctcatatgcaggcagtagcaaattgattttcggcggagggaccaagctgaccatcctag	productive	Homsap IGLV2-8*01 F	283/288 nt	98.2639	Homsap IGLJ2*01 F, or Homsap IGLJ3*01 F or Homsap IGLJ3*02 F	10	9.3.10	CSSYAGSSKLIF
322	PX612789	PX613265	IgG	Visit 5	CR0011-6	P	Single-pos	gaggtgcagctggtggagtctgggggaggcttggtacagcctggggggtccctgagactctcctgtgcagcctctggattcaccttcggtagcgacgacatgcactgggtccgccaaactgcaggaaaaagtctggagtgggtctcagctattggtgctgctggtgacacatattatctagactccgtgaagggccgattcaccatctccagagaaaatgccaagaattccttgtatcttcatatgaacagcctgagagccggggacacggctgtctattactgtgcaagaggagtgcaatattttgatggtacttctttttactactactttgactattggggccagggaacccaggtcaccgtctcctcag	productive	Homsap IGHV3-13*01 F	273/285 nt	95.7895	Homsap IGHJ4*02 F	Homsap IGHD2-2*01 F	18	8.7.18	CARGVQYFDGTSFYYYFDYW	gacatccagatgacccagtctccatcttccctgtctgcttctgtaggagacagagtcaccatcatttgccgggcaagtcagagcatcactaggtatttaaattggtatcagcagaaaccagggaaaggccctaaactcctcatctatgctgcatctatattggagagtggggtcccagcaaggttcagtggcagtggatctgggacagatttcactctcaccatcaacagtctgcaacctgaagattttgcaacttacttctgtcaacagagttacattaccaccatgtacacttttggtcaggggaccaagctggagatcaaac	productive	Homsap IGKV1-39*01 F, or Homsap IGKV1D-39*01 F	260/279 nt	93.19	Homsap IGKJ2*01 F	10	6.3.10	CQQSYITTMYTF
496	PX612953	PX613429	IgG	Visit 4	CR0011-5		Triple-pos	angtgcagctggcggagtctgggggaggcttggtacagcctggggggtccctgagactctcctgtgcagcctctggattcaccttcagtagttacgacatgcactgggtccgccaagctgcaggaaaaggtctggagtgggtctcaggtattggtacttctggtgacacatactatgcagactccgtgaagggccgattcaccatctccagagaaaatgccaagaactccttgtatcttcaaatgaacagcctgacagccggggacacggctgtctatttctgtgcaagagggcaaaccgagtcttacaatgtgatgggagtctactactttgactattggggccagggaatcctggtcaccgtctcctcag	productive	Homsap IGHV3-13*01 F	273/284 nt	96.1268	Homsap IGHJ4*02 F	Homsap IGHD3-10*02 F	18	8.7.18	CARGQTESYNVMGVYYFDYW	gatattgtgatgactcagtctccactctccctgcccgtcacccctggagagccggcctccgtctcctgcaggtctggtcagagcctcctgcatactaatggatacaactatttggattggttcctgcagaagccagggcagtctccacaactcctgatctatttggcttctaatcgggcctccggggtccctgacaggttcagtggcagtggatcaggcacagattttacactgaaggtcagcagagtggaggctgaggatgttggggtttattactgcatgcaagctctacaaactgcattcactttcggccctgggaccaaagtggatatcaaac	productive	Homsap IGKV2-28*01 F, or Homsap IGKV2D-28*01 F	286/294 nt	97.2789	Homsap IGKJ3*01 F	9	11.3.9	CMQALQTAFTF
514	PX612970	PX613446	IgG	Visit 4	CR0011-5	P	Triple-pos	gaggtgcagctggtggagtctgggggaggcttggtacagcctggggggtccctgagactctcctgtgcagcctctggattcaccttcggtagcgacgacatgcactgggtccgccaaactgcaggaaaaggtctggagtgggtctcagctattggtactgctggtgacacatattatctagactccgtgaagggccgattcaccatctccagagaaaatgccaagaattccttgtatcttcatatgaacagcctgagagccggggacacggctgtctattactgtgcaagaggagtgcaatattttgatggtagttctttttactactactttgactattggggccagggaacccaggtcaccgtctcctcag	productive	Homsap IGHV3-13*01 F	275/285 nt	96.4912	Homsap IGHJ4*02 F	Homsap IGHD3-22*01 F	18	8.7.18	CARGVQYFDGSSFYYYFDYW	gacatccagatgacccagtctccatcttccctgtctgcttctgtaggggacagagtcaccatcatttgccgggcaagtcagagcatcagtaggtatttaaattggtatcagcaaaaaccagggaaaggccctaaactcctcatctatgctgcatctagattggagagtggggtcccagcaaggttcagtggcagtggatctgggacagatttcactctcaccatcaacagtctgcaacctgaagattttgcaacttacttctgtcaacagagttacattaccaccatgtacacttttggccaggggaccaagctggagatcaaac	productive	Homsap IGKV1-39*01 F, or Homsap IGKV1D-39*01 F	260/279 nt	93.19	Homsap IGKJ2*01 F	10	6.3.10	CQQSYITTMYTF
532	PX612988	PX613464	IgG	Visit 4	CR0011-5	P	Triple-pos	gaggtgcagctggtggagtctgggggaggcttggtacagcctggggggtccctgagactctcctgtgcagcctctggattcaccttcggtagcgacgacatccactgggtccgccaaactgcaggaaaaggtctggagtgggtctcaggtattggtactgctggtgacacatattatctagactccgtgaagggccgattcaccatctccagagaaaatgccaagaattccttgtatcttcatatgaacagcctgagagccggggacacggctgtctattactgtgcaagaggagtgcaatattttgatggtagttctttttactactactttgactattggggccagggaacccaggtcaccgtctcctcag	productive	Homsap IGHV3-13*01 F	273/285 nt	95.7895	Homsap IGHJ4*02 F	Homsap IGHD3-22*01 F	18	8.7.18	CARGVQYFDGSSFYYYFDYW	gacatccagatgacccagtctccatcttccctgtctgcttctgtaggggacagagtcaccatcatttgccgggcaagtcagagcatcagtaggtatttaaattggtatcagcaaaagccagggaaaggccctaaactcctcatatttgctgcatctagattggagagtggggtcccagcaaggttcagtggcagtggatctgggacacatttcactctcaccatcaacagtctgcaacctgaagatttcgcaacttacttctgtcaacagagttacactactaccatgtacacttttggccaggggaccaagctggagatcaaac	productive	Homsap IGKV1-39*01 F, or Homsap IGKV1D-39*01 F	255/279 nt	91.3979	Homsap IGKJ2*01 F	10	6.3.10	CQQSYTTTMYTF
343	PX612807	PX613283	IgG	Visit 5	CR0011-6		Single-pos	gangtgcagctggtggagtctgggggaggcttggtacagcctggggggtccctgagactctcctgtgcagcctctggattcaccttcagtagctacgacatgcactgggtccgccgagtcacaggaaaaggtctggagtgggtctcagttattggtactgccggagacgcatactatccagactccgtgaagggccgattcaccatctccagagaaaatgccaagaactccttgtatcttcaaatgaatagtctgagagccggggacacggctgtgtattactgtgcaagagggtcaacggtgactacagggctggtccaccactacttctttgacttctggggccagggaaccctggtcaccgtctcctcag	productive	Homsap IGHV3-13*01 F, or Homsap IGHV3-13*05 F	274/285 nt	96.1404	Homsap IGHJ4*02 F	Homsap IGHD4-17*01 F	18	8.7.18	CARGSTVTTGLVHHYFFDFW	gacatccacatgacccagtctccatcctccctgtctgcttctgtaggagacacagtcaccatctcttgccgcgcaagccagagcattagcaggtacttaaattggtatcagcagagaccagggaaggcccntaagttcttgatntatgctgcatccagtttgcaaagtggggtcccgtcaaggttcagtggtagtggatttgggacaaatttcactctcaccatcagcagtctgcaacctgaagattttgcaacttactactgtcaacagagttacactaccgtcgcctacacttttggccaggggaccaagctgcagatcagac	productive	Homsap IGKV1-39*01 F, or Homsap IGKV1D-39*01 F	260/279 nt	93.19	Homsap IGKJ2*01 F	10	6.3.10	CQQSYTTVAYTF
546	PX613002	PX613478	IgG	Visit 4	CR0011-5		Triple-pos	angtgcagttggtggagtctgggggaggcttgtttaagccgggggggtcccttagactctcctgtgcagcctctggattcactttcactaatgcctggatgacctgggtccgccaggctccagggaaggggctggagtgggttggccatattaaaagcaaaactgatggtgggacaacagactacgctgcacccgtgaaagacagattcaccatctcaagagatgattcaaaaaacacactgtatctgcatataaacagcctgaaaaccgaggacacagccgtgtattactgtaccacagagggggtgtgggagcaactttcgtgggtcggcttctactttgactactggggccagggaatcctggtcaccgtctcctcag	productive	Homsap IGHV3-15*01 F	280/293 nt	95.5631	Homsap IGHJ4*02 F	Homsap IGHD6-13*01 F	18	8.10.18	CTTEGVWEQLSWVGFYFDYW	gaaatagtgttgacgcagtctccaggcaccctgtctttgtctccaggggaaagagccaccctctcctgcagggccagtcagagtgttagcagcagctacttagcctggtaccagcagaaacgtggccaggctcccaggctcctcatctatggtgcatatagcagggccactggcatcccagacaggttcagtggcagtgggtctgggacagacttcactctcaccatcagcagactggagcctgaagattttgcagtttattactgtcagcagtatggtagctcactgtacacttttggccaggggaccaagctggagatcaaac	productive	Homsap IGKV3-20*01 F	277/282 nt	98.227	Homsap IGKJ2*01 F	9	7.3.9	CQQYGSSLYTF
12	PX612574	PX613050	IgA	Visit 2	CR0011-3		Single-pos	gaggtgcagctgttggagtttgggggaggcctggtcaagcctggggggtccctgagactctcctgtgcagcctctggatttactttcagtagttatagcatgaactgggtccgccaggccccagggaaggggctggagtgggtctcatgcattagaagtagtagtacttacatatactacgcagactcagtgaagggccgattcaccatctccagagacgacgccaagaactcattgtatctgcaaatgaacagcctgagagccgaggacacggctgtatattactgtgcgagagtccctccgtaccgcgggtattactactactactacggtatggacgtctggggccaagggaccacggtcaccgtctcctcag	productive	Homsap IGHV3-21*01 F	276/288 nt	95.8333	Homsap IGHJ6*02 F	Homsap IGHD2-8*02 F	18	8.8.18	CARVPPYRGYYYYYYGMDVW	gacatccagttgacccagtctccatccttcctgtctgcatctgtaggagacagagtcaccatcacttgccgggccagtcagggcgttagcagttatttagcctggtatcaacaaaaaccagggagagcccctaagctcctgatctatgctgcatccactttgcaaagtggggtcccatcaaggttcagcggcagtggatctgggacagatttcactctcacaatcagcagcctgcagcctgaagattttgcaacttattactgtcaacagcttgatcgtaacccgctcactttcggcggagggaccaaggtggagatcagac	productive	Homsap IGKV1-9*01 F	273/279 nt	97.8495	Homsap IGKJ4*01 F	9	6.3.9	CQQLDRNPLTF
198	PX612706	PX613182	IgG	Visit 2	CR0011-3		Single-pos	gaggtgcagctgttggagtctgggggaggcttggtgcagccgggggggtccctgagactctcctgtgaagcctctgacttcaagtttaatacatatgccatgaactgggtccgccaggctccggggaaggggctggagtgggtcgcagttgttagttacagtggttatagttcatactatacagactccgtgaggggccggttcaccatctccagagacaattccaggaacaccctgtatctgcaaatgaacagcctgagagtcgaggacacggccgtctattactgtgcgaaagatcggggcgacggatcatgtggaagttgcttctacgacttcgatctctggggccatggcaccctggtcactntctcntca	productive	Homsap IGHV3-23*01 F, or Homsap IGHV3-23D*01 F	258/288 nt	89.5833	Homsap IGHJ2*01 F	Homsap IGHD2-15*01 F	18	8.8.18	CAKDRGDGSCGSCFYDFDLW	cagcttgtgctgactcaatcgccctctaccactgtctccccgggagcctcggtcaagctcacctgcactctgaccaggggacacagtaactacgccgtcgcatggcatcagcagcagccagagaagggccctcggttcttgatgaaagttaacagtgatggcagccacaccaagggggacgggattcctgatcgcttctcaggctctagttctggggctgagcgctacctcaccatctccagcctccagtctgaggatgaggctgactattattgtcagacatggggcgctggcaatcatgtcttcggacctgggaccaaggtcactgtcctag	productive	Homsap IGLV4-69*01 F	274/294 nt	93.1973	Homsap IGLJ1*01 F	9	7.7.9	CQTWGAGNHVF
241	PX612747	PX613223	IgG	Visit 2	CR0011-3		Single-pos	gaggtgcagctattggagtctgggggaggcttggtacagcctggggggtccctgagaatttcctgtgcagcctctggattcacctttagcagctttgccatgacctgggtccgccaggctccagggaaggggctggagtgggtctcagctcttactggaagtggtactagcacatactacgcagactccgtgaagggccggttcaccatctccagagacaattccaagaacacgctgtttctgcaaatgagcagcctgagagccggggacacggccacatattactgtgcgaaaagcctagtcccgtataactggaatggagggcagtacggtatggacgtctggggccaagggaccacggtcaccntntcntcag	productive	Homsap IGHV3-23*01 F, or Homsap IGHV3-23D*01 F	273/288 nt	94.7917	Homsap IGHJ6*02 F	Homsap IGHD1-20*01 F	18	8.8.18	CAKSLVPYNWNGGQYGMDVW	tcctatgagctgacacagccaccctcggtgtcagtgtccccaggacaaacggccaggatcacctgctctggagatgcattgccaaaaaaatatgcttattggtaccagcaganntcaggggnngaccctgtgctggtcatctacgaggacaccaaacgaccctccgggatccctgagagattctctggctccagctcagggacaatggccaccttgactatcagtggggcccaggtggaggatgaagctgactaccactgttactcaacagacagcagtaatagtcagtatgtcttcggaacggggaccaaggtcaccgtcctag	productive	Homsap IGLV3-10*01 F	269/279 nt	96.4158	Homsap IGLJ1*01 F	11	6.3.11	CYSTDSSNSQYVF
467	PX612924	PX613400	IgG	Visit 2	CR0011-3		Triple-pos	gaggtgcagctgttggagtctgggggaggcttggtacagcctggggggtccctgagactctcctgtgcagcctctggattcacctttagcacctatgccctgagctgggtccgccaggctccagggaaggggctggagtgggtctcagctattagtggtagtggtggtagcacatattttctagaccccgtgaagggccgcttcaccatctccagagacaattccaagaacacgctgtatctgcaaatgaacagcctgagagccgaggacacggccgtttattactgtgcgaaaatcgatttagatgggagctactccggctactattacgctatggacgtctggggccaagggaccacggtcaccgtctcctcgg	productive	Homsap IGHV3-23*01 F, or Homsap IGHV3-23D*01 F	278/288 nt	96.5278	Homsap IGHJ6*02 F	Homsap IGHD1-26*01 F	18	8.8.18	CAKIDLDGSYSGYYYAMDVW	gatattgtgatgactcagtctccactctccctgcccgtcacccctggagagccggcctccatctcctgcaggtctagtcagagcctcctgcatagtcacggatacaactatttggattggtacctgcagaagccagggcagtctccacagctcctgatctatttgggttctaatcgggcctccggggtccctgacaggttcagtggcagtggatcaggcacagattttacactgaaaatcagcagagtggaggctgaggatgttggggtttattactgcatgcaagctctacaaactcctcccaccttcggccaagggacacgactggagattaaac	productive	Homsap IGKV2-28*01 F, or Homsap IGKV2D-28*01 F	292/294 nt	99.3197	Homsap IGKJ5*01 F	9	11.3.9	CMQALQTPPTF
362	PX612825	PX613301	IgG	Visit 5	CR0011-6		Single-pos	gaggtgcagctggtggagtctgggggaggcgtggtccagcctgggaggtccctgagactctcctgtgcagcctcgggattcaacttcagggactatgctaaatactgggtccgccaggctccaggcaaggggctggagtgggtggctgttatatcatatgatggaaggactgcattctacgcagactccgtgaagggccgcttcaccgtttccagagacaattccaacaacacactgtatctgcaaatgaacagcctgagacctgaggacacggcactttatttctgtgcgagcccgagcggcgcaccacctgcccccatcccagactggtacttcgatctctggggccgtggcaccctggtcactgtctcctcag	productive	Homsap IGHV3-30*04 F, or Homsap IGHV3-30-3*01 F or Homsap IGHV3-30-3*03 F	263/288 nt	91.3194	Homsap IGHJ2*01 F	Homsap IGHD2-2*01 F	18	8.8.18	CASPSGAPPAPIPDWYFDLW	cagtctnnnctgactcagcctgcctccgtgtctgggtctcctggacagtcgatcaccatctcctgcactggaaccagcagtgacgttggtggttctaattatgtctcctggtaccaacaacacccaggcaattcccccaaactcatgatctatgatgtcagtaatcggccctcagggatttctaatcgcttctctggctccaagtctggcaacacggcctccctgaccatctctgggctccaggctgaggacgaggctgactattactgcagcttatatacaaacaccaacactgtgctattcggcggagggaccaagctgaccgtcctag	productive	Homsap IGLV2-14*03 F	275/288 nt	95.4861	Homsap IGLJ2*01 F, or Homsap IGLJ3*01 F	10	9.3.10	CSLYTNTNTVLF
420	PX612880	PX613356	IgG	Visit 3	CR0011-4		Single-pos	gaggtgcagctggtggagtctgggggaggcgtagtccagcctgggaggtccctgagactctcctgtgcagcctctggattcaccttcagtacctatgctatgcactgggtccgccaggctccaggcaaggggctggaatggctggcagttatttcatatgatgcaaatgataaatactccgcagactccgtgaagggccgattcaccatctccagagacaattccaagaacacgctgtatttgcaaatgaacagcctgagagctgaggacacggctgtgtatttctgtgggagagatgatcggccgagcaagtatagtttgatagtaggggctgttgatatctggggccaagggacattggtcaccgtctcttcag	productive	Homsap IGHV3-30*04 F, or Homsap IGHV3-30-3*03 F	276/288 nt	95.8333	Homsap IGHJ3*02 F	Homsap IGHD3-22*01 F	18	8.8.18	CGRDDRPSKYSLIVGAVDIW	gccatccagttgacccagtctccatcctccctgtctgcatctgtaggagacagagtcaccatcacttgccgggcaagtcaggacattatcagtgctttagcctggtatcagcagaaaccagggaaagctcctaagctcctgatgtatgatgcctccagtttggaaagtggggtcccatcaaggttcagcggcagtggatctgggacagatttcactctcaccatcagcagcctgcagcctgaagattttgcaacttattactgtcaacagtttcatagttacccgatcaccttcggccaagggacacgactggagattaaac	productive	Homsap IGKV1-13*02 F, or Homsap IGKV1D-13*02 F	275/279 nt	98.5663	Homsap IGKJ5*01 F	9	6.3.9	CQQFHSYPITF
478	PX612935	PX613411	IgA	Visit 2	CR0011-3		Triple-pos	angtgcagctggtggagtcggggggaggcgtggtccagcctgggaagtccctgagactctcctgtgcagcttctaatttcaccttcagcaactatggcatgcactgggcccgccagactccaggcagggggctggagtgggtggcacttatatcatatgatggcaataaaatcttttatgcagactccgtgaagggccgattcaccatctccagagacaattccaagaacacgttgtacttgcaaatggacagcctcaaacgtgaagacacggctgtttattactgtgcgaaagatcgggacttcagcacctcgggagggaccataatgggatttgactactggggccagggaaccctcgtcncngtntc	productive	Homsap IGHV3-30*18 F, or Homsap IGHV3-30-5*01 F	257/287 nt	89.547	Homsap IGHJ4*02 F	Homsap IGHD6-6*01 F	18	8.8.18	CAKDRDFSTSGGTIMGFDYW	gacatccagatgacccagtctccatcctccctgtctgcgtctgtgggagacagagtcaccttcacttgccggtcaagtcagaacatcaacaactttttaaattggtttcaacagaagccaggaaaaggccctcagctcctgatctatcttacatccactttacaaagtggggtcccatcaaggttcaatggcagtggatctgggacagatttcactctcaccatcaacggtctgcagcctgaagattttgcaacttactactgtcaacagtgttacactttgccgctcactttcggcggcgggaccaaggtggagatcaaac	productive	Homsap IGKV1-39*01 F, or Homsap IGKV1D-39*01 F	253/279 nt	90.681	Homsap IGKJ4*01 F	9	6.3.9	CQQCYTLPLTF
394	PX612855	PX613331	IgG	Visit 5	CR0011-6		Single-pos	gaggtgcagctggtggagtctgggggaggcgtggtccagcctgggaggtccctgagactctcctgtgcagcgtctggattcagcttcagtgactatgtcatgcactgggtccgccaggctccaggcaaggggctggagtgggtggcacttatatggtatgatggaactaataaatactatgcagactccgtggagggccgattcaccgtctccagagacaactccaagaacacgctgtatctgcagatgaatagcctgagagccgaggacacgggtgtctattactgtgcgagacaaggggtgatacagaaatggttaagttcctggtactattttgacttctggggccagggaacccgggtcaccgtctcctcag	productive	Homsap IGHV3-33*03 F	275/288 nt	95.4861	Homsap IGHJ4*02 F	Homsap IGHD5-18*01 F	18	8.8.18	CARQGVIQKWLSSWYYFDFW	gaaatagtgatgacgcagtctccaggcaccctgtctgtgtctccaggggaaagagccaccctctcctgcagggccggtcagagtgtcagcaacaacttagcctggtaccagcagaaacctggccaggctcccaggctcctcatctatggtgcatccaccagggccactggtgtctcagccaggttcagtggcagtgggtctgggacagagttcactctcaccatcagcagcctgcagtctgaagattttgcagtttattactgtcaacaatatgataactggttcactttcggcggagggaccaaggtggagatcagac	productive	Homsap IGKV3-15*01 F	270/279 nt	96.7742	Homsap IGKJ4*01 F	8	6.3.8	CQQYDNWFTF
517	PX612973	PX613449	IgG	Visit 4	CR0011-5		Triple-pos	angtgcagctggtggagtctgggggagtcgtggtacagccgggggggtccctacgactctcttgtgcagcctctggattcacttttgatgattacaccatgcactgggtccgtcaagctccggggaagggtctggagtgggtctctcttattagtagggatggtggtatgacacactatgctgactctgtgaagggccgattcaccatctccagagacaactccaaaaactccctgtatctgcaagtgaacagtctgagaactgacgacatcgccttttattactgtgcaagagattcccacgcaggttactatggtcccgggacggggtactttgactcctggggccagggaaccctggtcaccgtctcctcag	productive	Homsap IGHV3-43*01 F	269/287 nt	93.7282	Homsap IGHJ4*02 F (see comment)	Homsap IGHD3-10*01 F	18	8.8.18	CARDSHAGYYGPGTGYFDSW	tcctatgagctgactcagccaccctcggtgtcagtggccccaggacagacggccaggattacctgtgggggaaacaacattggaagtaaaaatgtgcactggtaccagcagaagccaggccaggcccctgtgctggtcgtctatgatgatagcgaccggccctcagggatccctgagcgattctctggctccaactctgggaacacggccaccctgaccatcagcagggtcgaagccggggatgaggccgactattactgtcaggtgtgggatagtagtagtgatcatctttatgtcttcggaactgggaccaaggtcaccgtcctag	productive	Homsap IGLV3-21*02 F	277/279 nt	99.2831	Homsap IGLJ1*01 F	12	6.3.12	CQVWDSSSDHLYVF
389	PX612850	PX613326	IgG	Visit 5	CR0011-6		Single-pos	gaagtgcagctggtggagtctgggggaggcttggtacagcctggggggtccctgagcctctcctgtgcagcctctggattcaccttcagtgactattccatgaactgggtccgccaggctccagggaaggggctggagtgggtttcatacattagtggtagtgataataccatacattacgcagactctatgaagggccgattcaccatctccagagacaatgccaagaactcactctatctgcaaatgaacagcctgagagccgaggacacggctgtgtattattgtgcgagactctttcgaagaccgatttttggagtggtccactattctatggacgtctggggccaagggaccacggtcaccgtctcctcag	productive	Homsap IGHV3-48*01 F	273/288 nt	94.7917	Homsap IGHJ6*02 F (see comment)	Homsap IGHD3-3*01 F	18	8.8.18	CARLFRRPIFGVVHYSMDVW	gaaattgtgttgacacagtctccagccaccctgtctttgtctccaggggaaagcgccaccctttcctgcagggccagtcagagtcttaggagctacttagcctggtaccaacagaaacctggccaggctcccaggctcctcatctatgatgcatccaccagggccactggcatcccaaccaggttcagcggcagtgggtctgggacagacttcactctcaccatcagcagcctagagcctgaagattttgcggtttattactgtcagcagcgtagcagctggccccgagggttcactttcggccctggaaccaaagtggatttcaaac	productive	Homsap IGKV3-11*01 F	270/279 nt	96.7742	Homsap IGKJ3*01 F	11	6.3.11	CQQRSSWPRGFTF
370	PX612833	PX613309	IgG	Visit 5	CR0011-6	Q	Single-pos	gaggtgcagctggtggagtctgggggaggcttggtccagcctggggggtccctgagactctcctgtgcagcctctggattcagctttattacctattgcatgagctgggtccgccaggctccagggaaggggctggagtgggtggccaacataaagcatgatggaagtgagacattctatgtggactctgtgaggggccgattcaccatctccagagacaacgccaagaactcactatttctgcaaatgaatagcctgagagccgacgacacggctgtgtattactgtgcgagacattacgatttttcgactggttatcatcttaggggcgactttgactactggggccagggaaccctggtcaccgtctcctcag	productive	Homsap IGHV3-7*01 F	276/288 nt	95.8333	Homsap IGHJ4*02 F	Homsap IGHD3-3*01 F	18	8.8.18	CARHYDFSTGYHLRGDFDYW	gaaatagtgatgacacagtctccagccaccctgtctgtgtctccaggggaaagcgccaccctctcctgcagggccagtcagagtcttagcagcaacttagcctggtaccagcagaaacctggccaggctcccaggctcctcatctatgctgcatccaccagggccactggtgtcccagccaggttcagtggcagtgggtttgggacagagttcactctcaccatcagcagcctacagtctgaagattttgcagtttattactgtcagtactataataactggcgcccttggtacacttttggccaggggaccaagctggaaatcagac	productive	Homsap IGKV3-15*01 F	270/279 nt	96.7742	Homsap IGKJ2*01 F	11	6.3.11	CQYYNNWRPWYTF
440	PX612898	PX613374	IgG	Visit 3	CR0011-4	Q	Single-pos	gaggtgcagctggtggaatctgggggaggcttggtccagcctggggggtccctgagagtctcctgtgcagcctctggattcacctttaatacctattggatgagctgggtccgccaggctccagggagggggctggagtgggtggccaacattaaggaagatggaactgagaaaaactatgtggactctgtgacgggccgattcaccatctccagagacaactccaagaactcactgtctctgcaaatgaacagcctgagagccgaggacacggctgtctattactgtgcgagacattacgatattttgaatggttattatctaaggggcgactttgactactggggccagggaaccctggtcaccgtctcctcag	productive	Homsap IGHV3-7*01 F	275/288 nt	95.4861	Homsap IGHJ4*02 F	Homsap IGHD3-9*01 F	18	8.8.18	CARHYDILNGYYLRGDFDYW	gacatagtgatgacacagtctccagccaccctgtctgtgtttacaggggaaagagccaccctctcctgcagggccagtcagagtgttagcagcaacttagcctggtaccagcacaaacctggccaggctcccaggctcctcatctatggtgcatccaccagggccactggtatcccagccaggttcagtggcagtgggtctgggacagagttcactctcaccatcagcagcctgcagtctgaagattttgcagtttattactgtcagtactataataactggcgcccttggtacatttttggccaggggaccaagctggagatcaaac	productive	Homsap IGKV3-15*01 F	272/279 nt	97.491	Homsap IGKJ2*01 F, or Homsap IGKJ2*03 (F)	11	6.3.11	CQYYNNWRPWYIF
563	PX613019	PX613495	IgG	Visit 4	CR0011-5	Q	Triple-pos	gaagtgcagctggtggagtctgggggaggcttggtccagcggggggggtccctgagactctcctgtgcagcctctggattcacctttactaattattggatgagctgggtccgccaggctccagggaagggactggagtgggtggccaacataaaggaagatggaactgagaaatactatgtggactctgtgaagggccgattcaccatctccagagacaacgccaagaattcattctatctgcaaatggacagcctgagagccgaggacacggctgtctattactgcgcgagacatttcgatattttaaatggttatcatctaaggggcgactttgaccactggggccagggaatcctggtcaccgtctcctcag	productive	Homsap IGHV3-7*01 F	273/288 nt	94.7917	Homsap IGHJ4*02 F	Homsap IGHD3-9*01 F	18	8.8.18	CARHFDILNGYHLRGDFDHW	caaatagtgatggcgcagtctccagccaccctgtctgtgtctccagggcaaagagccaccctctcctgcagggccagtcagagtgttagcagcaacttagcctggtaccagcagaaacctggccaggctcccaggctcctcatctatggtgcgtccaccagggccgctggtatcccagccaggttcagtggcagtgggtctgggacagagttcactctcaccatcagcagcctgcagtctgaagattttgcagtttattactgtcactactataataactggcgcccctggtacatttttggcccggggaccaagctggagatcaaac	productive	Homsap IGKV3-15*01 F	271/279 nt	97.1326	Homsap IGKJ2*01 F, or Homsap IGKJ2*03 (F)	11	6.3.11	CHYYNNWRPWYIF
172	PX612684	PX613160	IgG	Visit 2	CR0011-3		Single-pos	gaagtgcagctggtggagtctgggggaggcttggtacagcctggcaggtccctgagactctcctgtgcagcctctggattcacctttgatgattatgccatgcactgggtccggcaagctccagggaagggcctggagtgggtctcaggtatgagttggaatagtggtagcataggctatgcggactctgtgaagggccgattcaccatctccagagacaacgccaagaactccctgtatctgcaaatgaacagtctgagagctgaggacacggccttgtattactgtgcaaagggcgttgtagggccgtggggtagtggggacgatgatgcttttgatatctggggccaagggacaatggtcaccgtctcttcag	productive	Homsap IGHV3-9*01 F	287/288 nt	99.6528	Homsap IGHJ3*02 F	Homsap IGHD5-12*01 F	18	8.8.18	CAKGVVGPWGSGDDDAFDIW	cagtctgccctgactcagcctgcctccgtgtctgggtctcctggacagtcgatcaccatctcctgcactggaaccagcagtgacgttggtggttataactatgtctcctggtaccaacagcacccaggcaaagcccccaaactcatgatttatgaggtcagtaatcggccctcaggggtttctaatcgcttctctggctccaagtctggcaacacggcctccctgaccatctctgggctccaggctgaggacgaggctgattattactgcagctcatatacaagcagcagcacttatgtcttcggaactgggaccaaggtcaccgtcctag	productive	Homsap IGLV2-14*01 F	288/288 nt	100	Homsap IGLJ1*01 F	10	9.3.10	CSSYTSSSTYVF
205	PX612712	PX613188	IgG	Visit 2	CR0011-3		Single-pos	caggtgcagctgcaggagtcgggcccaggactggtgaagccttcacagaccctgtccctcacctgcactgtctctggtggctccatcagtcgtggtgcttactactggagttggatccgccagcacccagggaagggcctggagtggattgggtacatgtattatagtgggagcacctactacaatccgtcccttaagagtcgagttaccatatctcgagacacgtctgcgaaccaattctccctgaagctgacctctgtgactgccgcggacacggccgtctattactgtgcgagagggtcagtggctgaccccggcgtccccgaccggtactactttgactactggggccagggaaccctggtcaccgcntcntca	productive	Homsap IGHV4-31*03 F	275/291 nt	94.5017	Homsap IGHJ4*02 F	Homsap IGHD6-19*01 F	18	10.7.18	CARGSVADPGVPDRYYFDYW	gaaactgtgttgacgcagtctccaggcaccctgtctttgtctccaggggaaagggccaccctctcctgcagggccagtcagagtgttagcagcaactacttcgcctggtaccaacagaaacccggccaggctccccggctcctcatctatggtgcatccaccagggccactggcatcccagacaggttcagtggcagtgggtctgggacagacttcagtctcaccatcagcagactggagcctgaagattttgcagtgtattactgtcagcagtatggtggctcacctccggtgtacacttttggccaggggaccaagctggagatcaaac	productive	Homsap IGKV3-20*01 F	272/282 nt	96.4539	Homsap IGKJ2*01 F	11	7.3.11	CQQYGGSPPVYTF
7	PX612570	PX613046	IgA	Visit 2	CR0011-3		Single-pos	caggtgcagctgcaggagtcgggcccaggactggtgaagtcttcggagaccctgtccctcacctgcactgtctctggtggctccatcagtagttactactggagctggatccggcagcccccagggaagggactggagtggattgggtatatctattacagtgggagcaccaactacaacccctccctcaagagtcgagtcaccatatcagtagacacgtccaagaaccagttctccctgaagctgagctctgtgaccgccgcagacacggccgtgtattactgtgcgagacatccttatagcgattactatgaaagtagtggttattactatgattactggggccagggaaccctggtcaccgtctcctcag	productive	Homsap IGHV4-61*12 F	284/285 nt	99.6491	Homsap IGHJ4*02 F	Homsap IGHD3-22*01 F	18	8.7.18	CARHPYSDYYESSGYYYDYW	cagtctgccctgactcagcctgcctccgtgtctgggtctcctggacagtcgatcaccatctcctgcactggaaccagcagtgatgttgggagttatgaccttgtctcatggtaccaacagcacccaggcaaagcccccaaactcatgatttatgacgtcagtaagcggccctcaggggtttctcatcgcttctctggctccaagtctggcaacacggcctccctgacaatctctgggctccaggctgaggacgaggctagttatcactgctgctcatatgcaggtagtagcacttgggtgttcggcggagggaccaagctgaccgtcctag	productive	Homsap IGLV2-23*02 F	281/288 nt	97.5694	Homsap IGLJ3*02 F	10	9.3.10	CCSYAGSSTWVF
448	PX612906	PX613382	IgG	Visit 2	CR0011-3		Triple-pos	gaggtgcagctggtgcagtctggagcagaggtgaaaaagccgggggagtctctgaagatctcctgtaagggttctggatacagctttaccaggttctggatcggctgggtgcgccagatgcccgggaaaggcctggagtggatgggaatcatctatcctggtgactctgataccagatatagcccgtccttccaaggccaggtcaccatctcagccgacaagtccatcagcaccgccttcctgcagtggagcagcctgaaggcctcggacaccgccatgtattactgtgcgacccacataccggagaacggtgactatacgtggggcgatccttttgatatctggggccaagggacaatggtcaccgtctcttcag	productive	Homsap IGHV5-51*03 F	283/288 nt	98.2639	Homsap IGHJ3*02 F	Homsap IGHD3-16*03 F	18	8.8.18	CATHIPENGDYTWGDPFDIW	gaaattgtgttgacgcagtctccaggcaccctgtctttgtctccaggggaaagagccaccctctcctgcagggccagtcagagtgttagcagcagctacttagcctggtaccagcagaaacctggccaggctcccagactcctcatctatggtgcatccagcagggccactggcatcccagacaggttcagtggcagtgggtctgggacagacttcagtctcaccatcagcagactggagcctgaagattttgcagtgtattactgtcaacaatatgatagctcaccaacgtggacgttcggccaagggaccaaggtggaaatcaaac	productive	Homsap IGKV3-20*01 F	277/282 nt	98.227	Homsap IGKJ1*01 F	10	7.3.10	CQQYDSSPTWTF
185	PX612695	PX613171	IgG	Visit 2	CR0011-3		Single-pos	gaggtgcagctggtgcagtctggagcagaggtgaaaaagccgggggagtctctcaagatctcctgtaagggttctggatacagctttaccagctactggatcggctgggtgcgccagatgcccgggaaaggcctggagtggatggggatcatctatcctggtgactctgataccagatacagcccgtccttccaaggccaggtcaccatctcagccgacaagtccatcagcaccgcctacctgcagtggagcagcctgaaggcctcggacaccgccatgtattactgtgcgagacagtatactaatacagttttgtttaggactgtgttctggttcgacccctggggccagggaaccctggtcaccgtctcctcag	productive	Homsap IGHV5-51*03 F	287/288 nt	99.6528	Homsap IGHJ5*02 F	Homsap IGHD5-18*01 F	18	8.8.18	CARQYTNTVLFRTVFWFDPW	gatattgtgatgacccagactccactctccctgcccctcacccctggagagccggcctccatctcctgcaggtctagtcagagcctcttggatagtgatgatggaaacacctatttggactggtacctgcagaagccagggcagtctccacagctcctgatctatacgctttcctatcgggcctctggagtcccagacaggttcagtggcagtgggtcaggcactgatttcacactgagaatcagcagggtggaggctgaggatgttggagtttattactgcatgcaacgtatagagtttccttggacgttcggccaagggaccaaggtggaaatcaaac	productive	Homsap IGKV2-40*01 F, or Homsap IGKV2D-40*01 F	295/297 nt	99.3266	Homsap IGKJ1*01 F	9	12.3.9	CMQRIEFPWTF
405	PX612866	PX613342	IgG	Visit 5	CR0011-6	R	Single-pos	caggnncagctggtgcagtctggagctgaggtgaagaagcctggggcctcagtgaaggtctcctgtaaggcttcgggttacacctttacaagctatggtatcagctgggtgcgacaggcccctggacaagggcttgagtggatgggatggatcagcgctgacaatggtaacacaaactatgcacagaacctccagggcagagtcacgatgaccacagacacatccacgagcacagtctacatggaactgaggagcctcagatctgccgacacggccgtgtattactgtgcgagcccgtttgactacggtggtaactactaccactacggtatggacgtctggggccaagggaccacggtcaccgtctcctcag	productive	Homsap IGHV1-18*01 F	276/288 nt	95.8333	Homsap IGHJ6*02 F	Homsap IGHD4-23*01 ORF	17	8.8.17	CASPFDYGGNYYHYGMDVW	gacatccagatgacccagtctccatcctccctgtctgcatctgtaggagacagagtcaccatcacttgccaggcgagtcaggacattagcaactatttaaattggtatcagcagaaaccagggaaagcccctaagctcctgatctacgatgcatcccatttgcaaacaggggtcccatcacgtttcagtggacgtggatctgggacagattttactttcaccatcagcagcctgcagcctgaagatattgcaacatattactgtcaacagtatgatggtctccctccgctcactttcggcggagggaccaaggtggagatcaaac	productive	Homsap IGKV1-33*01 F, or Homsap IGKV1D-33*01 F	272/279 nt	97.491	Homsap IGKJ4*01 F	10	6.3.10	CQQYDGLPPLTF
558	PX613014	PX613490	IgG	Visit 4	CR0011-5	R	Triple-pos	caggttcagctggtgcagtctggagctgaggtgaagaagcctggggcctcagtgaaggtctcctgtaaggcttcgggttacacctttacaagctatggtatcagctgggtgcgacaggcccctggacaagggcttgagtggatgggatggatcagcgctgacaatggtaacacaaactatgcacagaacctccagggcagagtcacgatgaccacagacacatccacgagcacagtctacatggaactgaggagcctcagatctgccgacacggccgtgtattactgtgcgagcccgtttgactacggtggtaactactaccactacggtatggacgtctggggccaagggaccacggtcaccgtctcctcag	productive	Homsap IGHV1-18*01 F	278/288 nt	96.5278	Homsap IGHJ6*02 F	Homsap IGHD4-23*01 ORF	17	8.8.17	CASPFDYGGNYYHYGMDVW	gacatccagatgacccagtctccatcctccctgtctgcatctgtaggagacagagtcaccatcacttgccaggcgagtcaggacattagcaactatttaaattggtatcagcagaaaccagggaaagcccctaagctcctgatctacgatgcatcccatttgcaaacaggggtcccatcacgtttcagtggacgtggatctgggacagattttactttcaccatcagcagcctgcagcctgaagatattgcaacatattactgtcaacagtatgatggtctccctccgctcactttcggcggagggaccaaggtggagatcaaac	productive	Homsap IGKV1-33*01 F, or Homsap IGKV1D-33*01 F	272/279 nt	97.491	Homsap IGKJ4*01 F	10	6.3.10	CQQYDGLPPLTF
561	PX613017	PX613493	IgG	Visit 4	CR0011-5	R	Triple-pos	caggtgcagctggtgcagtctggagctgaggtgaagaagcctggggcctcagtgaaggtctcctgtaaggcttcgggttacacctttacaacctatggtgtcagctgggtgcgacaggcccctggacaggggcttgagtggatgggatggatcagcgctgacaatggtaacacgaactatgcacagaacctccagggcagagtaacgatgaccacagacacatccgcgagcacagtctacatggagctgaggagcctgagatctgacgacacgggcgtgtattactgtgcgagcccgtttgactacggtggtaactacttccactacggtatggacgtctggggccaagggaccacggtcaccgtctcctcag	productive	Homsap IGHV1-18*01 F	273/288 nt	94.7917	Homsap IGHJ6*02 F	Homsap IGHD4-23*01 ORF	17	8.8.17	CASPFDYGGNYFHYGMDVW	gacgtccagatgacccagtctccatcctccctgtctgtatctttaggagacagagtcaccatcacttgccaggcgagtcaggacattagcaactatttaaattggtatcagcagaagccagggaaagcccctaagctcctgatctacgatgcatcccatttgcaaacaggggtcccatcacgtttcagtggacgtggatctgggacagattttactttcaccatccgcagcctgcagcctgaagatattgcaacatattactgtcaacaatatgatagtctccctccgctcactttcggcggagggaccagggtggagatcaaac	productive	Homsap IGKV1-33*01 F, or Homsap IGKV1D-33*01 F	267/279 nt	95.6989	Homsap IGKJ4*01 F	10	6.3.10	CQQYDSLPPLTF
395	PX612856	PX613332	IgG	Visit 5	CR0011-6	S	Single-pos	caggtgcacctggtgcagtctggggctgaggtgaggaagcctggggcctcagtgaaggtctcctgcaagacttctggattccccttcattagttactatttccactgggtgcgacaggcccctggacaagggcctgagtggatgggatggatcaaccctaatattggtgccacaaagtatgcagagaagtttcagggcagggtcaccatgaccagggacacgtccatcagcacagtctccatggatctgagtggactgacatctgacgacacggccgtctattattgtgcgcgagtgggctggagggatggcacggggagttatggcgcttttgatatctggggccaagggacaatggtcaccgtctcctcag	productive	Homsap IGHV1-2*02 F	262/288 nt	90.9722	Homsap IGHJ3*02 F	Homsap IGHD3-10*01 F	17	8.8.17	CARVGWRDGTGSYGAFDIW	gacatcgtgatgacccagtctccagactccctggctgtgtctctgggcgagagggccaccatcaactgcaagtccagccagagtgttttagacacctccaactataagaactacttagcttggtaccagcagaaaccaggacagcctcctaagctactcatttactgggcctctacccgggaatccggggtccctgagcgattccgtggcagcgggtctgggacagatttcagtctcaccatcagcagcctgcaggctgaagatgtggctgtttattactgtcaggaatattatagtacttctccggtcactttcggcggagggaccaaggtggagatcaagc	productive	Homsap IGKV4-1*01 F	287/297 nt	96.633	Homsap IGKJ4*01 F	10	12.3.10	CQEYYSTSPVTF
324	PX612791	PX613267	IgG	Visit 5	CR0011-6	S	Single-pos	caggtgcgcctggtgcagtctgggcttgaggtgacgaagcctggggcctcagtgaaggtctcctgcaaggcctctgggtatcccttcaccggctactggattcattgggtgcgacaggtcccaggacaaggacttgagtggatgggctggatcaactctcagactggtgacacaaagtttgaacagaagtttcagggcagggtcaccatgaccagggacacgtccatcactacagtctacatgggcctgaccaggctgacatctgacgacacggccgtttactattgtgcgagaatgggatggaaggatggttcggggagttattgcgcttttgatatctggggccaagggacactggtcaccgtctcttcag	productive	Homsap IGHV1-2*02 F	253/288 nt	87.8472	Homsap IGHJ3*02 F	Homsap IGHD3-10*01 F	17	8.8.17	CARMGWKDGSGSYCAFDIW	gacatcgtgatgacccagtctccagactccctggctgtgtctctgggcgagagggccaccatccactgcaagtccagccagagtgttttcgacacctccaccaataagaactacttaggttggtaccagcagaagccaggacagcctcctaagttgctcatttactgggcatctacccgggaatccggggtccctgaccgattcagtggcagcgggtctgggacagatttcactctcaccatcagcagtctgcaggctgaagatgtggcagtttattactgtcaacaatatgacagtggtcgtccggtcactttcggaggagggaccaaggtggagatcaaac	productive	Homsap IGKV4-1*03 F	286/297 nt	96.2963	Homsap IGKJ4*01 F	10	12.3.10	CQQYDSGRPVTF
221	PX612728	PX613204	IgG	Visit 2	CR0011-3		Single-pos	caggtgcagctggtgcagtctggggctgaggtgaagaagcctggggcctcagtgaaggtctcctgcaaggcttctggatacaccttcaccggctactttatgcactgggtgcgacaggcccctggacaaggacttgagtggatgggatggatcaaccctaccagtggtggcacaaagtatgcacagaagtttcagggcagggtcaccatgaccagggacacgtccatcagcacagtatacatggagctgagtaggctgatatctgacgacacggccgtgtattattgtgcgagagatctcccactgcgaaccctctacgacagctatggatttgactactggggccagggaaccctggtcaccgtctcctcag	productive	Homsap IGHV1-2*02 F	279/288 nt	96.875	Homsap IGHJ4*02 F	Homsap IGHD5-18*01 F	17	8.8.17	CARDLPLRTLYDSYGFDYW	cagtctgccctgactcagcctgcctccgtgtctgggtctcctggacagtcgatcaccatctcctgcactggaaccagcagtgatgttgggagttataaccttgtctcctggtaccaacagcacccaggcaaagcccccaaactcatgatttatgacgtcagtaagcggccctcaggggtttctaatcgcttctctggctccaagtctggcaacacggcctccctgacaatctctgggctccaggctgaggacgaggctgattattactgctgctcatatgtaggtagtagtgctgtggtattcggcggagggaccaagctgaccgtcctag	productive	Homsap IGLV2-23*02 F	286/288 nt	99.3056	Homsap IGLJ2*01 F, or Homsap IGLJ3*01 F	10	9.3.10	CCSYVGSSAVVF
319	PX612786	PX613262	IgG	Visit 5	CR0011-6		Single-pos	caggtgcacctggtgcagtctggggctgaggtgaggaagcctggggcctcagtgaaggtctcctgcaaggcttctgaatacaccttcaccggctactatatccactgggtgcgacaggcccctggacaagggcttgagtggatgggtttgatcaaccctgacactggtggcccaacctatgcacagaggtttcagggcagggtcaccatgaccagggacacgtccatctacacagcctacatggagctgagcgggctgagatctgacgacacggccctgtattactgtgcgagagagctttacccgtataacaccaactggcccaatccttttgacttctggggccagggaaccctggtcaccgtctcctctg	productive	Homsap IGHV1-2*02 F	273/288 nt	94.7917	Homsap IGHJ4*02 F	Homsap IGHD6-13*01 F	17	8.8.17	CARELYPYNTNWPNPFDFW	cagtctgccctgactcagcctcgctcagtgtccgggtctcctggacagtcagtcaccatctcctgcactggaaccagcagtgatgttggtggttataactatgtctcctggtaccaacagcacccaggcaaagcccccaaactcatgatttatgatgtcaataagcggccctcaggggtccctgatcgcctctctggctccaagtctggcaacacggcctccctgaccatctctgggctccaggctgaggatgaggctgattattactgctcctcatatgcaggcagctaccccaattatgtcttcggaactgggaccaaggtcaccntcctag	productive	Homsap IGLV2-11*01 F	285/288 nt	98.9583	Homsap IGLJ1*01 F	11	9.3.11	CSSYAGSYPNYVF
331	PX612796	PX613272	IgG	Visit 5	CR0011-6		Single-pos	caggtgcagctggtgcagtctggggctgaggtgaagaagcctggggcctcagtgaacgtctcctgcagggcttctggatacaccttcgccggctattatatacactgggtgcgccaggcccctggacaagggctcgagtggatgggatggatcaaccctaacagcggtgacacaaactctgcacagaagtttcaggacaggttctccatgaccagggacacgtccatcagcacagcctacatggagctgagcaggctgaaatctgacgacacggccgtgtattactgtgcgagatttcgggcagcccggttccccgtcgactactacggtatggacgtctggggccaggggaccacggtcaccgtctcctcag	productive	Homsap IGHV1-2*02 F	274/288 nt	95.1389	Homsap IGHJ6*02 F	Homsap IGHD3-10*01 F	17	8.8.17	CARFRAARFPVDYYGMDVW	gacatccagatgacccagtctccatcctccctgtctgcatctgtaggagacagggtcaccatcacttgccgggcaagtcgggacattagaaatgatttaggctggtatcagcagaaaccagggaaagcccctaagcgcctgatctatgctgcatccactttgcaaggtggggtcccatcaaggttcagcggcagtggatctgggacagaattcactctcacaatcagcagcctgcagcctgaagattttgcaacatattactgtcttcagcacagtagttacccgtacacttttggccaggggaccaagctggagatcaagc	productive	Homsap IGKV1-17*01 F	270/279 nt	96.7742	Homsap IGKJ2*01 F	9	6.3.9	CLQHSSYPYTF
371	PX612834	PX613310	IgG	Visit 5	CR0011-6		Single-pos	caggtgcagctggtgcagtctggggctgaggtgaagaagcctggggcctcagtgaaggtctcctgcaaggcttctggataccccttcacgcagtattatatacactgggtgcgacaggcccctggacaagggcttgagtggatgggagggatcaaccctaaaactggtgacacaaactatgcacagaagtttgagggcagggtcaccatgaccagggacacgtccaccggcacagccttcatggagctgaggagtctgagatctgacgacacggccgtgtactactgtgcgagagtgggatggcgggacggttcggggacttatagcgcttttgatatctggggccaagggacaatggtcaccgtctcttcag	productive	Homsap IGHV1-2*02 F, or Homsap IGHV1-2*06 F	270/288 nt	93.75	Homsap IGHJ3*02 F	Homsap IGHD3-10*01 F	17	8.8.17	CARVGWRDGSGTYSAFDIW	gacatcgtgatgacccagtctccagactccctggatgtgtctctgggcgagagggccaccatctactgcaagtccagccagagtgttttatacagctccaacgataagaactacttagcttggtaccagcagaaaccaggacagcctcctaagctgctcatttactgggcatctacccgggaatccggggtccctgaccgattcagtggcagcgggtctgggacagatttcactctcaccatcagcagcctgcaggctgaagatgtgggagtttattactgtcagcaatattatcttactcctccggtcactttcggcggagggaccaaggtggagatcaaac	productive	Homsap IGKV4-1*01 F	291/297 nt	97.9798	Homsap IGKJ4*01 F	10	12.3.10	CQQYYLTPPVTF
222	PX612729	PX613205	IgG	Visit 2	CR0011-3		Single-pos	caggtgcagctggtgcagtctggggctgaggtgaagaagcctggggcctcagtgaaggtttcctgcaaggcatctggatacaccttcaccagctactatatgcactgggtgcgacaggcccctggacaagggcttgagtggatgggaataatcaaccctagtggtggtagcacaagctacgcacagaagttccagggcagagtcaccatgaccagggacacgtccacgagcacagtctacatggagctgagcagcctcagatctgaggacacggccgtgtattactgtgctagagatggggcatcggggagttattatacccctgactactttgactactggggccagggaaccctggtcaccntntcntca	productive	Homsap IGHV1-46*03 F	287/288 nt	99.6528	Homsap IGHJ4*02 F	Homsap IGHD3-10*01 F	17	8.8.17	CARDGASGSYYTPDYFDYW	cagtctgccctgactcagcctgcctccgtgtctgggtctcctggacagtcgatcaccatctcctgcactggaaccagcagtgatgttgggagttataaccttgtctcctggtaccaacaacacccaggcaaagcccccaaactcatgatttatgagggcagtaagcggccctcaggggtttctaatcgcttctctggctccaagtctggcaacacggcctccctgacaatctctgggctccaggctgaggacgaggctgattattactgctgctcatatgcaggtagtagcacgggagtcttcggaactgggaccaaggtcaccgtcctag	productive	Homsap IGLV2-23*01 F, or Homsap IGLV2-23*03 F	287/288 nt	99.6528	Homsap IGLJ1*01 F	10	9.3.10	CCSYAGSSTGVF
168	PX612680	PX613156	IgG	Visit 2	CR0011-3		Single-pos	caggtgcagctggtgcagtctggggctgaggtgaagaagcctggggcctcagtgaaggtctcctgcaaggcttctggatacaccttcagcagttatgatatcaactgggtgcgacaggccactggacaagggcttcagtggatgggatggatgaaccctaatagtggtaacacaggctatgcacagaagttccagggcagagtcaccatgaccaggaacacctccataagcacagcctacatggagctgagcagcctgagatctgaggacacggccgtgtattactgtgcgagaggtttggaaataggagctcccccaaaccgggactggttcgacccctggggccagggaaccctggtcaccgtctcctcag	productive	Homsap IGHV1-8*01 F	285/288 nt	98.9583	Homsap IGHJ5*02 F	Homsap IGHD5-12*01 F	17	8.8.17	CARGLEIGAPPNRDWFDPW	tcctatgagctgactcagccaccctcggtgtcagtggccccaggacagacggccaggattacctgtgggggaaacaacattggaagtaaaaatgtgcactggtaccagcagaagccaggccaggcccctgtgctggtcgtctatgatgatagcgaccggccctcagggatccctgagcgattctctggctccaactctgggaacacggccaccctgaccatcagcagggtcgaagccggggatgaggccgactattactgtcaggtatgggatagtactactgatcgtcccctttatgtcttcggaactgggaccaaggtcaccgtcctag	productive	Homsap IGLV3-21*02 F	275/279 nt	98.5663	Homsap IGLJ1*01 F	13	6.3.13	CQVWDSTTDRPLYVF
351	PX612815	PX613291	IgG	Visit 5	CR0011-6		Single-pos	gaagtgcagctggtggagtctgggggaggcttgatacagccgggggggtccctgagactctcctgtgcagcctctcaattcaccctcagtacctacgacatgcactgggtccgccaaagtccaggaaaaggtctggagtgggtctcaggtattggtactgctggtgacacatactatgcagactccgtgaagggccgattcaccatctccagagaaaatgccaagaactccctgtatcttcaaatgaacagcctgagagccggggacacggctgtgtattactgtgcaagagataggtctgttagtggctattacaccgcgtggtccttcgatctctggggccgtggctccctggtcactgtctcctcag	productive	Homsap IGHV3-13*01 F	271/285 nt	95.0877	Homsap IGHJ2*01 F	Homsap IGHD3-3*01 F	17	8.7.17	CARDRSVSGYYTAWSFDLW	gacatccagatgacccagtctccatcctccctgtctgcatctgtaggagacagggtcaccatcacttgccgggcaagtcagagcgttagcacctatttaaattggtatcagcagaaaccagggaaagcccctaagctcctgatctatgctgcatccactttacaaagtggggtcccatcgaggttcagtggcagtggatctgggacagatttcaatatcaccatcagaagtctgcaacctgaagattttgcaacctactactgtcaacagagttacactatgcctccgatcaccttcggcccagggacacgactggagattaaac	productive	Homsap IGKV1-39*01 F, or Homsap IGKV1D-39*01 F	268/279 nt	96.0574	Homsap IGKJ5*01 F	10	6.3.10	CQQSYTMPPITF
387	PX612848	PX613324	IgG	Visit 5	CR0011-6		Single-pos	gaggtgcagctggtggaatctgggggaggcttggtacagcctggggggtccctgagactctcctgtgcagcctctggattcgccgtcagtagttacgacatgcactgggtccgccaagctacaggaaaaggtctggagtgggtctcaactattggaacttctggtgacacatactatgcagactccgtgaagggccgattcaccatctccaaagaaagttccaagaactccttgtattttcaaatgaacagcctgagagccggggacacggctgtgtacttctgtgcaaggatgactacggtgacttcgtcgaggccctactggctcttcgatttctggggccgtggcaccctggtcactgtctcctcag	productive	Homsap IGHV3-13*01 F	270/285 nt	94.7368	Homsap IGHJ2*01 F	Homsap IGHD4-17*01 F	17	8.7.17	CARMTTVTSSRPYWLFDFW	gacatccagatgacccagtctccatcctccctgtctgcatctgtaggagacagagtcactatcacttgccgggcaagtcagaccattagcacctatttaaattggtatcagcagagaccagggaaagcccctaaggtcctgatctttgctgcatccagtttgcaaagtggggtcccatcaaggttcagtggcagtggatctgggacagatttcactctcaccatcagcagtctgcaacctgaagattttgcaacttactactgtcaagagagttacagtgccccccccttctctttcggccctgggaccaaactggatatcaaac	productive	Homsap IGKV1-39*01 F, or Homsap IGKV1D-39*01 F	272/279 nt	97.491	Homsap IGKJ3*01 F	10	6.3.10	CQESYSAPPFSF
367	PX612830	PX613306	IgG	Visit 5	CR0011-6		Single-pos	gaagtgcagctggtggagtctgggggaggcttggtacagcctggggggtccctgagactctcctgtgcagcctctggattcaccttcagtagctacgacatgcactgggtccgccaaagtacaggaaaaggtctggagtgggtctcaggtattggtgctgctggtgacacatactatgcaggctccgtgaagggccgattcaccgtctccagagaaaatgccaagaactcctcgtatcttcaaatgagcagcctgagagccggggacacggctgtatattactgtgcaagagatcgatcagcccgtcctggatactactactacggtatggacgtctggggccaagggaccatggtcaccgtctcctcag	productive	Homsap IGHV3-13*01 F	275/285 nt	96.4912	Homsap IGHJ6*02 F	Homsap IGHD6-6*01 F	17	8.7.17	CARDRSARPGYYYYGMDVW	ctatgagctgacacagccaccctcggtgtcagtgtccccaggacagacggccaggatcacctgctctggagatgcattgccaaagcaagatgcttattggtaccagcagaagccaggccaggcccctgtgttggtgatatataaagacagtgagaggccctcagggatccctgagcgattctctggctccagcgcagggacagtagtcacgttgaccatcagtggagtccagacagaagacgaggctgactattactgtcaatcggcagacagcggcggaagggtattcggcggagggaccaagctgaccntcctag	productive	Homsap IGLV3-25*03 F	268/277 nt	96.7509	Homsap IGLJ2*01 F, or Homsap IGLJ3*01 F or Homsap IGLJ3*02 F	9	6.3.9	CQSADSGGRVF
224	PX612731	PX613207	IgG	Visit 2	CR0011-3		Single-pos	gaggtgcagctggtggagtctgggggaggcttggtaaagcctggggggtcccttagactctcctgtgcagcctctggattcactttcagtaacgcctggatgaactgggtccgccaggctccagggaaggggctggagtgggttggccgtattaaaagcaaaactgatggtgggacaatggactacgctgcacccgtgaaaggcagattcaccatctcaagagatgattcaaaaaacacgctggatctgcaaatgaacagcctgaaaaccgaggacacagccgtgtattactgtacgacagaaggatggatagagcagctcgacctcggctacggtatggacgtctggggccaagggaccacggtcaccntctc	productive	Homsap IGHV3-15*01 F	290/294 nt	98.6395	Homsap IGHJ6*02 F	Homsap IGHD6-6*01 F	17	8.10.17	CTTEGWIEQLDLGYGMDVW	gaaattgtgttgacgcagtctccaggcaccctgtctttgtctccaggggaaagagccaccctctcctgcagggccagtcagagtgttagcagcagccacttagcctggtaccagcagaaacctggccaggctcccaggctcctcatctatggtgcatccaggagggccactggcatcccagacaggttcagtggcagtgggtctgggacagacttcactctcaccatcagcagactggagcctgaagattttacagtgtattactgtcagcagtatggtagctcacctctgtggacgttcggccaagggaccaaggtggaaatcaaac	productive	Homsap IGKV3-20*01 F	279/282 nt	98.9362	Homsap IGKJ1*01 F	10	7.3.10	CQQYGSSPLWTF
457	PX612914	PX613390	IgG	Visit 2	CR0011-3		Triple-pos	aagtgcagctggtggagtctgggggaggcctggtcaagcctggggggtccctgagactctcctgtgcagcctctggattcaccttcagtagctatagcatgaactgggtccgccaggctccagggaaggggctggagtgggtctcatccattagtagtagtagtacttacatatactacgcagactcagtgaagggccgattcaccatctccagagacaacgccaagaactcactgtatctgcaaatgaacagcctgagagccgaggacacggctgtgtattattgtgcgaatacccatggctcggggaaaagctactactattatggtatggacgtctggggccaagggaccacggtcaccgtctcctcag	productive	Homsap IGHV3-21*01 F	284/287 nt	98.9547	Homsap IGHJ6*02 F	Homsap IGHD3-10*01 F	17	8.8.17	CANTHGSGKSYYYYGMDVW	tcctatgagctgactcagccaccctcggtgtcagtggccccaggacagacggccaggattacctgtgggggaaacaacattggaagtaaaagtgtgcactggtaccagcagaagccaggccaggcccctgtgctggtcgtctatgatgatagcgaccggccctcagggatccctgagcgattctctggctccaactctgggaacacggccaccctgaccatcagcagggtcgcagccggggatgaggccgactattactgtcagctgtgggatagtagttttgatcatcgggtgttcggcggagggaccaagctggccgtcctgg	productive	Homsap IGLV3-21*02 F	276/279 nt	98.9247	Homsap IGLJ3*02 F	11	6.3.11	CQLWDSSFDHRVF
140	PX612655	PX613131	IgG	Visit 2	CR0011-3	T	Single-pos	gaggtgcagctcttggagtctgggggaggcttggtacagcctggggggtccctgagactctcctgtgcaggctctggattcacctttagcaactatgccatgagctgggtccgccaggctccagggaaggggctcgagtgggtctcaggtattagtggtagacatgataccacatactacgcagactccgtgaagggccggttcaccatctccagagacaattccaagaacacgctgtatctgcaaatgaacagcctgagaggcgaggacacggccgtatattactgtgcgaaattccacgaggtagtaccagctgctatgtactggtacttcgatctctggggccgtggcaccctggtcactgtctcctcag	productive	Homsap IGHV3-23*01 F, or Homsap IGHV3-23D*01 F	277/288 nt	96.1806	Homsap IGHJ2*01 F	Homsap IGHD2-2*01 F	17	8.8.17	CAKFHEVVPAAMYWYFDLW	cagtctgtgctgacgcagccgccctcagtgtctggggccccagggcagagggtcaccatctcctgcactgggagcagctccaacatcggggcaggttatgatgtacactggtaccagcagctgccaggaacagcccccaaactcctcatctatggtaataccaagcggccctcaggggtccctgaccgattctctggctccaagtctggcacctcagcctccctggccatcactgggctccaggctgaggatgaggctgattattactgccagtcctatgacagcagcctgagtggttcgggagtattcggcggagggaccaagttgaccgtcctag	productive	Homsap IGLV1-40*01 F	284/288 nt	98.6111	Homsap IGLJ2*01 F, or Homsap IGLJ3*01 F	12	9.3.12	CQSYDSSLSGSGVF
213	PX612720	PX613196	IgG	Visit 2	CR0011-3	T	Single-pos	gaggtgcagctgttggagtctgggggaggcttggtacagcctggggggtccctgagactctcctgtgcaggctctggattcacctttggcaactatgccatgagctgggtccgccaggctccagggaaggggctggagtgggtctcagttattagtggtagaaatggtgtcacatactacgcagactccgtgaagggccggttcaccatctccagagacaattccaagaacacgctgtatctgcaaatgaacagcctgagagccgaggacacggccgtatattattgtgcgaaattccacgaggtagtaccagctgctatgtactggtacttcgatctctggggccgtggcaccctggtcactgtctcctcag	productive	Homsap IGHV3-23*01 F, or Homsap IGHV3-23D*01 F	278/288 nt	96.5278	Homsap IGHJ2*01 F	Homsap IGHD2-2*01 F	17	8.8.17	CAKFHEVVPAAMYWYFDLW	gntctgtgctgacgcagccgccctcagtgtctggggccccagggcagagggtcaccatctcgtgcactgggagcagctccaacatcggggcaggttatgatgtacactggtaccagcagntgccaggaacagcccccaaactcctcatntatggtaatagcaagcggccctcaggggtccctgaccgattctctggctccaagtgtggcacctcagcctccctggccatcactgggctccaggctgaggatgaggctgattattattgccagtcctatgacagcagcttgagtggttcgggagtattcggcggagggaccaagctgaccgtcctag	productive	Homsap IGLV1-40*01 F	277/287 nt	96.5157	Homsap IGLJ2*01 F, or Homsap IGLJ3*01 F	12	9.3.12	CQSYDSSLSGSGVF
477	PX612934	PX613410	IgG	Visit 2	CR0011-3		Triple-pos	aggtgcagctggtggagtctgggggaggcgtggtccagcctgggaggtccctgagactgtcctgtgcagcctctggattcatcttcagtagttatggcatgcactgggtccgccaggctccaggcaaggggctggagtgggtggctattatatcagaagatggaagtaataaacattatgcagactccgtgaagggccgattcaccatctccagagacaattccaagaacacgctgtatctgcaaatgaacagcctgagagctgaggacacggctgtgtattactgtgcgaaagatccgtcgtctggtatagtgggaactacaggatactttgactattggggccagggaaccctggtcaccgtctcctcag	productive	Homsap IGHV3-30*18 F, or Homsap IGHV3-30-5*01 F	278/287 nt	96.8641	Homsap IGHJ4*02 F	Homsap IGHD1-26*01 F	17	8.8.17	CAKDPSSGIVGTTGYFDYW	tcctatgagctgactcagccgccctcggtgtcagtggccccaggacagacggccaggattacctgtgggggaaacgacattggaagtaaaagtgtgcactggtaccagcggaagccaggccaggcccctgtgctggtcgtctatgatgatggcgaccggccctcagggatccctgagcgattctctggctccaactctgggaacacggccaccctgaccatcagtagggtcgaagccggggatgaggccgactattactgtcaggtgtgggatagtagtagtgatccttgggtgttcggcggagggaccaagctgaccgtcctag	productive	Homsap IGLV3-21*02 F	273/279 nt	97.8495	Homsap IGLJ3*02 F	11	6.3.11	CQVWDSSSDPWVF
463	PX612920	PX613396	IgG	Visit 2	CR0011-3	U	Triple-pos	tgggggaggcgtggtccagcctgggaggtccctgagactctcctgtgcagtctctggattcaccttcagtaattatggcatgcactgggtccgccaggctccaggcaaggggcttgagtgggtggctgttatattatatgatggaagtaataaatactatgcagactccgtgaagggccgattcaccatctccagagacaattccaggaacacgctgtttctgcaactgaacggcctgagaactgaggacacggctatgtattactgtgcgaaacagggtggggggggatacgcctatgcttcctattactttgactactggggccagggaaccctggtcaccgtctcctcag	productive	Homsap IGHV3-30*18 F, or Homsap IGHV3-30-5*01 F	256/268 nt	95.5224	Homsap IGHJ4*02 F	Homsap IGHD5-18*01 F	17	8.8.17	CAKQGGGGYAYASYYFDYW	gacatccagatgacccagtctccatcctccctgtctgcatctgtaggagacagagtcaccatcacttgccaggcgagtcaggacattatcaactatttaaattggtatcagcagaaaccagggaaagcccctaagctcctgatctacgatgcatccaatttggaaacaggggtcccatcaaggttcagtggaagtggatctgggacagattttactttcaccatcagcagcctgcagcctgaagatattgcaacatattactgtcaacagtatggtaatctcccgctcactttcggcggagggaccaaggtggagatcaaac	productive	Homsap IGKV1-33*01 F, or Homsap IGKV1D-33*01 F	277/279 nt	99.2831	Homsap IGKJ4*01 F	9	6.3.9	CQQYGNLPLTF
560	PX613016	PX613492	IgG	Visit 4	CR0011-5	U	Triple-pos	tgcagctggtggagtctgggggaggcgtggtccagcctgggaggtccctgagactctcctgtgcagcctctggattcaccttcaaaaactatggcatgcactgggtccgccaggctccaggcaaggggctggagtgggtggctgttatatcatatgatggaactaataaatattacgcagactccgtgaagggccgattcaccatctccagagacaattccaagaacacgctgtatctgcaaatgaacagcctgagagctgaggacacggctgtgtattactgtgcgaaacagggtggggggggatacggctatgcttcctattactttgactactggggccagggaaccctggtcaccgtctcctcag	productive	Homsap IGHV3-30*18 F, or Homsap IGHV3-30-5*01 F	277/284 nt	97.5352	Homsap IGHJ4*02 F	Homsap IGHD5-18*01 F	17	8.8.17	CAKQGGGGYGYASYYFDYW	gacatccagatgacccagtctccatcctccctgtctgcatctgtcggagacagagtcaccatcacttgccaggcgagtcaggacattagcaactatttaaattggtatcagcagaaaccagggaaagcccctaatctcctgatctacgatgcatccaatttggaaacaggggtcccatcaaggttcagtggaagtggatctgggacagattttactttcaccatcagcagcctgcagcctgaagatgttgcaacatattactgtcaacagtatgataatctcccgctcactttcggcggagggaccaaggtggagatcaaac	productive	Homsap IGKV1-33*01 F, or Homsap IGKV1D-33*01 F	276/279 nt	98.9247	Homsap IGKJ4*01 F	9	6.3.9	CQQYDNLPLTF
231	PX612737	PX613213	IgG	Visit 2	CR0011-3		Single-pos	gaggtgcagctggtggagtctgggggaggcgtggtccagcctgggaggtccctgagactctcctgtgcagcgtctggattcaccttcaggagctatggcatgcactgggtccgccaggctccaggcaaggggctggactgggtggcacttatatggtatgatggaagtaataaatattatgcagactccgtgaagggccgattcaccatctccagagacaattccaagaacacgctgtatctgcaaatgaacagcctgagagccgaggacacggctgtgtattactgtgcgagagatgtggacggtgactacattacctactactacggtatggacgtctggggccaagggaccacggtcaccgtctcctcag	productive	Homsap IGHV3-33*01 F	283/288 nt	98.2639	Homsap IGHJ6*02 F	Homsap IGHD4-17*01 F	17	8.8.17	CARDVDGDYITYYYGMDVW	cagtctgccctgactcagcctgcctccgtgtctgggtctcctggacagtcgatcaccatctcctgcactggaaccagcagtgacgttggtggttataactgtgtctcctggtaccaacagcacccaggcaaagcccccaaactcatgatttatgaggtcagtaatcggccctcaggggtttctaatcgcttctctggctccaagtctggcaacacggcctccctgaccatctctgggctccaggctgaggacgaggctgattattactgcagctcatatacaagcagcagcactcctgtggtattcggcggagggaccaagctgaccgtcctag	productive	Homsap IGLV2-14*01 F	287/288 nt	99.6528	Homsap IGLJ2*01 F, or Homsap IGLJ3*01 F	11	9.3.11	CSSYTSSSTPVVF
355	PX612819	PX613295	IgG	Visit 5	CR0011-6		Single-pos	gaggtgcacctggtggagtctgggggagacttggtatcgcctggggggtccctgagactctcctgtgcaggctctggattcagcttcagtaattatgccatgaactgggtccgccaggctccagggaaggggctggagtgggtttcatacattagtggtagtagtagtgccatatactacgctgactctgtggagggccgattcaccatctccagagacaatgccaagaactccctgtatctgcaaatgaacagcctgagagccgaggacacggctgtgtattactgtgcgagagatccgacccctacccattactatgatagtagtgcttttgacttctggggccagggaaccttggtcaccgtctcctcag	productive	Homsap IGHV3-48*01 F	273/288 nt	94.7917	Homsap IGHJ4*02 F	Homsap IGHD3-22*01 F	17	8.8.17	CARDPTPTHYYDSSAFDFW	gatgttgtgctgactcagtctccactctccctgcccgtcacccttggacagccggcctccatctcctgcaggtctagtcaaagcctcatatacagtgatggagacatttacttgaattggtttcagcagaggccaggccaatctccaaggcgcctaatttataaggtgtctaaccgggactctggggtcccagacagattcagcggcagtgggtcaggcactgatttcacactgaaaatcagcagggtggaggctgacgatgttggggtttattactgcatgcaaggttcacactggcctcggacgttcggccaagggaccaaggtggaaatcaaac	productive	Homsap IGKV2-30*01 F	286/294 nt	97.2789	Homsap IGKJ1*01 F	9	11.3.9	CMQGSHWPRTF
350	PX612814	PX613290	IgG	Visit 5	CR0011-6		Single-pos	gaggtgcagctggtggagtctgggggaggcttggtacagcctggggggtccctgagactctcctgtgcagcctctggattcaccttcagtagttattccatgaactgggtccgccaggctccagggaaggggctggagtggatttcatacattagtcgtagtaataattccatatactacgcagactctgtgaagggccgattcaccatctccagagacaatgccaggaactcactgtatctgcaaatgaacagcctgagagacgaggacacggctgtgtattactgtgcgagagataccgatttttggagtggttatatgcccgggttattcgacccctggggccagggaaccctggtcaccgtctcctcag	productive	Homsap IGHV3-48*02 F	279/288 nt	96.875	Homsap IGHJ5*02 F	Homsap IGHD3-3*01 F	17	8.8.17	CARDTDFWSGYMPGLFDPW	gacatccagatgacccagtctccatcctccctgtctgcatctgtaggagacagagtcaccatcacttgccaggcgagtcaggacattagcaagtatttaaattggtatcagcagaaaccagggaaagcccctaagctcctgatctacgatgcatccagtttggaaacaggggtcccatcaaggttcagtggaagtggatctgggacagattttaccttcaccatcagcagcctgcagcctgaagatattgcaacatattactgtcaacattatgaaaatctccttccgatcaccttcggccaagggacacgactggagattaaac	productive	Homsap IGKV1-33*01 F, or Homsap IGKV1D-33*01 F	274/279 nt	98.2079	Homsap IGKJ5*01 F	10	6.3.10	CQHYENLLPITF
415	PX612876	PX613352	IgG	Visit 3	CR0011-4	V	Single-pos	gaggtgcagctggtggagtcagggggaggcttggcacagccagggcggtccctgagactctcctgtacagcctctggattcacctttggtgattattccatgagctggttccgccaggctccagggaaggggctggagtggttaggtttcatcagaaccaaaccttttggtgggacaacacaatacgccgcgtctgtgaaaggcagattcaccatctcaagagatgattccaagagcatcgcctatctgcaaatgaacagcctgaaaaccgaggacacagccgtctattactgtactaaatccctctcctactatggttcgggaccaaactggtacttcgatctctggggccgtggcaccctggtcactgtctcctcag	productive	Homsap IGHV3-49*03 F	281/294 nt	95.5782	Homsap IGHJ2*01 F	Homsap IGHD3-10*01 F	17	8.10.17	CTKSLSYYGSGPNWYFDLW	gaaatcgtgatgacgcagtctccagccaccctgtctgtgtctccaggggaaagagccaccctctcctgcagggccagtcagagtgttagcagcgacttagcctggtaccagcagaaacctggccaggctcccaggctcctcatctatggtgcatccaccagggccactggtgtcccagccaggttcagtggcagtgggtctgggacagagttcactctcaccatcagcagcctgcagtctgaagattttgcagtttattactgtcagcagtataataactggtggacgttcggcctagggaccaaggtggaaatcaaac	productive	Homsap IGKV3-15*01 F	276/279 nt	98.9247	Homsap IGKJ1*01 F	8	6.3.8	CQQYNNWWTF
419	PX612879	PX613355	IgG	Visit 3	CR0011-4	V	Single-pos	gaggtgcagctggtggagtctgggggaggcttggtgcagccagggcggtccctgagactctcctgtactgcctctggattcacctttggtgattatgctatgagctggttccgccaggctccagggaagggtctggagtgggtgggtttcattagagccaagccttttggtgggacaacacaatacgccgcgtctctgaaaggcagattcaccatctcaagagatgattccaaatccatcgcctatctgcaaatgaacagcctgaaaagcgaggacacagccgtttattactgtactaaatccctcgcctactatggttcgggaccaaactggtacttcgatctctggggccgtggcaccctggtcactgtctcctcag	productive	Homsap IGHV3-49*03 F	278/294 nt	94.5578	Homsap IGHJ2*01 F	Homsap IGHD3-10*01 F	17	8.10.17	CTKSLAYYGSGPNWYFDLW	gaaatagtgatgacgcagtctccagccaccctgtctgtgtctccaggggaaagagccaccctctcctgcagggccagtcagagtgttggcagcaacttagcctggtaccagcagaagcctggccaggctcccagactcctcatctatgctgcatccaccagggccactggtatcccagccaggttcagtggcagtgggtctgggacagagttcactctcaccatcagcagcctgcagtctgacgattttgcactttattactgtcagcagtataataactggtggacgttcggcccagggaccaaggtggaaatcaaac	productive	Homsap IGKV3-15*01 F	273/279 nt	97.8495	Homsap IGKJ1*01 F	8	6.3.8	CQQYNNWWTF
513	PX612969	PX613445	IgG	Visit 4	CR0011-5		Triple-pos	gaagtgcagctggtggagtctgggggaggcttggtccagccgggggggtccctgagactctcctgtgcagcctctggattcaccttcagtagctatgctatgcactgggtccgccaggctccagggaagggattggaatatgtttcaggtattagtagtaatgggggtagcaaatattatgcaaactctgtgcagggcagattcaccatctccagagacaactcgaagaacacgctgtttcttcaaatgggcagcctgagagctgaggacctggctgtatattactgtgcaagagatggacttttgaaggatacaactctgggccaatactttgactactggggccagggaaccctggtcaccgtctcctcac	productive	Homsap IGHV3-64*01 F	277/288 nt	96.1806	Homsap IGHJ4*02 F	Homsap IGHD5-18*01 F	17	8.8.17	CARDGLLKDTTLGQYFDYW	tcctatgagctgactcagccaccctcggtgtcagtggccccaggacagacggccaggatttcctgtgcgggaaacgacattggaagtaaaagtgtgtactggtaccagcagaagccaggccaggcccctgtgctggtcatctatgatgatagcgaccggccctcagggatccctgagcgattctctggctccaactctgggggcacggccaccctgaccatcagcagggtcgaagccggagatgaggccgactattactgtcaggtgtgggatggtagtagtgatcatcatgtggtattcggcggagggaccaagctgaccgtcctag	productive	Homsap IGLV3-21*02 F	269/279 nt	96.4158	Homsap IGLJ2*01 F, or Homsap IGLJ3*01 F	12	6.3.12	CQVWDGSSDHHVVF
240	PX612746	PX613222	IgG	Visit 2	CR0011-3		Single-pos	gaggtgcagctggtggagtctgggggaggcttggtccagcctggggggtccctgagactctcctgtgcaggctctggattcaccgtcagtagcaactacatgaactgggtccgccaggctccagggaaggggctggagtgggtctcagttatttatagcggtggtagcacatactacgcagactccgtgaagggcagattcaccatctccagagacaattccaagaacacgctgtatcttcaaatgaacagcctgagagccgaggacacggctgtgtattactgtgcgagatggggctttttttatgagggaggtcgccactccggatttgactactggggccagggaaccctggtcaccgtctcctcag	productive	Homsap IGHV3-66*01 F, or Homsap IGHV3-66*04 F	283/285 nt	99.2982	Homsap IGHJ4*02 F	Homsap IGHD4-23*01 ORF	17	8.7.17	CARWGFFYEGGRHSGFDYW	gacatccagatgacccagtctccatcctccctgtctgcatctgtaggagacagagtcaccatcacttgccaggcgagtcaggacattagcaactatttaaattggtatcagcagaaaccagggaaagcccctaagctcctgatctacgacgcatccaatttggaaacaggggtcccatcaaggttcagtggaagtggatctgggacagattttactttcaccatcaccagcctgcagcctgaggatattgcaacatattactgtcaacagtttgataatctccctcctatcaccttcggccaagggacacgactggaaattaaac	productive	Homsap IGKV1-33*01 F, or Homsap IGKV1D-33*01 F	275/279 nt	98.5663	Homsap IGKJ5*01 F	10	6.3.10	CQQFDNLPPITF
201	PX612709	PX613185	IgG	Visit 2	CR0011-3		Single-pos	gaagtgcagctggtggagtctgggggaaacttggtacagcctggcaggtccctgacactctcctgtgcagcctctggatttacgtttgatgattatgccatgtattgggtccggcaatctacagggaagggcctggagtgggtctcaggaatcggttggaatagttataacatagactatgcagactctgtgaagggccgattcaccatctccagagacaacgccaagaacaccctatatttacatatgaacagtctgacagctgaggacacggccttgtattactgtgcaaaaggtagaggtttcttgggttcgcaagtccgagatgcttttgatgtctggggccaagggacaatgntcaccntctc	productive	Homsap IGHV3-9*01 F	265/288 nt	92.0139	Homsap IGHJ3*01 F	Homsap IGHD3-10*01 F	17	8.8.17	CAKGRGFLGSQVRDAFDVW	caaattgtgttgacgcagtctccaggcacgctgtctttgtctccaggggaaggagccaccctctcctgcagggccagtcagagtgttcggaacgactacttggcctggtaccaacaaaaagctggccaggctcccaggctcctcatctatggtgcatccagcagggccactggcatcccagaccggttcagtggcagcgggtctgggacagacttcactctcaccatcagcagactggagcctgaagactttgcagtgtattactgtcagcagtatggtggctcccctttcactttcggccctgggaccaaagtggatatcaaag	productive	Homsap IGKV3-20*01 F	266/282 nt	94.3262	Homsap IGKJ3*01 F	9	7.3.9	CQQYGGSPFTF
481	PX612938	PX613414	IgG	Visit 2	CR0011-3		Triple-pos	agtgcagctggtggagtctgggggaggcttggtacagcctggcaggtccctgagactctcctgtgcagcctctggattcacctttgatgattatgccatgcactgggtccggcaagctccagggaagggcctggagtgggtctcaggtattagttggaatagtggtagcataggctatgcggactctgtgaggggccgattcaccatctccagagacaacgccaagaactccctgtatctgcaaatgaacagtctgcgaactgaggacacggccttgtattactgttcaaaagacagaaagtcgaactacggtgactggggtgatggttttgatttctggggccaagggacaatggtcaccgtctcttctg	productive	Homsap IGHV3-9*01 F	283/286 nt	98.951	Homsap IGHJ3*01 F, or Homsap IGHJ3*02 F	Homsap IGHD4-17*01 F	17	8.8.17	CSKDRKSNYGDWGDGFDFW	gacatccagatgacccagtctccatcctccctgtctgcatctgtaggagacagagtcaccatcagttgccaggcgagtcaggacattagcatctatttaaattggtatcagcagaaaccaggaaaagcccctaagctcctgatctccgatgcatccaatttggagacaggggtcacatcaaggttcagtggaagtggatctgggacagattttactttcagcatcaccagcntgcagcctgaagatattgcaacatattactgtcaacacgggttcactttcggcggagggaggaaggtggagatcaacc	productive	Homsap IGKV1-33*01 F, or Homsap IGKV1D-33*01 F	262/279 nt	93.9068	Homsap IGKJ4*01 F	5	6.3.5	CQHGFTF
163	PX612675	PX613151	IgG	Visit 2	CR0011-3		Single-pos	gaagtgcagctggtggagtctgggggaggcttggtacagcctggcaggtccctgagactctcctgtgcagcctctggattcacctttgatgattatgccatgcactgggtccggcaagctccagggaagggcctggagtgggtctcaggtattagttggaatagtggtaccataggctatgcggactctgtgaagggccgattcaccatctccagagacaacgccaagaactccctgtatctgcaaatgaacagtctgagagctgaggacacggccttgtattactgtgcaaaagatatttcgtccgtggatacacctatggtaaatgcttttgatatctggggccaagggacaatggtcaccgtctcttcag	productive	Homsap IGHV3-9*01 F	287/288 nt	99.6528	Homsap IGHJ3*02 F	Homsap IGHD5-18*01 F	17	8.8.17	CAKDISSVDTPMVNAFDIW	tcctatgagctgactcagccaccctcggtgtcagtggccccaggacagacggccaggattacctgtgggggaaacaacattggaagtaaaagtgtgcactggtaccagcagaagccaggccaggcccctgtgctggtcgtctatgatgatagcgaccggccctcagggatccctgagcgattctctggctccaactctgggaacacggccaccctgaccatcagcagggtcgaagccggggatgaggccgactattactgtcaggtgtgggatagtagtagtgatcttgtggtattcggcggagggaccaagctgaccgtcntag	productive	Homsap IGLV3-21*02 F	278/279 nt	99.6416	Homsap IGLJ2*01 F, or Homsap IGLJ3*01 F	11	6.3.11	CQVWDSSSDLVVF
484	PX612941	PX613417	IgG	Visit 2	CR0011-3		Triple-pos	caggtgcagctgcaggagtcgggcccaggactggtgaagccttcacagaccctgtccctcacctgcactgtctctggtggctccatcagcagtggtggttactactggagctgggtccgccagcacccagggaagggcctggagtggattgggtacatctattacagtgggagcacctactacaacccgtccctcaagagtcgatttaccatatcagtagacacgtctaagaaccagttctccctgaagctgagctctgtgactgccgcggacacggccgtgtattactgtgcgaggtttaactggaactactttcctacgccctacccatactttgactactggggccagggaaccctggtcaccgtctcctcag	productive	Homsap IGHV4-31*03 F	289/291 nt	99.3127	Homsap IGHJ4*02 F	Homsap IGHD1-7*01 F	17	10.7.17	CARFNWNYFPTPYPYFDYW	cagactgtggtgacccaggagccatcgttctcagtgtcccctggagggacagtcacactcacttgtggcttgagctctggctcagtctctactacttactaccccagctggtaccagcagaccccaggccaggctccacgcacgctcatctacaccacaaacactcgctcttctggggtccctgatcgcttctctggctccatccttgggaacaaagctgccctcaccatcacgggggcccaggcagatgatgaatctgattattactgtgtcctgtatttgggtagtggcaccgatgtggtattcggcggagggaccaagctgaccgtcctag	productive	Homsap IGLV8-61*01 F	284/288 nt	98.6111	Homsap IGLJ2*01 F, or Homsap IGLJ3*01 F	11	9.3.11	CVLYLGSGTDVVF
346	PX612810	PX613286	IgG	Visit 5	CR0011-6		Single-pos	caggtgcacctacaacagtggggcgtaggacttttgaagccctcggacaccctgtccctcacctgcgctgtctctggtgggtccttcagtgcttactactggagctggatccgccagcccccaggtaaggggctggagtggattggggatatcaatcacagtggaagcaccaacttcaacccgtccctcaagagtcgagtcaccatatcagaagacacgtgggagaaccaattctccctgaagctgagctctgtgaccgcctcggacacggctgtgtattactgtgcgagaggctccccacgcagcagtggctggtacggggtcgcttttgatctttggggccaaggcacaatggtcaccgtctcttcag	productive	Homsap IGHV4-34*02 F	268/285 nt	94.0351	Homsap IGHJ3*01 F, or Homsap IGHJ3*02 F	Homsap IGHD6-19*01 F	17	8.7.17	CARGSPRSSGWYGVAFDLW	gagattgtgttgacacagtctccagccaccctgtctttgtctccaggggaaggagccaccctctcctgcagggccagtcagagtgttggcagctacttagcctggtaccaacagaatcctggccagcctcccaggctcctcatctataatacaaccaacagggccactggcatcccagccaggttcagtggcagtgggtctgggacagacttcactctcaccatcagcagcctggagcctgaagattttgcagtttattactgtcagcagcgtagcaactggcctccgaggtacacttttggccaggggaccaaactggagatcaaac	productive	Homsap IGKV3-11*01 F	270/279 nt	96.7742	Homsap IGKJ2*01 F	11	6.3.11	CQQRSNWPPRYTF
519	PX612975	PX613451	IgG	Visit 4	CR0011-5		Triple-pos	caggtgcagctgcaggagtcgggcccaggactggtgaagccttcggagaccctgtccctcacctgctctgtctctggtgcctccatcaacagtagtagttactactgggcctggatccgccagccccccgcgacggggctggagtggattgggaatatctattatagtgggcccacctactacagcccgtccctcaagagtcgagtcaccatatccgtagacacgcccaagaaccagttctccctgaagctgagctctgtgaccgccgcagacacggctgtatattactgtgcgagtttcacgcgatattgtagtagtaccctctgctatgcttttcaaatctggggccaagggacaatggtcaccgtctcttcag	productive	Homsap IGHV4-39*01 F	277/291 nt	95.189	Homsap IGHJ3*02 F	Homsap IGHD2-2*01 F	17	10.7.17	CASFTRYCSSTLCYAFQIW	cagtntgccctgactcagcctgcctccgtgtctgggtctcctggacagtcgatcaccatctcctgcactggaaccagcagtgatattgggagttataatcttgtctcatggtaccaacagctcccaggcaaagcccccaaactcataatttatgagggcagtaagcggccctcaggggtttctaatcgcttctctggctccaagtctggcaacaccgcctccctgacaatctctgggctccaggctgaggacgaggctgattatcactgctgctcatatgccggtagtgccactctattcggcggagggaccaggctgaccgtcctag	productive	Homsap IGLV2-23*01 F	279/288 nt	96.875	Homsap IGLJ2*01 F, or Homsap IGLJ3*01 F or Homsap IGLJ3*02 F	9	9.3.9	CCSYAGSATLF
143	PX612658	PX613134	IgG	Visit 2	CR0011-3		Single-pos	caggtgcagctgcaggagtcgggcccaggactggtgaaggcttcggagaccctgtccctcacctgcactgtctctggtggctccatcaatacttactactggagctggatccggcaggcccctgggaagggactggagtggattggctatctgtattatggtgggagcagcaactacaacccctccctcaacagtcgagccaccatatcagtggacgccgccaagaatcagttctccctgaggctgaagtctgtgaccgctgcggacacggccgtatattactgtgcgagagaacgcccgggcagtgtctggctttcggaatattactttgaccactggggccggggaaccctgtcncctnt	productive	Homsap IGHV4-59*01 F, or Homsap IGHV4-59*13 F	263/285 nt	92.2807	Homsap IGHJ4*02 F	Homsap IGHD6-19*01 F	17	8.7.17	CARERPGSVWLSEYYFDHW	gacatccagatgacccagtctccgtcttccgtgtctgcatctgtaggagacagagtcaccatcacttgtcgggcgagtcggagtattagcaactggttagcctggtatcagcagaaaccaggcaaagcccctgagctcctgatctatgctgcatccagtttgcagagtggggtcccatcaaggttcagcggcagtggatctgggacagatttcactctcaccatcagcagcctgcagcctgaagattttgcgacttactattgtcaacaggctaacactttccctcggacgttcggccaagggaccaaagtggaaatcaagc	productive	Homsap IGKV1-12*01 F	270/279 nt	96.7742	Homsap IGKJ1*01 F	9	6.3.9	CQQANTFPRTF
439	PX612897	PX613373	IgG	Visit 3	CR0011-4		Single-pos	caggtgcagctggtgcagtctggggctgagatgaagaagcctggggcctcagtgaaggtctcctgcaagacttctggatacaccttcaccgattactttatgcactgggtgcgacaggcccctggacaagggcttgagtggatggggtggatcagccctaacagtggtggcacaaactatgcacagaagtttcagggcagggtctccatgaccagggacacgtccattaccacagtctacatggagctgactggggttagatctgacgacacggccgtgtattactgtgcgagagatgattctttgtataccagtagttggaatgcttttagtatctggggccaagggacaatggtcaccgtctcttcag	productive	Homsap IGHV1-2*02 F	272/288 nt	94.4444	Homsap IGHJ3*02 F	Homsap IGHD6-13*01 F	16	8.8.16	CARDDSLYTSSWNAFSIW	cagtctgccctgactcagcctccctccgtgtctgggtctcctggacagtcgatcaccatctcctgcactggatccagccttgatgttgggagttatgcccttgtctcctggtaccaacaacacccaggcaaagcccccaaactcatgatttatgacgtcagtaagcggccctcagggatttctcatcgcttctctggctccaagtctggcaacacggcctccctgacaatctctgggctccaggctgaggacgaggctgcttattactgctgctcgtatgcaggtagtagcactttggtattcggcggagggaccaggctgaccgtcctag	productive	Homsap IGLV2-23*02 F	276/288 nt	95.8333	Homsap IGLJ2*01 F, or Homsap IGLJ3*01 F	10	9.3.10	CCSYAGSSTLVF
10	PX612573	PX613049	IgA	Visit 2	CR0011-3		Single-pos	caggtgcagctggtgcagtctggggctgaggtgaagaagcctggggcctcagtgaaggtctcctgcaaggcttctggatacaccttcaccgactactatttgcactgggtgcgacaggcccctggacaggggcttgagtggatgggatggatcaaccctatcagtggtggcacaaactatgcacagaactttcagggcagggtcaccatgaccagggacacgtccatcaccacagcctacatggagctgagcaggctgagatctgacgacacggccgtctattactgtgcgaggggtggatattactatgatagtagtggtcctcagatcggctactggggccagggaaccctggtcaccgtctcctcag	productive	Homsap IGHV1-2*02 F	281/288 nt	97.5694	Homsap IGHJ4*02 F	Homsap IGHD3-22*01 F	16	8.8.16	CARGGYYYDSSGPQIGYW	gacatcgtgatgacccagtctccagactccctggctgtgtctctgggcgagagggccaccatcaactgcaagtccagcctgagtgttttatacaactccaacaataagaactacttagcttggtaccagcagaaaccaggacagcctcctaagctgctcatttactgggcatcttcccgggaatccggggtccctgaccgattcagtggcagcgggtctgggacagatttcactctcaccatcagcagcctgcaggctgaagatgtggcagtttattactgtcagcaatattatagaactccttggacgttcggccaagggaccaaggtggaaatcaaac	productive	Homsap IGKV4-1*01 F	293/297 nt	98.6532	Homsap IGKJ1*01 F	9	12.3.9	CQQYYRTPWTF
559	PX613015	PX613491	IgG	Visit 4	CR0011-5	W	Triple-pos	cnggtgcagctggtgcagtctggggctgaggtgaagaagcctggggcctcagtgaaagtctcctgcacggcttctggatacaccttcaccggctactttatccactgggtgcgacaggcccctggacaagggcttgagtggatgggatggatcagccctattagtggtggcacaaattatgcacagaagtttcagggcagggtcaccatgaccagggacatgtccatcaccacagtctccatggagttggggaggctgagatctgacgacacggccgtctattactgtgcgaggagtcccatgtattactctgatagcagtggatactttgacttctggggccagggaaccctggtcaccgtctcctcag	productive	Homsap IGHV1-2*02 F	271/288 nt	94.0972	Homsap IGHJ4*02 F	Homsap IGHD3-22*01 F	16	8.8.16	CARSPMYYSDSSGYFDFW	cagtctgccctgactcagcctgcctccgtgtctgggtctcctggacagtcgatcaccatctcctgcactggaaccagcagtgatgttgggagttataaccttgtctcctggtaccaacagcacccaggcaaagcccccaaactcttgatttatgagggcactaagcggccctcaggggtttctaatcgcttctctggctccaagtctggcaacacggcctccctgacaatctctgggctccaggctgaggacgaggctgattattactgctgctcatatgcagctggtagcacttatgtcttcgcgactgggaccaaggtcaccgtcctag	productive	Homsap IGLV2-23*01 F, or Homsap IGLV2-23*03 F	284/288 nt	98.6111	Homsap IGLJ1*01 F	10	9.3.10	CCSYAAGSTYVF
317	PX612784	PX613260	IgG	Visit 5	CR0011-6	W	Single-pos	caggtgcagctggtacagtctggggctgaggtgaagaagcctggggcctcagtgaaagtctcctgcacggcttctggatacaccttcaccgactactttatacactgggtgcgacaggcccctggacaagggcttgagtggatgggatggatcaaccctattagtggtggcacaaattatgcacagaagtttaacggcagggtcaccctgaccagggacatgtccatcaccacagtctacatggagttggggaggctggcatctgacgacacggccgtatattactgtgcgaggagtcccatgtattactctgatagcagtggatactttgacttctggggccagggaaccctggtcaccgtctcctcag	productive	Homsap IGHV1-2*02 F	267/288 nt	92.7083	Homsap IGHJ4*02 F	Homsap IGHD3-22*01 F	16	8.8.16	CARSPMYYSDSSGYFDFW	cagtctgccctgactcagcctgcctccgtgtctgggtctcctggacagtcgatcaccatctcctgcactggaaccagcagtgatgttgggagttataaccttgtctcctggtaccagcagcacccaggcaaagcccccaaactcatgatttatgaggtcactaagcggccctcaggggtttctaatcgcttctctggctccaagtctggcaacacggcctccctgacaatctctgggctccaggctgaggacgaggctgattattactgctgctcatatgcagctactagcacttatgtcttcgcacctgggaccaaggtcaccgtcctag	productive	Homsap IGLV2-23*02 F	284/288 nt	98.6111	Homsap IGLJ1*01 F	10	9.3.10	CCSYAATSTYVF
397	PX612858	PX613334	IgG	Visit 5	CR0011-6		Single-pos	caggtgcagctggtgcagtctggggctgaggtgaagaagcctggggcctcagtgaaggtctcctgcaaggcttctggatacaccttcaccggctactatatgcactgggtgcgacaggcccctggacacgggcttgagtggatgggatggatcaaccctaacagtggtggcacaaactatgcacagaaatttcagggcagggtcaccatgaccagggacacgtccatcagcacagcctacatggagctgagcaggctgagatctgacgacacggccgtgtattactgtgcgagagtcgggagtgggtatagcagctcgtcgggcgactttgactactggggccagggaaccctggtcaccgtctcctcag	productive	Homsap IGHV1-2*02 F	286/288 nt	99.3056	Homsap IGHJ4*02 F	Homsap IGHD6-6*01 F	16	8.8.16	CARVGSGYSSSSGDFDYW	tcctatgagctgactcagccaccctcagtgtcagtggccccaggaaagacggccagaattacctgtgggggaaacaacattggaagtacaagtgtgcactggtaccagcagaggccaggccaggcccctttgctggtcatctattatgataacgaccggccctcagggatccctgagcgattctctggctccaactctgggaacacggccaccctgaccatcagcagggtcgaagccggggatgaggccgactattactgtcagatgtgggatggtactggtgatcatccaggatgggtgttcggcggagggaccaagctgaccgtcctag	productive	Homsap IGLV3-21*04 F	270/279 nt	96.7742	Homsap IGLJ3*02 F	13	6.3.13	CQMWDGTGDHPGWVF
4	PX612568	PX613044	IgA	Visit 2	CR0011-3		Single-pos	caggtgcaactggtgcagtctggggctgaggtgaagaagcctggggcctcagtgaaggtctcctgcaaggcttctggatacaccttcaccgactactatatgcactgggtgcgccaggcccctggacaagggcttgagtggatgggatggatcaaccctaccagtggtggcacaaactatgcacagaagtttcagggcagggtcaccctgaccagggacacgtccatcaccacagcctacatggagctgagcagactgagatctgacgacacggccgtgtattactgttcgagggccccgatgtattactatgatagtagtggttatttcgacttctggggccagggtaccctggtcaccgtctcctctg	productive	Homsap IGHV1-2*02 F	281/288 nt	97.5694	Homsap IGHJ4*02 F, or Homsap IGHJ4*03 F	Homsap IGHD3-22*01 F	16	8.8.16	CSRAPMYYYDSSGYFDFW	cagtctgccctgactcagcctgcctccgtgtctgggtctcctggacagtcgatcaccatctcctgcactggaaccagcagtgacgttggtggttataactatgtctcctggtaccaacaccacccaggcaaagcccccaaactcatgatttatgaggtcagtaatcggccctcaggggtttctaatcgcttctctggctccaagtctggcaacacggcctccctgaccatctctgggctccaggctgaggacgaggctgattattactgcagctcatatacaagcagcagcacttatgtcttcggaactgggaccaaggtcaccgtcctaa	productive	Homsap IGLV2-14*01 F	287/288 nt	99.6528	Homsap IGLJ1*01 F	10	9.3.10	CSSYTSSSTYVF
215	PX612722	PX613198	IgG	Visit 2	CR0011-3		Single-pos	caggtgcagctggtgcagtctggggctgaggtgaagaagcctggggcctcactaaaggtctcctgcaaggcttctggatacaccttcaccgactactttattcactggatacgacaggcccctggacaagggcttgagtggatgggatggatcagccctaacagtggtggcacaaactatggacagaagtttcagggcagggtcaccatgaccagggacaggtccatgaacacagcctacatggagctgaccagactgacatctgacgacacggccgtgtattactgtacgagagatggtgttacgtttgttctggggaatgggtggttcgacccctggggccaaggaaccctggtcaccgtctcctcag	productive	Homsap IGHV1-2*02 F	273/288 nt	94.7917	Homsap IGHJ5*01 F, or Homsap IGHJ5*02 F	Homsap IGHD3-10*01 F	16	8.8.16	CTRDGVTFVLGNGWFDPW	cagtctgccctgactcagcctccctccgcgtccgggtctcctggacagtcagtcaccatctcctgcactggaaccagcagtgacgttggtggttataactatgtctcctggtaccaacagcacccaggcaaagcccccaaactcatgatttatgaggtcagtaagcggccctcaggggtccctgatcgcttctctggctccaagtctggcaacacggcctccctgaccgtctctgggctccaggctgaggatgaagctgattattactgcagctcatatgcaggcagcaacaattatgtcttcggaactgggaccaaggtcaccgtcctag	productive	Homsap IGLV2-8*01 F	287/288 nt	99.6528	Homsap IGLJ1*01 F	10	9.3.10	CSSYAGSNNYVF
336	PX612801	PX613277	IgG	Visit 5	CR0011-6		Single-pos	caggtgcaactggtgcagtctggggctgaggtgaagaagcctggggcctcagtgaaggtctcctgccaggcttctggatacaggttcaccgacttttttatgcactgggtgcgacaggcccctggacaagggcttgagtggatgggatggatcaaccctaacagtggtgacacttactatgcacagaaatttcagggcagggtcaccatgaccagggacacgtccatccgcacagtctacatggacctgaacaggctgaaatctgacgacacggccgtatattactgtgcgagagatagtagtgtggatgcagtgatggttacctggttcgacccctggggccagggaaccctggtcaccgtctcatcag	productive	Homsap IGHV1-2*02 F	270/288 nt	93.75	Homsap IGHJ5*02 F	Homsap IGHD5-18*01 F	16	8.8.16	CARDSSVDAVMVTWFDPW	gacatccagatgacccagtctccatcctccctgtctgcatctgttggagacggggtcaccatcacttgccgggcaagtcagaacattaggaattacttaaattggtatcagcagaaaccagggaaagcccctaagctcctgatctatgttgcatccagtttgcaaagtggggtcccatcaagattcagtggcagtggatctgggacagatttcactctcaccatcagcagtctgcaacctgaagattttgcaacttactactgtcaacagagttacagtacccctccgtggacgttcggccaagggaccaaggtggaaatcaaac	productive	Homsap IGKV1-39*01 F, or Homsap IGKV1D-39*01 F	269/279 nt	96.4158	Homsap IGKJ1*01 F	10	6.3.10	CQQSYSTPPWTF
58	PX612611	PX613087	IgA	Visit 2	CR0011-3		Single-pos	caggtgcacctggtgcagtctggggctgaagtgaagaagcctggggcctcagtgaaggtctcctgcaaggcttctggatacaccttcaccggctactatatgcactgggtgcgacaggcccctggagaagggcttgaatggatgggatggatcaaccctatcagtgctggcacaaattatgcacagcagtttcggggcagggtcaccatgaccagggacacgtccgtcaccacagcctacatggaactgagcaggttgagatctgacgacacggccgtgtattactgtgcgagagggccgtattactatgatagtagtggttacggtatggacgtctggggccaagggaccacggtcaccgtctcctcag	productive	Homsap IGHV1-2*02 F	275/288 nt	95.4861	Homsap IGHJ6*02 F	Homsap IGHD3-22*01 F	16	8.8.16	CARGPYYYDSSGYGMDVW	gagattgtgttgacgcagtctccaggcaccctgtctttgtctccaggagaaagagccaccctctcctgcagggccagtcagagtattagcagcagctacttagcctggtatcggcagaaacctggccaggctcccaggctcctcatacatggtgcatccagcagggccactggcatcccagacaggttcagtggcagtgggtctgggacagacttcgctctcatgatcagcagactggagcctgaagattttgcagtgtattactgtcagcagtatggtagctcaccgatcaccttcggccaagggacacgactggagattaaac	productive	Homsap IGKV3-20*01 F	272/282 nt	96.4539	Homsap IGKJ5*01 F	9	7.3.9	CQQYGSSPITF
555	PX613011	PX613487	IgG	Visit 4	CR0011-5		Triple-pos	cnggtgcagctggtgcagtctggggctgaggtgaagaagcctggggcctcagtgaaggtttcctgcaaggcttctggatacagcttcaccatccactatattcactgggtgcgacaggcccctggacaaggacttgagtggatgggaataatcaaccctagtggtggtagcacaagctacgcacagaagttccagggcagagtcatcatgaccagtgacacgtccacgagcacagtctacatggagctgagcagactgacatctgaagacacggccgtatattactgtgcgagagatcttgggttcatcccccactattactacggtatggacgtctggggcctagggacctcggtcaccgtctcctcag	productive	Homsap IGHV1-46*01 F	275/288 nt	95.4861	Homsap IGHJ6*02 F	Homsap IGHD3-10*03 F	16	8.8.16	CARDLGFIPHYYYGMDVW	cagtctgccctgactcagcctccctccgtgtccgggtctcctggacagtcagtcaccatctcctgcactggaaccagcagtgacgttggtagttctaaccgtgtctcctggtaccagcagcccccaggcacagcccccaaactcatgatttatgaggtcactaatcggccctcaggggtccctgatcgcttctctgcgtccaagtctggcaacacggcctccctgaccatctctgggctccaggctgaggacgaggctgattattactgcagcttatatacaagcagcaccagtttgatattcggcggagggaccaggctgaccgtcctag	productive	Homsap IGLV2-18*01 F	285/288 nt	98.9583	Homsap IGLJ2*01 F, or Homsap IGLJ3*01 F	10	9.3.10	CSLYTSSTSLIF
536	PX612992	PX613468	IgG	Visit 4	CR0011-5	X	Triple-pos	cnaatgcagctggtgcagtctgggcctgaggtgaagaagcctgggacctcagtgaaggtctcctgcaaggcttctggattcacgtttagtagctctgctgttcagtgggtgcgacaggctcgtggacaacaccttgagtggataggatggatcgtcgttggcagtggtaacaccaactacgcacagaagttccaagaaagagtcaccattactagggacgtgtccacaaacacagcctacatggagttgagtagcctgagatccgaggacacggccgtgttctactgtgcggcaccgtattgtagtggtggtacctgctacgatggttttaacatttggggccaagggacaatgctcaccgtctcttcag	productive	Homsap IGHV1-58*01 F	274/288 nt	95.1389	Homsap IGHJ3*02 F	Homsap IGHD2-15*01 F	16	8.8.16	CAAPYCSGGTCYDGFNIW	gaaattgtgttgacgcaatctccaggcaccctgtctttgtctccaggggaaagagccaccctctcctgcagggccagtcagactgttagaagcggctacttcgcctggtaccagcagaaacctggccaggctcccaggctcctcatctatggtgcatccagcagggccactggcatcccagacaggttcagtggcagtgggtctgggacagacttcactctcaccatcagcagactggagcctgaagattttgtagtgtattactgtcagcactatgatacctcaccgtggacgttcggccaagggaccagggtggaaatcaaac	productive	Homsap IGKV3-20*01 F	273/282 nt	96.8085	Homsap IGKJ1*01 F	9	7.3.9	CQHYDTSPWTF
541	PX612997	PX613473	IgG	Visit 4	CR0011-5	X	Triple-pos	caggtgcagctggtgcagtctgggcctgaggtgaagaggcctgggacctcagtgaaggtctcctgcaaggcttctggattcaccttcactacttctgctgttcagtgggtgcgacaggctcgtggacaacgccttgagtggataggatggatcgccgttggcagtggtaacccaaactacgcacaggagttccaggaaagagtctctcttaccagggacatgtccacaaacaccgcctacatggacctgagaagcctgagatccgaggacacggccgtctattactgtgcggcgccatattgtagtggtggaacgtgccttgatggttttgatatctggggccaagggacaatggtcaccgtctcgtcag	productive	Homsap IGHV1-58*01 F	270/288 nt	93.75	Homsap IGHJ3*02 F	Homsap IGHD2-15*01 F	16	8.8.16	CAAPYCSGGTCLDGFDIW	gaaattgtgttgactcagtctccaggcaccctgtctttgtctccaggtgaaagagccaccctctcctgcagggccagtcagagtgttagccgcagctacttagcctggtaccagcagaaacctggccaggctcccagactcctcatctatagtgtctccatcagggccactggcatcccggacaggttcagtggcagtgggtctgcgacagacttcactctcaccatcagcggactggaacctgaagatcttgcagtgtattactgtcagcagtatggtacctcaccctggacattcggccaagggaccaaggtggaaatcaaac	productive	Homsap IGKV3-20*01 F	268/282 nt	95.0355	Homsap IGKJ1*01 F	9	7.3.9	CQQYGTSPWTF
548	PX613004	PX613480	IgG	Visit 4	CR0011-5	X	Triple-pos	caaatgcagttggtgcagtctgggcctgaggtgaagaagcctgggacctcagtgaaggtctcctgcaaggcttctggattcacctttactagctctgctgtccagtgggtgcgacaggctcgtggacaacgccttgagtgggtaggatggatcgtcgttggcagtggtaacacaaactacgcacagaacttcgagagaagagtcaccattagcagggacacgtccataagcacagcctacatggagctgagcaacctgagatccgaggacacggccgtgtattactgtgcggcaccatactgtagtgatggtagctgctacgatggttttaatatctggggccaagggacagtggtcaccgtctcttcag	productive	Homsap IGHV1-58*01 F	277/288 nt	96.1806	Homsap IGHJ3*02 F	Homsap IGHD2-15*01 F	16	8.8.16	CAAPYCSDGSCYDGFNIW	gagattgtgttgacgcagtctccaggcaccctgtccttgtctccaggggaaagagccaccctctcctgcaggcccagtcagagtgttaggagcagctacttaggctggtaccagcagaaacctggccaggctcccaggctcctcatctataatgcatccagcagggccactggcatcccagacaggttcagtggcagtgggtctgggacagacttcactctcaccatcagcagactggagcctgaagattttgcagtatatcactgtcagcagtatggaagttcaccgtggacgttcggccaagggaccaaggtggaaatcaaac	productive	Homsap IGKV3-20*01 F	271/282 nt	96.0993	Homsap IGKJ1*01 F	9	7.3.9	CQQYGSSPWTF
562	PX613018	PX613494	IgG	Visit 4	CR0011-5	X	Triple-pos	caaanncaactggtgcagtctgggcctgaggtgaagaagcctgggacctcagtgaaggtctcctgcaaggcctctggattcgacttttatacatctgctatgcagtgggtgcgacaggctcgtggacagcgccttgagtggctcggatggatcgtcgttgccagtggtaacacagactacgcacagaagtttcaagaaagactcacctttaccagggacatgtccacaagcacggcctacatggagctgagcagcctgagatccgaggacacggccgtctattactgtgcggcaccacattgtactggtggaagatgccttgatggttttgatatctggggccaaggggcaatggtcaccgtctcctcag	productive	Homsap IGHV1-58*02 F	267/288 nt	92.7083	Homsap IGHJ3*02 F	Homsap IGHD2-15*01 F	16	8.8.16	CAAPHCTGGRCLDGFDIW	gaaattgtgttgacgcagtctccgggcaccgtgtctctgtctccaggggaaagagccaccctctcctgcagggccagccagagtgttagtcgcagctacttagcctggtaccagcagaaacctggccaggctcccacgctcctcatctatggtgtttccaacaggaccactggcatctcagacaggttcagtggcagtgggtctgggacagacttcagtctcaccatcagcagactggagcctgaagattttgcagtgtattactgtcagcagtatggtaggtcaccctggacgttcggccaagggaccaaggtggaaatcaaac	productive	Homsap IGKV3-20*01 F	268/282 nt	95.0355	Homsap IGKJ1*01 F	9	7.3.9	CQQYGRSPWTF
381	PX612843	PX613319	IgG	Visit 5	CR0011-6		Single-pos	cagctgcagctggtgcagtctggggctgaggtgaagaagcctgggtcctcggtgagggtgtcctgcaaggcttctggaggcactttcagcagctttgctatcatctgggtgcgacaggcccctggacaagggcttgagtggatgggagggatcatccctatgtttggcacaccaacctacgcacagaagttccagggcagagtcacttttagcgcggacgaatccacgggcacggcctacatggaattgagcagcctgagatctgaggacacggccctgtattactgtgcgagagagcctaatacctacggtgttgtctacaactacttggacccctggggccagggaaccctggtcaccgtgtcgtccg	productive	Homsap IGHV1-69*01 F, or Homsap IGHV1-69D*01 F	270/288 nt	93.75	Homsap IGHJ5*02 F	Homsap IGHD5-24*01 ORF	16	8.8.16	CAREPNTYGVVYNYLDPW	cagtctnngctgactcagcctgcctccgtgtctgggtctcctggacagtcgatcaccatctcctgcactggaaccagtagggatgttgggaattatgacgttgtctcttggtaccaacaacacccaggcaaagccccccaagtcttgatttatgacgtcagtgagcggccctcagggatttctaatcgcttctctggctccaagtctggcaacgcggcctccctgactatcgctgggctccaggctgaggacgagggtgtttattactgctgctcgtatgggggacctatcgccccctatgtcttcggaactgggaccgaggtcaccgtcctag	productive	Homsap IGLV2-23*02 F	261/288 nt	90.625	Homsap IGLJ1*01 F	11	9.3.11	CCSYGGPIAPYVF
433	PX612893	PX613369	IgG	Visit 3	CR0011-4		Single-pos	caggtccagctggtgcagtctggggctgaggtgaagaagcctgggtcctcggtgaaggtctcctgcaaggcttctggaggcaccttcagcaggaatgctgtcaactgggtgcgacaggcccctggacatgggcttgagtggatgggaagaatcatccctctgcttcaaattataacctatgctcagaagttccagggcaaagtcacctttagtgcggacacatcctcgaacacagcctacttggagctgagcagcctgagatctgaggacgcggccatgtattactgtgcgaccgcaggcttctacaatgatagtagtggttatcactttgactcctggggccagggatccctggtcatcgtctcctcag	productive	Homsap IGHV1-69*04 F	260/288 nt	90.2778	Homsap IGHJ4*02 F (see comment)	Homsap IGHD3-22*01 F	16	8.8.16	CATAGFYNDSSGYHFDSW	gagattgtgttgacgcagtctccaggcaccctgtctttgtctccaggggaaagagccaccctctcctgcagggccagtcagagtgttagcagctatttagcctggtaccagcagaagcctggccaggctcccaggctcctcatctatggtgcatccagcagggccactggcatcccagacaggttcagtggcagtgggtctgggacagacttcactctcaccatcagcagactggagcctgaagattttgcagtctattactgtcagcagtatggtagctcaaggacgttcggccaagggaccaaggtggaaatcaaac	productive (see comment)	Homsap IGKV3-20*01 F	275/279 nt	98.5663	Homsap IGKJ1*01 F	8	6.3.8	CQQYGSSRTF
423	PX612883	PX613359	IgG	Visit 3	CR0011-4		Single-pos	caggtccagctggtgcagtctggggctgaggtgaagacgcctgggtcctcggtgaaagtctcctgcaaggcttctggagacaccttcagcagctatgctatcagctgggtgcggcaggcccctggacacgggcttgagtggatgggaaggatcatccctatcgttgataaagcaaattatgcaccgaagttccagggcagagtcacgattaccgcggacaaatccacgagcacagcctacatggaggtgagcagcctgagatctgaggacacggccgtgtattactgtgcgaggactacatatagtgggccctacaggacatacgctatggacgtctggggccaagggaccacggtcaccgtctcctcag	productive	Homsap IGHV1-69*04 F, or Homsap IGHV1-69*20 (F)	276/288 nt	95.8333	Homsap IGHJ6*02 F	Homsap IGHD1-26*01 F	16	8.8.16	CARTTYSGPYRTYAMDVW	gacatccagatgacccagtctccatcctccctgtctgcatctataggagacagagtcaccatcacttgccgggcaagtcagagcattgacagctatttaaattggtatcagcagaaaccagggaaagcccctaagctcctgatctatactgcctccaccttggagagtggggtcccatcaaggttcagtggcagtggatctgggacagatttccttctcaccatcagcagtctgcaacctgaagatcttgcaacttactactgtcaacagacttacagtacccctcgggacttcggccaagggacacgactggagattatac	productive	Homsap IGKV1-39*01 F, or Homsap IGKV1D-39*01 F	266/279 nt	95.3405	Homsap IGKJ5*01 F	9	6.3.9	CQQTYSTPRDF
220	PX612727	PX613203	IgG	Visit 2	CR0011-3		Single-pos	caggtccagctggtgcagtctggggctgaggtgaagaagcctgggtcctcggtgaaggtctcctgcgaggcttctggaggcaccttcagcaactatgctatcaactgggtgcgacaggcccctggacaagggcttgagtggatgggaaggatcatccctatgtttggtaaagcaaactacgctcagaagttccagggcagagtcacgattaccgcggacaaatccacgagcacagcctacatggagctgagcagcctgagatctgaggacacggccgtgtattactgtgcgagatccgccttcctctatgatagtagtggttatcactttgactactggggccagggaaccctggtcaccgtctcctcag	productive	Homsap IGHV1-69*20 (F)	282/288 nt	97.9167	Homsap IGHJ4*02 F	Homsap IGHD3-22*01 F	16	8.8.16	CARSAFLYDSSGYHFDYW	gaaattgtgttgacgcagtctccaggcaccctgtctttgtctccaggggaaagagccaccctctcctgcagggccagtcagagtgttagcagcacctacttagcctggtaccagcagaaacctggccaggctcccaggctcctcatctatggtgcatccagcagggccactggcatcccagacaggttcagtggcagtgggtctgggacagacttcactctcaccatcagcagactggagcctgaagattttgcagtgtattactgtcagcagtattataactcaccgagaacgttcggccaagggaccaaggtggaaatcaaac	productive	Homsap IGKV3-20*01 F	278/282 nt	98.5816	Homsap IGKJ1*01 F	9	7.3.9	CQQYYNSPRTF
158	PX612670	PX613146	IgG	Visit 2	CR0011-3		Single-pos	caggtgcagctggtgcagtctgggcctgaggtgaagaagcctggggcctcagtgaaggtctcctgcaaggcttctggatacaccttccccaattatgatgtcaactgggtgcgacaggccactggacaagggcttgagtggatgggatggatgaaccctaacagtggtaacacaggctatgcacagaagttccagggcagagtcaccatgaccaggaacacctccataaacactgcctacatggagctgagcagtctgagatctgaggactcggccgtctattactgtgcgagaggctacagagcccataattactatgatactaccgaggacgtctggggccaagggaccacggtcaccgtctcctcag	productive	Homsap IGHV1-8*01 F	279/288 nt	96.875	Homsap IGHJ6*02 F, or Homsap IGHJ6*03 F	Homsap IGHD3-22*01 F	16	8.8.16	CARGYRAHNYYDTTEDVW	gaaattgtgttgacgcagtctccaggcaccctgtctttgtctccaggggaaagagccaccctctcctgcagggccagtcagagtgttagcagcagctacttagcctggtaccagcagaaacctggccaggctcccaggctcctcatctatggtgcatccaacagggccactggcatcccagacaggttcagtggcagtgggtctgggacagacttcactctcaccatcagcagactggagcctgaagattttgcagtgtattactgtcagcagtatgactggtacacttttggccaggggaccaagctggagatcaaac	productive	Homsap IGKV3-20*01 F	277/282 nt	98.227	Homsap IGKJ2*01 F, or Homsap IGKJ2*02 (F) or Homsap IGKJ2*03 (F) or Homsap IGKJ2*04 F	7	7.3.7	CQQYDWYTF
550	PX613006	PX613482	IgG	Visit 4	CR0011-5		Triple-pos	gnggtgcagttggtggagtctgggggaggcttggtcaagcctggagggtccctgagactctcctgtgcaacctcaggtttcatcttcagtgactacttcatgagttggatccgccaggctccagggaaggggctggagtgggtttcgttcattagtagtagtggtgccaccatacacgacgcagactctgtgaagggccgattcaccatctccagggacaacgccaagaattcactgtatctgcaaatgaacagcctgagagccgaggacacggccgtttattattgtgtgagagatcgcgcgggttattatgattttagtggttcccttgcctattggggccggggaaccctggtcaccgtctcctcag	productive	Homsap IGHV3-11*01 F	269/288 nt	93.4028	Homsap IGHJ4*02 F	Homsap IGHD3-22*01 F	16	8.8.16	CVRDRAGYYDFSGSLAYW	gatgttgtgatgactcagtctccactctccctgcccgtcaccctcggacagccggcctccatctcctgcaggtctagtcagagcctcgtatacagtgatggaaacacctacctgaattggcttcagcagaggccaggccaatctccaaggcgcctaatttatgaggtttctaagcgggactctggggtcccagacagattcagcggcagtgggtcaggcactgatttcacattgaaaatcagcagggtggaggctgaggatgttggggtttattactgcatgcaaggtacacactggcctgttctttttggccaggggaccaagctggagatcagac	productive	Homsap IGKV2-30*01 F	287/294 nt	97.619	Homsap IGKJ2*01 F, or Homsap IGKJ2*02 (F) or Homsap IGKJ2*03 (F) or Homsap IGKJ2*04 F	9	11.3.9	CMQGTHWPVLF
412	PX612873	PX613349	IgG	Visit 3	CR0011-4		Single-pos	gaagtgcagctggtggagtctgggggagacttggtccagcctgggggatccctcagactctcctgtgcagcctctggattcaccgtcagtagccacgacatgcactgggtccgtcaaggtgcaggaaaaggtctggagtgggtctcaactattggcactgctggtgacacatactatcaggactccgtgaagggccgattcaccatctccagggaaagtgccaagaattccttgtatcttcaaatgaacagcctgagagccggggacacggctgtgtattactgtgcaagagttgaattcgaccaagatggcttccactggtacctcgatctctggggccgtggcaccctggtcactgtctcttcag	productive	Homsap IGHV3-13*01 F	267/285 nt	93.6842	Homsap IGHJ2*01 F	Homsap IGHD4-17*01 F	16	8.7.16	CARVEFDQDGFHWYLDLW	gacatccagatgacccagtctccatcctccctgtctgctgctgtaggcgacagagtcaccatcacttgccgggcaagtcaaagtattagcggctatttaaattggtatcagcagaaaccagggaaagcccctaatctcctgatctatggtgtatccactttgcaaagtggggtcccatccaggttcagtggcagtggatctgggacagatttcactctcaccatcagcagtctgcaacctgaagattttgcaacttactactgtcaacagagttacagtaatcctctgtacacttttggccaggggaccaaactggagatcaagc	productive	Homsap IGKV1-39*01 F, or Homsap IGKV1D-39*01 F	268/279 nt	96.0574	Homsap IGKJ2*01 F	10	6.3.10	CQQSYSNPLYTF
332	PX612797	PX613273	IgG	Visit 5	CR0011-6		Single-pos	gaggtgcagctggtggagtctgggggaggcttggtacagcctggggggtccctgagactctcctgtgcagcctctgggttcaccttcagtgccgacgacatgcactgggtccgccaagttgcaggaaaaggtctggagtgggtctcggctattggtacttctggtgacacatactatgcagactccgtgacgggccgattcaccatctccagagaaaatggcaagaactccttgtatcttcaaatgaacagcctgacagccggggacacggctgtgtatttctgtgcaagaggagtcgccccctatgactacggtgactacttctttgactactggggccagggaaccctggtcaccgtctcctcag	productive	Homsap IGHV3-13*01 F	271/285 nt	95.0877	Homsap IGHJ4*02 F	Homsap IGHD4-17*01 F	16	8.7.16	CARGVAPYDYGDYFFDYW	gacatccagatgacccagtctccatcctccctgtctgcatctgtaggagacagagtcatcatcacttgccgggcaagtcagaccattagaacccatttacattggtatcagcagaaaccagggaaagcccctaagctcctgatttatgctgcatccaatttgcaaagtggggtcccatcaaggttcagtggcagtggatctgggacagatttcactctcaccgtcagcagtctgcaacctgaagattttgcaacttactactgtcaacagagttacagtatgcctccgtggacgttcggccaagggaccaaggtggaaatcaaac	productive	Homsap IGKV1-39*01 F, or Homsap IGKV1D-39*01 F	270/279 nt	96.7742	Homsap IGKJ1*01 F	10	6.3.10	CQQSYSMPPWTF
472	PX612929	PX613405	IgG	Visit 2	CR0011-3		Triple-pos	ggtgcagctggtggagtctgggggaggcttggtacagcctggggggtccctgagactctcctgtgcagcctctggatttaccttcagtagctacgacatgcactgggtccgccaagctacaggaaaaggtctggagtgggtctcagttattggtactgctggtgacacatactatccaggctccgtgaagggccgattcaccatctccagagaaaatgccaagaactccttgtatcttcaaatgaacagcctgagagccggggacacggctgtgtattattgtgtaagagcgaactatgatagtagtggttatcttcactggttcgacccctggggccagggaaccctggtcaccgtctcctcag	productive	Homsap IGHV3-13*01 F	280/283 nt	98.9399	Homsap IGHJ5*02 F	Homsap IGHD3-22*01 F	16	8.7.16	CVRANYDSSGYLHWFDPW	gacatccagatgacccagtctccattctccctgtctgcatctgtgggagacagagtcaccatcacttgccgggcaagtcagagcattagcaactatttaaattggtatcagcagaaaccagggaaagcccctaagctcctgatctatgctgcgtccaatttgcaaagtggggtcccatctaggttcagtggcagtggatctgggacacatttcactctcatcatcagcagtctgcagcctgaggattttgcaacttactactgtcaacagagttacagtacccctccgctcactttcggcggagggaccaaggtggagatcaaac	productive	Homsap IGKV1-39*01 F, or Homsap IGKV1D-39*01 F	269/279 nt	96.4158	Homsap IGKJ4*01 F	10	6.3.10	CQQSYSTPPLTF
162	PX612674	PX613150	IgG	Visit 2	CR0011-3		Single-pos	gaggtgcagctggtggagtctgggggaggcttggtacagcctggggggtccctgagactctcctgcgcagactctggattcagcttcagtaacttcgacatgcactgggtccgccaagttacaggaagaggtctggagtgggtctcaggtattggttctgctggagacacatactatgcagcctccgtgaagggccgattcaccatctccagagaaaaggccaagaactccgtgtatcttcaaatgaacagcctgagaaccggggacacggctgtgtattactgtgcacgagaggcgatttactctggttcggggaggggcggtatggacgtctggggccaagggaccacgntcacntntcctcag	productive	Homsap IGHV3-13*01 F	270/285 nt	94.7368	Homsap IGHJ6*02 F (see comment)	Homsap IGHD3-10*01 F	16	8.7.16	CAREAIYSGSGRGGMDVW	tcctatgagctgactcagccaccctcagtgtccgtgtccccaggacagacagccagcatctcctgctctggagataaattgggggataaatatgcttgctggtatcagcagaagccaggccagtcccctgtcctggtcatctatcaagataccaagcggccctcagggatccctgagcgattctctggctccaattctgggaacatagcaactctgaccatcagcgggacccagtctatggatgaggctgattattactgtcaggcgtgggacagcggcacaggggtattcggcggagggaccaagctgaccntcctac	productive	Homsap IGLV3-1*01 F	270/279 nt	96.7742	Homsap IGLJ2*01 F, or Homsap IGLJ3*01 F	9	6.3.9	CQAWDSGTGVF
208	PX612715	PX613191	IgG	Visit 2	CR0011-3		Single-pos	gaggtgcagctgttggagtctgggggaggcttggtacagcctggggggtccctgagactctcctgtgcagcctctggattcacctttagtagctatgccatgagctgggtccgccaggctccagggaaggggctngagtgggtctcaggtattagtggtggtggtggcagtacatactacgcagaatccgtgaagggccggttcaccttctccagagacaattccaagaacacgctgtatctgcaaatgaacagcctgagagccgaggacacggccgtatatttctgtgcgaaagacaagatgctgggagctactaacggtgatgcttttgatatctggggccaagggacaatggtcaccntntctcag	productive	Homsap IGHV3-23*01 F, or Homsap IGHV3-23D*01 F	279/288 nt	96.875	Homsap IGHJ3*02 F	Homsap IGHD1-26*01 F	16	8.8.16	CAKDKMLGATNGDAFDIW	cagtctgccctgactcagcctgcctccgtgtctgggtctcctggacagtcgatcaccatctcctgcactggaaccagcagtgacgttggtggttataactatgtctcctggtaccaacagcacccaggcaaagcccccaaactcatgatttatgaggtcagtgatcggccctcaggggtttctaatcgcttctctggctccaagtctggcaacacggcctccctgaccatctctgggctccaggctgaggacgaggctgattattactgcagctcatatacaagcagcagtactgtggtattcggcggagggaccaagctgaccgtcctag	productive	Homsap IGLV2-14*01 F	287/288 nt	99.6528	Homsap IGLJ2*01 F, or Homsap IGLJ3*01 F	10	9.3.10	CSSYTSSSTVVF
430	PX612890	PX613366	IgG	Visit 3	CR0011-4		Single-pos	gaggtgcagctgttggagtctgggggaggcttggtacagccgggggggtccctgagactctcctgtgcagcctctggattcaccttcagcagctatgccatgacctgggtccgccaggctccagggaaggggctagagtgggtctcatctattagtggtagtggtggtagtacatactacacagactccgtgaagggccggttcaccatctccagagacaattccaagaacacgctgtatctgcaaatgagcagcctgagagtcgaggacacggccatatatttctgtgcgtcctggagtggttattacgactactattactacggtacggacgtctggggccaggggaccacggtcaccgtctcctcag	productive	Homsap IGHV3-23*01 F, or Homsap IGHV3-23D*01 F	277/288 nt	96.1806	Homsap IGHJ6*02 F	Homsap IGHD3-3*01 F	16	8.8.16	CASWSGYYDYYYYGTDVW	gaaattgtgttgacacagtctccagccaccctgtctttgtctccaggggaaagagccaccctctcctgcagggccagtcagagtgttagcatctacttagcctggttccaacagagacctggccagactcccaggctcctcatctatgatgcatccaacagggccactggcatcccagccaggttcagtggcagtgggtctgtgacagacttcactctcagcatcagcagcctagagcctgaagattttgcagtttattactgtcagcagcgtatcaagtggccccacacttttggccaggggaccaacctggagatcaacc	productive	Homsap IGKV3-11*01 F	271/279 nt	97.1326	Homsap IGKJ2*01 F	9	6.3.9	CQQRIKWPHTF
528	PX612984	PX613460	IgG	Visit 4	CR0011-5		Triple-pos	angtgcagttggtggaatctgggggaggcgtggtccagcctgggaggtccctgagactctcctgtgcagcctctggattcaccttcagtcattatggcatgcactgggtccgccaggctccaggcatggggctggagtgggtggcacttatctcatatgatggaagtgatgaatacattgcagactccgtgaagggccgattcaccatctccagagacaattccaagaacacgatctatctgcaaatgaatggtctgagagctgaggacacggctgtgtattactgtgcgaagggaggatatggctatgccagtggctggtattacttgcaacactggggccagggcgccctggtcaccgtctcctcag	productive	Homsap IGHV3-30*18 F, or Homsap IGHV3-30-5*01 F	269/287 nt	93.7282	Homsap IGHJ1*01 F (see comment)	Homsap IGHD6-19*01 F	16	8.8.16	CAKGGYGYASGWYYLQHW	gacatccagatgacccagtctccatcctccctgtctgcatctctgggagacagagtcaccatcacttgccaggcgagtcaggacattaggaactctttaaattggtatcagcagaaaccagggaaagcccctaacctcctgatctacgatgcatccaatttggaaacaggggtcccatcaaggttcagtggaagtggatctgggacacattttactttcaccatcagcaccctgcagcctgaagatattgcaacatattactgtcaaccttatgataatctccctccgctcactttcggcggagggaccaaggtggagatcaaac	productive	Homsap IGKV1-33*01 F, or Homsap IGKV1D-33*01 F	270/279 nt	96.7742	Homsap IGKJ4*01 F	10	6.3.10	CQPYDNLPPLTF
495	PX612952	PX613428	IgG	Visit 4	CR0011-5		Triple-pos	aggtgcagttggtggagtctgggggaggcgtggtccagcctgggaagtccctgagactctcctgtgcaacctctggattcaccttcagaaactatggcatgcactgggtccgccaggccccaggcaagggactggagtgggtggcacttatatcatatgatggaagtgataaatactatgcagactccgtgaagggccgattcaccctctccagggacaattcaaaaaacacgctatatctgcaaatggacagcctgagagttgaggacacggctatgtattactgtgcgaaaaagcaatatagttatgcttaccagttttcctactttgactactggggccaaggaaccctggtcacnnctcnt	productive	Homsap IGHV3-30*18 F, or Homsap IGHV3-30-5*01 F	270/287 nt	94.0767	Homsap IGHJ4*01 F	Homsap IGHD5-18*01 F	16	8.8.16	CAKKQYSYAYQFSYFDYW	acatgcagatgacccagtctccatcctccctgtctgcatctgtaggagacagagtcaccatcacttgccgggcgagtcaagacattagcaataatttagcctggtatcagcagaaaccggggaaagttcctgagctcctgatctatgatgcatccactttgcactcaggtgtcgcatctcgtttcagtggcagtggatctgggacagatttcactctcaccatcagcagcctgcagcctgaagatgtcgcagattattactgtcaagagtataacagtgccccagatcccactttcggccctgggaccaaagtggatatcaaac	productive	Homsap IGKV1-27*01 F	263/278 nt	94.6043	Homsap IGKJ3*01 F	10	6.3.10	CQEYNSAPDPTF
347	PX612811	PX613287	IgG	Visit 5	CR0011-6		Single-pos	caggtgcatctggtggagtctgggggaggcgtggtccagcctgggaagtccctgagactctcctgtgcagtctctggattcagcttcagtagctatggcatgcactgggtccgccaggctccaggcaaggggctggagtgggtggcagttatatcatatgatggaagcaataaatattatggagactccgtgaagggccgattcaccatctccagagacaattccaagaacactctatatctgcaaatgaacagcctgagagctgaggacacggctgtctatttctgtgcgaaaaagggtcagacacattactctccttcgggataccttgactactggggccagggaatcctggtcaccgtctcctcag	productive	Homsap IGHV3-30*18 F, or Homsap IGHV3-30-5*01 F	277/288 nt	96.1806	Homsap IGHJ4*02 F	Homsap IGHD3-10*01 F	16	8.8.16	CAKKGQTHYSPSGYLDYW	gacatccagatgacccagtctccatcctccctgtctgcatctgtaggagacacagtcaccatcacttgccaggcgagtcaggacattagcatctctttaaattggtatcagcagaaaccagggaaagcccctaacctcctgatctacgatgcatccaatttggaaacaggggtcccatcaaggttcagtggaagtggatctgggacacattttactttcaccatcactagcctgcagcctgaagatattgcaacttattactgtcaacagtatgattatctccggctcactttcggcggagggaccaaggtggacatcaaac	productive	Homsap IGKV1-33*01 F, or Homsap IGKV1D-33*01 F	270/279 nt	96.7742	Homsap IGKJ4*01 F	9	6.3.9	CQQYDYLRLTF
307	PX612774	PX613250	IgG	Visit 5	CR0011-6		Single-pos	gangtgcagctggtggagtctgggggaggcgtggtccagcctgggaggtccctgagactctcctgtgcaacatatggattcaccttcagacattatggcatgcattgggtccgccaggctccaggcaaggggctggagtgggtggctactatttcaaatgatggaagtgatgaatactatgcagcctccgtgaagggccggttcaccatctcgagagacaattccgagaacatggtgtatctgcaattgagcagcctgagacctgaggacacggctgtgtattactgtgcgaaacgtctggggatgtattattaccatagtggtggaattgactactggggccagggaaccctggtcaccgtctcctcag	productive	Homsap IGHV3-30*18 F, or Homsap IGHV3-30-5*01 F	262/288 nt	90.9722	Homsap IGHJ4*02 F	Homsap IGHD3-22*01 F	16	8.8.16	CAKRLGMYYYHSGGIDYW	aattttatgctgactcagccccactctgtgtcggagtctccggggaagacattaaccatctcctgcacccgcagcagtggcaacattgccagcaactatgtgcagtggtaccagcagcgcccgggcagttctcccaccactgtgatctatgagaataatgaaagaccctctggcgtccctgatcgattctctggctccatcgacagctcctccaactctgcctccctcaccatctctggactgaagactgaggacgaggctgattactactgtcagacttatgatagtcacaatcagggggtgttcggcggagggaccaagttgaccgtcctgg	productive	Homsap IGLV6-57*01 F	277/291 nt	95.189	Homsap IGLJ3*02 F	10	8.3.10	CQTYDSHNQGVF
233	PX612739	PX613215	IgG	Visit 2	CR0011-3		Single-pos	gaggtgcagctggtggagtctgggggaggcgtggtccagcctgggaggtccctgagactctcctgtgcagcctctggattcaccttcagtagttatggcatgcactgggtccgccaggctccaggcaaggggctggagtgggtggcatttatatcatatgatggaagtaataaatactatgcagactccgtgaagggccgattcaccatctccagagacaattccaagaatacgctgtatctgcaagtgaacagcctgagagctgaggacacggctgtatattactgtgcgaagagtggatacagctatgcttacgatttccacttctttgactactggggccagggaaccctggtcaccgtctcctcag	productive	Homsap IGHV3-30*18 F, or Homsap IGHV3-30-5*01 F	282/288 nt	97.9167	Homsap IGHJ4*02 F	Homsap IGHD5-18*01 F	16	8.8.16	CAKSGYSYAYDFHFFDYW	cntccagatgacccagtctccatcctccctgtctgcatctgtaggagacagagtcaccatcacttgccaggcgagtcaggacattagcacctatttaaattggtatcagcagaaaccagggaaagcccctaagctcctgatctacgatgcatccaatttggaaacaggggtcccatcaaggttcagtggaagtggatctgggacagattttactttcaccatcagcaccctgcagcctgaagatattgcaacatattactgtcaacagtatgataatttccctccggtcaccttcggccaagggacacgactggagattaaac	productive	Homsap IGKV1-33*01 F, or Homsap IGKV1D-33*01 F	274/277 nt	98.917	Homsap IGKJ5*01 F	10	6.3.10	CQQYDNFPPVTF
325	PX612792	PX613268	IgG	Visit 5	CR0011-6		Single-pos	caggtgcacctggtggagtctgggggaggcgtggtccagcctgggaggtccctgagactctcctgtgcagcctctggattcaccttcagtcactatggcatgcactgggtccgccaggctccaggcaaggggctggagtgggtggcagctatttcttatgatggaagtgacacttactatgcagactctgtgaagggccgattcaccatctccagcgacaaatccaagaacacgctgtatctgcaaatgaacagcctgagacctgaggacacggctgtctattactgtgcgaaaaccgtggcaccttattactactactattatggtatggacgtctggggccaagggaccacggtcaccgtctcctcag	productive	Homsap IGHV3-30*18 F, or Homsap IGHV3-30-5*01 F	273/288 nt	94.7917	Homsap IGHJ6*02 F	Homsap IGHD4-23*01 ORF	16	8.8.16	CAKTVAPYYYYYYGMDVW	cagtctgccctgactcagcctgcctccgtgtctgggtctcctggacagtcgatcaccatctcctgcactggaaccaacagtgacgttggtggttataactatgtctcctggtaccaacaacacccaggcaaagcccccaaagtcatcatttatgaggtcagtgatcggcccccgggggtttctaatcgcttctcgggctccaagtctggcaacacggcctccctgaccatctctgggctccaggctgaggacgaggctgattatcactgcagctcatatacaaggaacaacacttgggttttcggcggagggaccaaactgaccgtcctag	productive	Homsap IGLV2-14*01 F, or Homsap IGLV2-14*03 F	277/288 nt	96.1806	Homsap IGLJ3*02 F	10	9.3.10	CSSYTRNNTWVF
407	PX612868	PX613344	IgG	Visit 5	CR0011-6		Single-pos	gaagtgcagctggtggagtctgggggaggcttgatacagcctggggggtccctgagactctcctgtgcagcctctggattcaccttcagtacctataacatgaactgggtccgccaggctccagggaaggggctagagtgggtttcatatattagtagtgatattactaccatatactacgcagactctgtgatgggccgattcaccatctccagagacaatgccaagaactcactctatctgcaaatgaacagcctgagagacgaggacacggctgtctattactgtgcgagaggggtcgggaaaaagagctactactcctatggtttggacgtctggggccaagggaccacggtcgccgtctcctcag	productive	Homsap IGHV3-48*02 F	275/288 nt	95.4861	Homsap IGHJ6*02 F	Homsap IGHD1-26*01 F	16	8.8.16	CARGVGKKSYYSYGLDVW	gacatccagatgacccagtctccatcctccctgtctgcatctgtaggagacagagtcaccatcacttgccgggcaagtcagagcattaacatctatttaaattggtatcaacaaaaaccagggaaagcccctcagctcctggtctatggtacatccaatttacaaagtggggtcccatctaggttcagtggcagtggatctgggacagacttcactctcaccatcagcagtctgcaacctgaagattttgctacttactactgtcaacagagttacagtacccctcaggcgttcggccaagggaccaaggtggaaatcaaag	productive	Homsap IGKV1-39*01 F, or Homsap IGKV1D-39*01 F	266/279 nt	95.3405	Homsap IGKJ1*01 F	9	6.3.9	CQQSYSTPQAF
469	PX612926	PX613402	IgG	Visit 2	CR0011-3	Y	Triple-pos	gaggtgcagctggtggagtcggggggaggcttggtacagcctggggggtccctgagactctcctgtgcagcctctggattcagcttcagtagctataacatgaactgggtccgccaggctccagggaaggggctggagtgggtttcatacattagtaatagtagtagtaccatatactacgcagactctgtgaagggccgattcaccatctccagagacaatgccaagaactcactgtttctgcaaatggacagcctgagagacgaggacacggctgtgtattactgtgcgagaggatcgggcaggaagtcctattattattacggtatggacgtctggggccaggggaccacggtcaccgtctcctcag	productive	Homsap IGHV3-48*02 F	282/288 nt	97.9167	Homsap IGHJ6*02 F	Homsap IGHD3-10*03 F	16	8.8.16	CARGSGRKSYYYYGMDVW	gacatccagatgacccagtctccatcctccctgtcagcatctgtaggagacagagtcaccatcacttgccgggcaagtcagagcatttacagctatttaaattggtatcaacagaaaccagggaaagcccctaaactcctgatctatgctgcatccagtttgcaaagtggggtcccatcaaggttcagtggcagtggatctgggacagatttcactctcaccatcagcagtctgcaacctgaagattttgcaacttactactgtcaacagagttacagtaccccaggaatgttcggccaagggaccaaggtggaaatcaaac	productive	Homsap IGKV1-39*01 F, or Homsap IGKV1D-39*01 F	274/279 nt	98.2079	Homsap IGKJ1*01 F	9	6.3.9	CQQSYSTPGMF
511	PX612967	PX613443	IgG	Visit 4	CR0011-5	Y	Triple-pos	angtgcagctggtggagtctggggggggcttggtacagcctggggggtccctgagactctcctgtgtagcctctggattcaccttcagtacctttaacatgcactgggtccgccaggctccagggcaggggctggagtggatttcatacattagtagtgatagtagtaccatgtactacgcagactctgtggagggccgattcaccatctccagagacaatgccaagaactcactgtatctgcaaatggacagcctgagagacgaggacacggctctgtattactgtgcgagaggatcgggcaggaagtcctactactactacggtctggacgtctggggccaagggaccacggtcaccgtctcctcag	productive	Homsap IGHV3-48*02 F	272/287 nt	94.7735	Homsap IGHJ6*02 F	Homsap IGHD3-10*03 F	16	8.8.16	CARGSGRKSYYYYGLDVW	gacatccagatgacccagtctccatcctccctgtctgcatctgtaggagacagagtcaccatcacttgccgggcaagtcagagcattaatagctatttaaattggtatcagcagaaaccagggaaagcccctaagctcctgatgtatgctgcatccagtttacaaagtggggtcccatcaagattcagtggcagtgaatatgggacagatttcactctcaccatcagcagtctgcaacctgaagatgtggcaacctactactgtcaacagagttacagtaccccaggaacgttcggccaagggaccaaggtggaaatcaaac	productive	Homsap IGKV1-39*01 F, or Homsap IGKV1D-39*01 F	269/279 nt	96.4158	Homsap IGKJ1*01 F	9	6.3.9	CQQSYSTPGTF
335	PX612800	PX613276	IgG	Visit 5	CR0011-6		Single-pos	gaagtgcaggtggtggaatctggaggaggcttgatccagccgggggggtccctgaaactctcttgtgcaggctctgggttcagcgtcagtgtcaactacatgaagtgggtccgccagcctccagggaagggactggagtgggtctcacttatttatagcggcggtagcacattctacgcagactccgtgaagggccggttcaccatctccagagacaattccaagaacacaatgtatcttcaaatgaacagcctgagagtcgacgacacggccgtgtattactgtgcgagagtgaatcctggttatcgcaaccaccactacggtatggacgtctggggccaagggaccacggtcatcgtctcctcag	productive	Homsap IGHV3-53*01 F	263/285 nt	92.2807	Homsap IGHJ6*02 F	Homsap IGHD3-16*01 F	16	8.7.16	CARVNPGYRNHHYGMDVW	gacatccagatgacccagtctccatcctccctgtctgcatctgtaggagacagagtcaccatcacttgccaggcgagtcaggacataaacatctatttaaattggtatcagcaaaaaccagggaaagcccctaagctcctgatctacgatgcatccaatttggaaacaggggtcccatcaagattcagtggaagcggatctgggacagactttcttttcaccatcgacagcctgcagcctgaagatattgcaacatattactgtcatcagtatgacaatctccccctcactttcggcggagggaccaaattagagatcaaac	productive	Homsap IGKV1-33*01 F, or Homsap IGKV1D-33*01 F	266/279 nt	95.3405	Homsap IGKJ4*01 F	9	6.3.9	CHQYDNLPLTF
211	PX612718	PX613194	IgG	Visit 2	CR0011-3		Single-pos	gaggtgcagctggtggagtctgggggaaacttggtccagcctggggggtccctgagactctcctgtgctgcctctggattcaacgtcagtggcagttacatgagctgggtccgccaggctccagggaagggcctggagtgggtctctattatttataccggtggttacacatattacgcagcctccgtgaagggcagattcaccctctccagagacacttccaagaacacgctgaatcttcaaatgaacagcctgagagtcgaggacacggctgtctattactgtgcgagagataacgtgaataccttccgtcacgtactagggctcgacccctggggccagggaaccctggtcaccntnnntaca	productive	Homsap IGHV3-66*01 F	265/285 nt	92.9825	Homsap IGHJ5*02 F	Homsap IGHD3-16*01 F	16	8.7.16	CARDNVNTFRHVLGLDPW	cagtctgccctgactcagcctgcctccgtgtctgggtctcctggacagtcgatcaccatctcctgcactggaaccagcagtgacattgggacttacaactctgtctcttggtaccgacaatacccaggcaaagcccccaaactcttaatttatgaagtcactaatcggcccgccggggtttctaatcgcttctctggctccaagtctggcaacacggcctccctgaccatctctgggctccaggctgaggacgaggctgattattactgcagctcatattctagtaggagcactctcggggtattcggcggagggaccaagctgaccgtcctgg	productive	Homsap IGLV2-14*03 F	269/288 nt	93.4028	Homsap IGLJ2*01 F, or Homsap IGLJ3*01 F	11	9.3.11	CSSYSSRSTLGVF
327	PX612794	PX613270	IgG	Visit 5	CR0011-6		Single-pos	gaggtactactagtggagtctgggggaggcttggtccagccgggggggtccctgagactctcctgtgcagcctctggattcaccgtcagtcgcaattacatgagttgggtccgccaggctccagggaagggactggagtgggtctcaactgtctatcccggtggtagtacattctacgcggactccgtgaagggcagattcaccgtctccagagacacttccaaggacacgttgtttcttcaaatggacaacctgagagccgacgacacggctgtatattactgtacgagagtcgcctacggtgccagacccggggaggagtggttcgacccctggggccagggaaccctggtcaccgtctcctcag	productive	Homsap IGHV3-66*01 F	258/285 nt	90.5263	Homsap IGHJ5*02 F	Homsap IGHD4-17*01 F	16	8.7.16	CTRVAYGARPGEEWFDPW	gacatccagatgacccagtctccatcctccctgtctgcatctgtgggagacagagtcaccatcacttgccgggcaagtcagaccattaacacctatttaaattggtatcagcgctcaccagggaaagcccctaagctcctgatctatgctgcatccagtttgcatagtggggtcccatcaaggttcagtgccactggagctgggacagatttcactctcaccatcagcagtctgcaacctgaagattttgcaatttatttctgtcaacagagttacactagccctccgaccaccttcggccaagggacacgactggagattaaac	productive	Homsap IGKV1-39*01 F, or Homsap IGKV1D-39*01 F	263/279 nt	94.2652	Homsap IGKJ5*01 F	10	6.3.10	CQQSYTSPPTTF
304	PX612771	PX613247	IgG	Visit 5	CR0011-6		Single-pos	gaggtgcagctggtggagtccgggggaggcttagttcagccgggggggtccctgagactctcctgtgaagcctctggattcacaatcaccttccactggatgcactgggtccgccaagttccagggaaggggctggtctgggtctcccgtattgatagtgatgggacaaccacagactacgcggactccgtgaagggccgattcaccgtctccagagacaacgccaagaacacgttgtatctgcagatgaacagtctgaaagtcgaggacacggctgtctattactgttcaagagaccgcaaccgcggctgggccggcccggatgcttttgatctctggggccaagggacaagggtcaccgtctcgtcag	productive	Homsap IGHV3-74*01 F	264/288 nt	91.6667	Homsap IGHJ3*01 F, or Homsap IGHJ3*02 F	Homsap IGHD2-2*01 F	16	8.8.16	CSRDRNRGWAGPDAFDLW	gatattgtgatgactcagtctccactctccctgcccgtcacccctggagagccggcctccatctcctgcaggtctggtcagagcctcctgcataataatggatacaactatttggattggtacctgcagaagccagggcagtctccacagctcctgatctatttgggttccaatcgggcctccggggtccctgacaggttcagtggcagtggatcaggcacagattttacactgaaaatcagcagagtggaggctgaggatgttggggtttattactgcatgcaagctctacaaatcccgatcaccttcggccaagggacacgactggatattaaac	productive	Homsap IGKV2-28*01 F, or Homsap IGKV2D-28*01 F	291/294 nt	98.9796	Homsap IGKJ5*01 F	9	11.3.9	CMQALQIPITF
3	PX612567	PX613043	IgA	Visit 2	CR0011-3	Z	Single-pos	gaggtgcagctggtggagtccgggggaggcttagttcagcctggggggtccctgagactctcctgtgcagcctctggattcagcttcactacctactggatgcactgggtccgccaagctccagggaaggggctggtgtgggtctcacatattaatagtgatgggagtaacacaagctacgcggactccgtgaagggccgagtcaccatctccagagacaacgccaagaacacgctgtatctgcaaatgaacagtctgagagccgaggacacggctgtttattactgtgcaagagatcggaaccgtggctggcacggcccggatgcttttgatatctggggccaagggacaatggtcaccgtctctncag	productive	Homsap IGHV3-74*01 F	281/288 nt	97.5694	Homsap IGHJ3*02 F	Homsap IGHD6-19*01 F	16	8.8.16	CARDRNRGWHGPDAFDIW	gatatcgtgatgactcagtctccattctccctgcccgtcacccctggagagccggcctccatctcctgcaggtctagtcagagcctcctgcatagtaatggacacaactatttggattggtacctgcagaagccagggcagtctccacagctcctgatctatttgggttctaatcgggcctccggggtccctgacaggttcagtggcagtggatcaggcacagattttacactgaaaatcagcagagtggaggctgaggatgttggggtttattactgcatgcaagctctacaaaccccgatcaccttcggccaagggacacgactggagattaaac	productive	Homsap IGKV2-28*01 F, or Homsap IGKV2D-28*01 F	291/294 nt	98.9796	Homsap IGKJ5*01 F	9	11.3.9	CMQALQTPITF
68	PX612617	PX613093	IgG	Visit 1	CR0011-1	Z	Single-pos	gaggtgcagctggtggagtccgggggaggcttacttcaccctggggggtccctgagactctcctgtgcagcctctggattcaccttcagtatctactggatgcactgggtccgccaagctccagggaaggggctggtgtgggtctcacgtattaacagtgatgggagtagcacaagctacgcggactccgtgaagggccgattcaccatctccagagacaacgccaagaacacgctgtatctgcaaatgaacagtctgagagccgaggacacggcagtatattactgtgcaagagaccggaaccgtggctggcacggcccggatgcttttgatatttggggccaagggacaatggtcaccgtctcttcag	productive	Homsap IGHV3-74*01 F	282/288 nt	97.9167	Homsap IGHJ3*02 F	Homsap IGHD6-19*01 F	16	8.8.16	CARDRNRGWHGPDAFDIW	gatattgtgatgactcagtctccactctccctgcccgtcacccctggagagccggcctccatctcctgcaggtctagtcagagcctcctgcatagtaatggatacaactatttggattggtacctgcagaagccagggcagtctccacagctcctgatctatttgggttctaatcgggcctccggggtccctgacaggttcagtggcagtggatcaggcacagattttacactgaaaatcagcagagtggaggctgaggatgttggggtttattactgcatgcaagctctacaaaccccgatcaccttcggccaagggacacgactggagattaaac	productive	Homsap IGKV2-28*01 F, or Homsap IGKV2D-28*01 F	294/294 nt	100	Homsap IGKJ5*01 F	9	11.3.9	CMQALQTPITF
1	PX612565	PX613041	IgA	Visit 2	CR0011-3	Z	Single-pos	gaggtgcagctggtggagtccgggggaggcttagttcagcctggggggtccctgagactctcctgtgcagcctctggattcgccttcactacctactggatgcactgggtccgccaagctccagggaaggggctggtgtgggtctcacatattaatagtgatgagagtagcacaacctacgcggactccgtgaagggccgattcaccatctccagagacaacgccaagaacacgctgtatctgcaaatgaacagtctgagagccgaggacacggctgtgtattactgtgcaagagatcggaaccgtggctggcacggcccggatgcttttgatatctggggccaagggacaatggtcaccgtctcttcag	productive	Homsap IGHV3-74*01 F, or Homsap IGHV3-74*03 F	282/288 nt	97.9167	Homsap IGHJ3*02 F	Homsap IGHD6-19*01 F	16	8.8.16	CARDRNRGWHGPDAFDIW	gatattgtgatgactcagtccccactctccctgcccgtcacccctggagagccggcctccatctcctgcaggtctagtcagaacctcctgcatagtaatggatacaagtatttggattggtacctgcagaagccagggcagtctccacagctcctgatctatttgggttctaatcgggcctccggggtccctgacaggttcagtggcagtggatcaggcacagattttacactgaaaatcagcagagtggaggctgaggatgttggggtttattactgcatgcaagctctacaaaccccgatcaccttcggccaagggacacgactggagattaaac	productive	Homsap IGKV2-28*01 F, or Homsap IGKV2D-28*01 F	291/294 nt	98.9796	Homsap IGKJ5*01 F	9	11.3.9	CMQALQTPITF
356	PX612820	PX613296	IgG	Visit 5	CR0011-6	Z	Single-pos	gaggtgcagctggtggagtccgggggaggcttagttcagcctggggggtccctgagactctcctgtgcagcctctggattccccttcactacctactggatgcactgggtccgccaagctccagggaagggcctggtgtggctctcacatatttccagtgatgggagtaccacagcctacgcggactccgtgaagggccgagtcaccatctccagagacaacgccgagaacacgctgtatctgcaaatgaacagtctgagagccgaggacacggctatttattactgtgcaagagaacgtaatcgtggctggcacgtcccggatgctcttgatatctggggccaagggacagtggtcaccgtctcttcag	productive	Homsap IGHV3-74*01 F, or Homsap IGHV3-74*03 F	272/288 nt	94.4444	Homsap IGHJ3*02 F	Homsap IGHD6-19*01 F	16	8.8.16	CARERNRGWHVPDALDIW	gatattgtgatgattcagtctccactctccctgcccgtcacccctggagagccggcctccatctcctgcaggtctagtcagagtctcctgcatagtaatggacgcgactatttggattggtacctgcagaagccagggcagtctccacagctcctgatctatttgggttctaatcgggcctccggggtccctgacaggttcagtggcagtggatcaggcactgattttacactgaaaatcagcagagtggaggctgaggatgttggggtttattactgcatgcaagctctacaaaccccgatcaccttcggccaagggacacgactggagattaaac	productive	Homsap IGKV2-28*01 F, or Homsap IGKV2D-28*01 F	288/294 nt	97.9592	Homsap IGKJ5*01 F	9	11.3.9	CMQALQTPITF
298	PX612765	PX613241	IgG	Visit 5	CR0011-6	Z	Single-pos	gaagtgcagttggtggagtccgggggaggccaaattcagcctggggggtccctcagactctcctgtgcagcctctggattcaccatcacttaccgctggatgcactgggtccgccaatctccagggcatacactggagtgggtctctcatattaatagcgatgggactaatacaacttacgcggactccgtgaggggccgattcaccatctccagagacaacgccgagaacatggtgtatctggagatgcacagtctgagagccgaagacgcggctgtttattactgtgcaagagatcggaaccgtggctggcagggcccggatgcgcttgatatctggggccaggggacaagggtcaccgtctcttctg	productive	Homsap IGHV3-74*03 F	252/288 nt	87.5	Homsap IGHJ3*02 F	Homsap IGHD6-19*01 F	16	8.8.16	CARDRNRGWQGPDALDIW	gatattgtgatgactcagtctccactctccctgcccgtcatccctggagagccggcctccatctcctgcaggtccagtcagagcctgcgccatagtaatggacacaactatttggattggtacctgcagaagccagggcagtctccacagctcctgatctatttgggttctaatcgggcctccggggtccctgacaggttcagtggcagtggatcaggcacagatttcacactgaaaatcagcagagtggaggctgaggatgttggggtttattactgcatgcaagctctacaaaccccgatcaccttcggccaagggacacgactggagattaaac	productive	Homsap IGKV2-28*01 F, or Homsap IGKV2D-28*01 F	287/294 nt	97.619	Homsap IGKJ5*01 F	9	11.3.9	CMQALQTPITF
483	PX612940	PX613416	IgG	Visit 2	CR0011-3		Triple-pos	gaagtgcagctggtggagtctgggggaggcttggtacagcctggcaggtccctgagactctcctgtgcagcctctggattcacctttgatgattatgccatgcactgggtccggcaagctccagggaagggcctggagtgggtctcaggtattagttggaatagtggtagcataggctatgcagactctgtgaggggccgattcaccatctccagagacaacgccaagaactccctgaatctgcaaatgaacagtctgagacctgaggacacggccttgtattactgtgcaaaagtcgggtctcttacggcttacaattactggtacttcgatctctggggccgtggcaccctggtcactgtctcctcag	productive	Homsap IGHV3-9*01 F	284/288 nt	98.6111	Homsap IGHJ2*01 F	Homsap IGHD2-8*01 F	16	8.8.16	CAKVGSLTAYNYWYFDLW	gaaattgtgttgacgcagtctccaggcaccctgtctttgtctccaggggaaagagccaccctctcctgcagggccagtcagagtattagcagcagccacttagcctggtaccagcagaaacctggccaggctcccaggctcctcacctatggtgcatccagcagggccactggcatcccagacaggttcagtggcagtgggtctgggacagacttcactctcaccatcagcagactggagcctgaagattttgcagtgtattactgtcagcagtatggtagctcactcgtgggagtcactttcggccctgggaccaaagtggatatcaaac	productive	Homsap IGKV3-20*01 F	279/282 nt	98.9362	Homsap IGKJ3*01 F	11	7.3.11	CQQYGSSLVGVTF
55	PX612609	PX613085	IgA	Visit 2	CR0011-3		Single-pos	gaagtgcagttggtggagtctgggggaggcttggtacagcctggcaggtccctgagactctcctgtgcagcctctggattcaactttgagaattatgccatgcactgggtccggcaacctccagggaagggcctggagtgggtctcaggaattacttcgaaaagcggtaacataggctatgcagactctgtgaagggccgattcaccgtctccagagacaacgccaagaagtccctgtatctgcaaatgagcagtctgagacctgaggacacggccttgtattattgtgtaaaagatggggagatggctacaatttcgtggggttacttcgcctcctggggccagggaaccctggtcaccgtctcctcag	productive	Homsap IGHV3-9*01 F	271/288 nt	94.0972	Homsap IGHJ4*02 F (see comment)	Homsap IGHD5-24*01 ORF	16	8.8.16	CVKDGEMATISWGYFASW	cagtntgccntnnctcagcctgcctccgtgtctgggtctcctggacagtcgatcaccatctcctgcactggagccagcagtgatgttgggagtgataaccttgtctcctggtaccaacatcacccaggcaaagccccccaactcgtgatttatgacgtcagtaagcggccctcaggggtttcttctcgcttctctggctccaagtctggcaacacggcctccctgacaatctntgggctccaggctgcggacgaggcttcttattactgctgctcatatgggggaaggaatacttatgtgttcggaactgggaccnngntcaccntcnt	productive	Homsap IGLV2-23*02 F	268/288 nt	93.0556	Homsap IGLJ1*01 F	10	9.3.10	CCSYGGRNTYVF
129	PX612645	PX613121	IgG	Visit 2	CR0011-3	AA	Single-pos	gaagtgcagctggtggagtctgggggaggcttggtacagcctggcaggtccctgagactctcctgtgcagcctctggatttacctttcatgattatgccatgcactgggtccggcaagctccagggaagggcctggagtgggtctcaggtattagttggaatagtggtagcataggctatgcggactctgtgaagggccgattcaccatctccagagacaacgccaagaactccctgtatctgcaaatgaacagtctgagagctgaggacacggccttgtattactgtgcaaaagacataggttttcggtggccgttccctcacggtatggacgtctggggccaagggaccacggtcaccgtctcctcag	productive	Homsap IGHV3-9*01 F	286/288 nt	99.3056	Homsap IGHJ6*02 F (see comment)	Homsap IGHD4-23*01 ORF	16	8.8.16	CAKDIGFRWPFPHGMDVW	aattttatgctgagtcagccccactctgtgtcggagtctccggggaagacggtaaccatctcctgcgcccgcagcagtggcggcattgccagcaactttgtgcagtggtaccagcagcgcccgggcagttcccccaccactgtgatctatgacgataaccaaagaccctctggggtccctgatcggttctctggctccatcgacagctcctccgactctgcctccctcaccatctctggactgaagactgaggacgaggctgactactactgtcagtcttatgatagcagcaatgtggtattcggcggagggaccaagctgaccgtcctcg	productive	Homsap IGLV6-57*01 F	285/291 nt	97.9381	Homsap IGLJ2*01 F, or Homsap IGLJ3*01 F	9	8.3.9	CQSYDSSNVVF
302	PX612769	PX613245	IgG	Visit 5	CR0011-6	AA	Single-pos	gaagtgcagctggtggagtctgggggaggcttggtacagcctggcaggtccctgagactctcctgtgcagcctctggattcacctttggtgattatgccatacactgggtccggcaagctccagggaagggcctggagtgggtctcgggtattagttggaatagtggtagcattgcctatgcggactctgtgaagggccgattcaccatctccagagacaacgccaagaactccctgcatctgcaaatgagcagtctgagaggagaggacacggccttgtattactgtgcaaaagatataggttttcggtggccgttccctcacggtatggacgtctggggccaagggaccacggtaaccgtctcctcag	productive	Homsap IGHV3-9*01 F	279/288 nt	96.875	Homsap IGHJ6*02 F (see comment)	Homsap IGHD4-23*01 ORF	16	8.8.16	CAKDIGFRWPFPHGMDVW	aattttatgctgactcagccccactctgtgtcggagtctccggggaagacggtaaccatctcctgcacccgcagcagtggcagcattgccagcaactttgtgcagtggtaccagcagcgcccgggcagttcccccaccactgtgatctatgaggataaccaaagaccctctggggtccctgatcggttctctggctccctcgacagctcctccaactctgcctccctcaccatctctggactgaagactgaggacgaggctgactactactgtcagtcttatgatagcagcactgtggtattcggcggagggaccaagctgaccgtcctag	productive	Homsap IGLV6-57*01 F	289/291 nt	99.3127	Homsap IGLJ2*01 F, or Homsap IGLJ3*01 F	9	8.3.9	CQSYDSSTVVF
133	PX612649	PX613125	IgG	Visit 2	CR0011-3		Single-pos	gaagtgcannnggtggagtctgggggaggcttggtacagcctggcaggtccctgagactctcctgtgcagcctctggattcacctttgatgattatgccatgcactgggtccggcaagctccagggaagggcctggagtgggtctcaggtattagttggaatagtggtaacgtaggctatgcggactctgtgaagggccgattcaccatctccagagacaatgccaagaactccctgtatctgcaaatgaacagtctgagagctgaggacacggccttgtatcactgtgtaaaagctcaagggatggtcacaatgcgatatgatggttttgatatctggggccaagggacagtggtcaccgtctcttcag	productive	Homsap IGHV3-9*04 F	282/288 nt	97.9167	Homsap IGHJ3*02 F	Homsap IGHD5-24*01 ORF	16	8.8.16	CVKAQGMVTMRYDGFDIW	gatattgtgatgacccagactccactctctctgtccgtcactcctggacagccggcctccatgtcctgcaagtctagtcagagcctcctgcatagtgatggaaagacctatttgtattggtacctgcagaagccaggccagcctctacagttccttatatatgaagtttccaaccgggtctctggagtgccagagaggttcagtggcagcgggtcagggacagatttcacactgaaaatcagccgggtggaggctgaggatgttggggtttattactgcatgcaaagtatacagcttcctcggacgttcggccaagggaccaaggtggaaatcaaac	productive	Homsap IGKV2D-29*01 F	286/294 nt	97.2789	Homsap IGKJ1*01 F	9	11.3.9	CMQSIQLPRTF
577	PX613032	PX613508	IgG	Visit 4	CR0011-5		Triple-pos	caggtgcagctgcaggagtcgggcccaggactggtgaagccttcacagaccctgtccctcacctgcactgtctccggtgcctccaccagcagtggtggttactactggagctggatccgccaccacccagggaagggcctggagtggattgggtacatctattacagtgggagcgcctactacaacccgtccctcaagagtcgagttgccatatcagtggacacgtctaagaaccagttctccctgaggctgacctctgtgactgccgcggacacggccgtctattactgtgcgagagtagatagtagtggttcttacttagggggggtctttgactactggggccggggaacccaggtcaccgtctcctcag	productive	Homsap IGHV4-31*03 F	281/291 nt	96.5636	Homsap IGHJ4*02 F	Homsap IGHD3-22*01 F	16	10.7.16	CARVDSSGSYLGGVFDYW	gacatccagttgacccagtctccatcctccctgtctgcatctgtaggagacagagtcaccatcacttgccaggcgagtcaagacattagcacctatttaaattggtatcaacagaaaccagggaaagcccctaaactcctgatctacgatgcttccaatttggaagcaggggtcacatcaaggttcagtggaagtggatctgggacagattttactttcaccgtcagcagcctgcagcctgaagatattgcaacatattactgtcaacagtatggtaatctcccgacttttggccaggggaccaagctggagatcaaac	productive	Homsap IGKV1-33*01 F, or Homsap IGKV1D-33*01 F	269/279 nt	96.4158	Homsap IGKJ2*01 F, or Homsap IGKJ2*02 (F)	8	6.3.8	CQQYGNLPTF
173	PX612685	PX613161	IgG	Visit 2	CR0011-3		Single-pos	caggtgcagctgcaggagtcgggcccaggactggtgaagccttcggagaccctgtccctcacctgcactgtctctggtggctccatcagtagttactactggagctggatccggcagcccccagggaagggactggagtggattgggtatatctattacagtgggagcaccaactacaacccctccctcaggagtcgagtcaccatatcagtagacacgtccaagaaccagttctccctgaagctgaggtctgtgaccgctgcggaaacggccgtgtattactgtgcgagagatagggggtatagcagtggctggcccgatgcttttgatatctggggccaagggacaatggtcaccgtctcttcag	productive	Homsap IGHV4-59*01 F	282/285 nt	98.9474	Homsap IGHJ3*02 F	Homsap IGHD6-19*01 F	16	8.7.16	CARDRGYSSGWPDAFDIW	acatccagatgacccagtctccatcctccctgtctgcatctgtgggagacagagtcaccatcgcttgccaggcgagtcaggacataaccaagtatttaaattggtatcagcagaaaccagggaaagcccctaagctcctgatctacgatgcatccaatttggaaacaggggtcccatcaaggttcagtggaagtggatctgagacagatttttctttcaccatcaacagcctgcagcctgaagatattgcaacatattactgtcaacagcatgataatctcccgtacacttttggccaggggaccaaactggagatcaaac	productive	Homsap IGKV1-33*01 F, or Homsap IGKV1D-33*01 F	269/278 nt	96.7626	Homsap IGKJ2*01 F	9	6.3.9	CQQHDNLPYTF
507	PX612963	PX613439	IgG	Visit 4	CR0011-5		Triple-pos	caggtgcagctgcaggagtcgggcccaggactggtgaggccctcggagaccctgtccctcacctgcactgtctctggcggctccatcagtagttactactggacttggctccggcagcccccagggaagggactggagtggattgggtatatctattacactgggaacaccaactacaacccctccctccagagtcgagtcaccatgtcaatagacacgtccaagaaccaggtctccctgaagctgagctctgtgaccgccgcggacacggccatgtattactgtgcaggggattactttgatgctactggttatatgtatggtatggaagtctggggccaagggaccacggtcaccgtcaccacag	productive	Homsap IGHV4-59*12 (F)	272/285 nt	95.4386	Homsap IGHJ6*02 F (see comment)	Homsap IGHD3-22*01 F	16	8.7.16	CAGDYFDATGYMYGMEVW	gacatccagatgacccagtctccatcttccgtgtctgcatctgtaggagacagagtcaccatctcttgtcgggcgagtcagggtattagcggctggttagcctggtatcagcagaaaccagggaaagcccctaagctcctgatctatgctgcatccactttgcaaagtggggtcccatcaaggttcagcggcggtggatctgggacagatttcacgctcaccatcagcagcctgcaggctgaggattttgcaacttacttttgtcaacaggctaacagtttccctcggacgttcggccaagggaccaaggtggacatcaagc	productive	Homsap IGKV1-12*01 F	271/279 nt	97.1326	Homsap IGKJ1*01 F	9	6.3.9	CQQANSFPRTF
357	PX612821	PX613297	IgG	Visit 5	CR0011-6		Single-pos	caggtgcagctgcagcagtcgggcccagggctggtcaagccttcggagaccctgtccctcacctgcactgtctctggtgccttcatcagtagctactactggagttggatccggcagcccccaggggaggcactggagtggattgggtatatctattatactgggagcaccaagtacaacccctccctcaggagtcgagtcaccatatcattagacacgtccaagaaccaattctccctgaggctgagctctgtgaccgccgcagacacggccgtgtattattgtgcgacgtattattacgatagtaccggttataattacggtatggacgtctggggccaagggaccacggtcaccgtctcgtcag	productive	Homsap IGHV4-61*12 F	268/285 nt	94.0351	Homsap IGHJ6*02 F	Homsap IGHD3-22*01 F	16	8.7.16	CATYYYDSTGYNYGMDVW	gacatccagttgacccagtctccatccttcctgtctgcatctgtaggagacagagtcaccatcacttgccgggccagtcagggcattagcgattttttagcctggtatcagcaaacaccagggaaagcccctaagctcctcatctatgctgcttccactttgcaaagtggggtcccattaaggttcagcggcagtggatctgggacagaattcactctcacaatcagcagcctgcagcctgaagattttgcaacttattactgtcagcaggttaatagttacccactcaccttcggccaagggacacgactggagattaaac	productive	Homsap IGKV1-9*01 F	270/279 nt	96.7742	Homsap IGKJ5*01 F	9	6.3.9	CQQVNSYPLTF
408	PX612869	PX613345	IgA	Visit 3	CR0011-4		Single-pos	caggttcagctggtgcagtctggaactgaggtgaagaagcctggggcctcagtgaaggtctcctgcaagatttctggttacacctttaccagttatggtatcaactgggtgcgacaggcccctggacaagggcttgagtggatgggatggatcagcggttacaatggtaacacaaattatgcacagaagctccagggcagagtcactatgaccacagacacatccacgagcacagcctacatggaactgaggagcctgagatctgacgacacggccgtgtattactgtgcgagagggtggcggcagtggctccagggggtctactttgacttctggggccagggaacgctggtcaccgtctcctcag	productive	Homsap IGHV1-18*01 F	279/288 nt	96.875	Homsap IGHJ4*02 F	Homsap IGHD2-15*01 F	15	8.8.15	CARGWRQWLQGVYFDFW	cagtctgtgctgacgcagccgccctcagtgtctggggccccagggcagagggtcaccatctcctgcactgggagtagctccaacatcggggtaggttatgatgtacactggtaccagcagcttccgggaacagcccccaaactcctcatctatggtgacagtaatcggccctcaggggtccctgaccgattctctggctccaagtctggcacctcagcctccctggccatcactgggctccaggctgaggatgaggctgattattactgccagtcctatgacagcagcctgagtggttcgatgatcttcggaactgggaccaaggtcaccgtcctag	productive	Homsap IGLV1-40*01 F	283/288 nt	98.2639	Homsap IGLJ1*01 F	12	9.3.12	CQSYDSSLSGSMIF
372	PX612835	PX613311	IgG	Visit 5	CR0011-6		Single-pos	caggtgcagctggtgcagtctggagttgaggtgaagaagcctggggcctcagtgaacgtctcctgcaaggcttctggtgacaccttgaccaactatggtctcacctgggtgcgacagggccctggacaagggcttgagtggctgggatggatcagcgccttcaatggtaatgcagactatgcacagaggttccaggacagagtcaccatgaccacagacacatccacgaacacagcctacttggagatgaggaggctgacatctgacgacacggccgtgtattattgtgcgagagtggggcgtagtgggacttattattacgggatggacgtctggggccaagggaccacggtcaccgtctcctcag	productive	Homsap IGHV1-18*01 F	264/288 nt	91.6667	Homsap IGHJ6*02 F	Homsap IGHD3-22*01 F	15	8.8.15	CARVGRSGTYYYGMDVW	gaaattgtgttgactcagtctccagccaccctgtctttgtctccaggggaaagagccaccctctcctgcagggccagtcagagtgttagcagcagttacttagcctggtaccaacagaaacctggccaggctcccaggctcctcatctatggtacatccagcagggccactggcatcccagacaggttcagtggcagtgggtctgggacagacctcactctcaccatcagcagactggagcctgaagattgtgcagtttattactgtcagcagtttggtaggtcaccgtggacgttcggccaagggaccaaggtggaaatcaaac	productive	Homsap IGKV3-20*01 F	272/282 nt	96.4539	Homsap IGKJ1*01 F	9	7.3.9	CQQFGRSPWTF
426	PX612886	PX613362	IgG	Visit 3	CR0011-4		Single-pos	caggtgcacttggtgcagtctggggctgaggtgaagaagcctggggcctcagtgagggtctcctgcaagccttctggatacagcttcaccgcccactatatccactgggtgcgacaggcccctggacaagggcttgagtggatggcatggatcaaccctaacagtggtggcagaaactacacacagaaatttcagggcagggtcaccttgaccagggacacgtccgtcaccacagtctacatggagctgaacaggctgacatctgacgacacggccatctattactgtgcgcgagacgccctcgaaaatattttgactggggttggagatgtctggggccaagggacaatggtcaccgtctcttcag	productive	Homsap IGHV1-2*02 F	267/288 nt	92.7083	Homsap IGHJ3*01 F	Homsap IGHD3-9*01 F	15	8.8.15	CARDALENILTGVGDVW	cagtctgccctgactcagcctccctccgcgtccgggtctcctggacagtcagtcaccatctcctgcactggaaccagcagtgacgttggtggttatgactatgtctcctggttccaacagcacccaggcaaagcccccaaactcataatttttgaggtcaataagtggccctcaggggtccctgatcgcttctctggctccaagtctggcaacacggcctccctgaccgtctctgggctccaggctgaggatgaggctgattactactgtagctcatatggaggcagcaacaattttgtcttcggaactgggaccaaggtcaccntcctac	productive	Homsap IGLV2-8*01 F	279/288 nt	96.875	Homsap IGLJ1*01 F	10	9.3.10	CSSYGGSNNFVF
373	PX612836	PX613312	IgG	Visit 5	CR0011-6		Single-pos	caggtgcagttggtgcagtctggggctgagatgaagaagcctggggcctcagtgaaggtctcctgcaaggcctctggatacatgttcaccggctactatatacactgggtgcgacaggcccctggacaagggcttgagtggatggggtggagcaacccaaacagtgctgccacaaacaatacaaagaaatttcagggcaggctcaccatgaccagggacaggtccattgccacagcctacatggaactgaccgggctgagatctgacgacacggccgtctatttctgtgcgagagattgggaattctctaaggtgacgggggcttttgatgtctggggccaagggacaatggtcaccgtctcttcag	productive	Homsap IGHV1-2*02 F	263/288 nt	91.3194	Homsap IGHJ3*01 F	Homsap IGHD4-17*01 F	15	8.8.15	CARDWEFSKVTGAFDVW	cagtctgccctgactcagcctgcctccgtgtctgggtctcctggacagtcgatcaccatctcctgcactggaaccagcagtgatgttgggagttataatgttgtctcctggtaccaacagcacccaggcaacggccccaaactcattctttatgacgtcactaagcggccctcagggctttctaatcgcttctctggctccaagtctggcaacacggcctccctgacaatctctgggctccaggctgaggacgacgctcattattactgctgctcatatgcaggtagtaacacttgggtgttcggcggagggaccaagctgaccgtcctgg	productive	Homsap IGLV2-23*02 F	277/288 nt	96.1806	Homsap IGLJ3*02 F	10	9.3.10	CCSYAGSNTWVF
382	PX612844	PX613320	IgG	Visit 5	CR0011-6	BB	Single-pos	caggtgcagctggtgcagtctggggctgagatgaagaagcctggggcctcagtgaaggtcccctgtaaggcttctggatacatcttcaccggctactacatacactgggtgcgacaggcccctggacaagggcttgagtggatgggatggatcaaccctaacagtggtggcacaaactgcacacagaagtttcagggcagggtcaccatgaccagggacacgtccaccagtatagtctacatggaactgaacaggctgagatctgacgacacggccgtgtattactgtgcgagagactacgggtttagcagactcctgggttcttttgatctctggggccaagggacaatggtcaccgtctcttcac	productive	Homsap IGHV1-2*02 F	273/288 nt	94.7917	Homsap IGHJ3*01 F, or Homsap IGHJ3*02 F	Homsap IGHD6-13*01 F	15	8.8.15	CARDYGFSRLLGSFDLW	cagtctgcgctgactcagcctccctccgcgtccgggtctcctggacagtcagtcaccatctcctgcactggaaccagcagtgacgttggtggttataactatgtctcctggtatcaacaatacccaggcaaagtccccaaactcatgatttatgaggtcagtaagcggccctcaggggtccctgatcgcttctctggctccaagtctgacaacacggcctccctgaccgtctccgggctccaggctgaggatgaggctgattattactgcagctcatatgcaggcagcaacaattgggaattcggcggagggaccaagctgaccgtcctag	productive	Homsap IGLV2-8*01 F	281/288 nt	97.5694	Homsap IGLJ2*01 F, or Homsap IGLJ3*01 F or Homsap IGLJ3*02 F	10	9.3.10	CSSYAGSNNWEF
45	PX612600	PX613076	IgA	Visit 2	CR0011-3	BB	Single-pos	caggtgcagctggtgcagtctggggctgaggtgaagaagcctggggcctcagtgaaggtctcctgcaaggcttctggatacaccttcaccggctactatatacactgggtgcgacaggcccctggacaagggcttgagtggatgggatggatcaaccctaacagtggtggcagaaactatacacagaagattcagggcagggtcaccatgaccagggacacgtccatcaacacagtctacatggagctgggagggctgaaatctgacgacacggccgtgtattactgtgcgagagaccacgggtatagtagactcctgggtgcttttgatatgtggggccaagggacaatggtcaccgtctcttcag	productive	Homsap IGHV1-2*02 F	278/288 nt	96.5278	Homsap IGHJ3*02 F	Homsap IGHD6-13*01 F	15	8.8.15	CARDHGYSRLLGAFDMW	cagtctgccctgactcagcctccctccgcgtccgggtctcctggacagtcagtcaccatctcctgcactggaaccagcagtgacgttggtggttataactatgtctcctggtaccaacagcacccaggcaaagcccccaaactcatgatttatgaggtcagtgagcggccctcaggggtccctgatcgcttctctggctccaagtctggcaacacggcctccctgaccgtctctgggctccaggctgaggatgaggctgattatcactgcagctcatatgcaggcaacaacaattggaaattcggcggagggaccaagctgaccgtcctaa	productive	Homsap IGLV2-8*01 F	285/288 nt	98.9583	Homsap IGLJ2*01 F, or Homsap IGLJ3*01 F or Homsap IGLJ3*02 F	10	9.3.10	CSSYAGNNNWKF
292	PX612759	PX613235	IgG	Visit 5	CR0011-6	BB	Single-pos	caggtgcagctggtgcagtctggggctgaggtgaagaggcctggggcctcagtgaaggtctcctgcaagccttctggatatctcttcaccggccactatatacactgggtgcgacaggcccctggacaagggcttgagtggatggcgtggatcaacccaaacactggtgccacaaattatacacagaaatttcggggcagggtcaccatgaccagggacatgtccatcaggacagtctacatggagctgagcgggctgaaattagacgacacggccatctattactgtgcgagagaccacggctttagcagactcatgggtggttttgatatctggggccaagggacaatggtgaccgtctcttcag	productive	Homsap IGHV1-2*02 F	263/288 nt	91.3194	Homsap IGHJ3*02 F	Homsap IGHD6-13*01 F	15	8.8.15	CARDHGFSRLMGGFDIW	cagtctgccctgactcagcctccctccgcgtccgggtctcctggacagtcagtcaccatgtcctgcactggaaccagcagtgacgttgatgcttataactatgtctcctggtaccaacagcacccaggcaaggcccccaaactcatgatttatgaggtcaacaagcggccctcaggggtccctgatcgcttctctggctccaagtctggcaacacggcctccctgaccgtctctgggctccaggctgaggatgaggctgattattactgcagctcatatgcaggcagcaacaattgggaattcggcggagggaccaagttgaacgtcctag	productive	Homsap IGLV2-8*01 F	282/288 nt	97.9167	Homsap IGLJ2*01 F, or Homsap IGLJ3*01 F or Homsap IGLJ3*02 F	10	9.3.10	CSSYAGSNNWEF
52	PX612606	PX613082	IgA	Visit 2	CR0011-3		Single-pos	caggtgcacctggtgcagtctggggctgagttgaagaagcctggggcctcagtgaaagtctcctgcgaggcctctggatacaccttcatcgactactatatgcactgggtgcgacaggcccctggacaagggcttgagtggatgggatggatcaaccctaagactggtgacacaaactatgcacggaagtttcggggcagggtcaccatggccagggacacgtccaccaacacaatatacatgagtctgcgaagcctgagatctgacgacacggccgtttattactgtgcgagagatgaagtcgaagacgaaggtactatggatcttcactactggggccagggaaccctggtcaccgtctcttcag	productive	Homsap IGHV1-2*02 F	263/288 nt	91.3194	Homsap IGHJ4*02 F	Homsap IGHD2-2*01 F	15	8.8.15	CARDEVEDEGTMDLHYW	gatattttggtgactcagtctccactctccctgcccgtcacccctggagagccggcctccatctcctgcaggtctagtcagagcctcctgcatggtaatggaaacaactatttggattggtacctgcagaagccagggcagtctccacagctcctgatctatttgggttctaatcgggcctccggggtccctgacaggtttagtggcagtggatcaggcacagattttacactgaaaatcagcagagtggaggctgaggatgttggggtttattactgcatgcaagctctccaaactccgtggacgttcggccaagggaccaaggtggaaatcaaac	productive	Homsap IGKV2-28*01 F, or Homsap IGKV2D-28*01 F	288/294 nt	97.9592	Homsap IGKJ1*01 F	9	11.3.9	CMQALQTPWTF
227	PX612733	PX613209	IgG	Visit 2	CR0011-3		Single-pos	caggtgcagctggtgcagtctggggctgaggtgaagaagcctggggcctcagtgaaggtctcctgcaaggcttctggatacaccttcaccggctactatatgcactgggtgcgacaggcccctggacaagggcttgagtggatgggatggatcaaccctaacagtggtgccacaaactatgcacagaagtttcagggcagggtcaccatgaccagggacacgtccatcagcacagcctacatggagctgatgagcctgagatctgacgacacggccgtgtattactgtgcgagagatctagggtggagcatattgtcctttggggttgacttctggggccagggaaccctggtcaccgtctcctcag	productive	Homsap IGHV1-2*02 F	284/288 nt	98.6111	Homsap IGHJ4*02 F	Homsap IGHD2-21*01 F	15	8.8.15	CARDLGWSILSFGVDFW	cagtctgccctgactcagcctgcctccgtgtctgggtctcctggacagtcgatcaccatctcctgcactggaaccagcagtgatgttgggagttataaccttgtctcctggcatcaacagtacccaggcaaagcccccaaactcatgatttatgagggcagtaagcggccctcaggggtttctaatcgcttctctggctccaagtctggcaacacggcctccctgacaatctctgggctccaggctgaggacgaggctgattattactgctactcatatgcaggtaataacagtggggtattcggcggagggaccaagctgaccgtcctag	productive	Homsap IGLV2-23*01 F, or Homsap IGLV2-23*03 F	283/288 nt	98.2639	Homsap IGLJ2*01 F, or Homsap IGLJ3*01 F	10	9.3.10	CYSYAGNNSGVF
414	PX612875	PX613351	IgG	Visit 3	CR0011-4		Single-pos	caggtgcaattggtgcagtctggggctgaggtgaagaagcctggggcctcagtgaaggtctcctgcaaggctgctggatacaccttcagcggccactatatacactggatgcgacaggcccctggacaagggcttgagtggatgggatggatcaaccctaacggcgatggcacaaaatatgtagagaagtttcagggcagggtcaccatgaccagggacgcgtccgccagaacagcctacatggagctgagtagcctgagatcggacgacacggccgtctattattgtgcgagagatggagatattgtactaggagtgggctactttgactactggggccagggaaccgtggtcaccgtctcctcag	productive	Homsap IGHV1-2*02 F	266/288 nt	92.3611	Homsap IGHJ4*02 F	Homsap IGHD2-8*01 F	15	8.8.15	CARDGDIVLGVGYFDYW	gacatccagatgacccagtctccatcctccctgtctgcatctataggagacagagtcaccatcacttgccgggcaagtcagaacattaggccctatttaaattggtatcagcagaaaccagggaaagcccctaacctcctgatctttggtgcatccactttgcaaagtggggtcccatcaaggttcagtggcgctggatctgggacagatttcactctcaccatcagcagtctgcaacctgaagactttgcaacttattactgtcaacagagttacagttccctcaaaatcactttcggccctgggaccagagtggatatcaaac	productive	Homsap IGKV1-39*01 F, or Homsap IGKV1D-39*01 F	266/279 nt	95.3405	Homsap IGKJ3*01 F	10	6.3.10	CQQSYSSLKITF
314	PX612781	PX613257	IgG	Visit 5	CR0011-6		Single-pos	caggtgcagctggtgcagtctggggctgaggtgaagaagcctggggcctcagtgaaggtctcctgcaaggcttctggatacctcttcaccggccactatgtacactggatacgacaggcccctggacaagggcttgagtggttggggtgggtcaaccctaacagtggtggcagaaactacacacagaggtttgagggcagggtcaccatgaccagggacacgtccatcactacagtctacatggaattgagcaggctaaaatctgacgacacggccgtctattactgtgcgagagacacgacatggtcacggatgggggcggatgtggactactggggccagggaaccctggtcaccgtctcctcag	productive	Homsap IGHV1-2*02 F	265/288 nt	92.0139	Homsap IGHJ4*02 F	Homsap IGHD3-16*01 F	15	8.8.15	CARDTTWSRMGADVDYW	cagtctgccctgactcagcctccctccgcgtccgggtctcctggacagtcagtcaccatctcctgcactggaaccagcagtgacgttggtacttatgactatgtctcctggtaccaacaacacccaggcaaagcccccaaactcttgatttctgaggtcagtaagcggccctcaggggtccctaatcggttctctggctccaagtctggcaacacggcctccctgaccgtctctgggctccaggctgaggatgaggctgattattactgcagctcatatggaggcaggaacaatgtggttttcggcggagggaccaagctgaccgtcctag	productive	Homsap IGLV2-8*01 F	278/288 nt	96.5278	Homsap IGLJ2*01 F, or Homsap IGLJ3*01 F	10	9.3.10	CSSYGGRNNVVF
506	PX612962	PX613438	IgG	Visit 4	CR0011-5		Triple-pos	cagatccagctggtgcagtctggggctgaggtgaagaagcctggggcctccgtgaaggtctcctgcaaggcttctggatacaccttcaccggctactctattcactgggtgcgacaggcccctggacaagggcttgagtggatgggatggatcaaccctaacagtggtgccacaaactatgcacagaagtttcagggcagggtcaccatgacccgggacacgtccatcagcacagcctacatggacctgaccaggctgacttctgacgacacggccgtctattactgtgcgagagatggtgatgcgactaccctaatccctttttttgactactggggccagggagccctggtcaccgtctcctcag	productive	Homsap IGHV1-2*02 F	276/288 nt	95.8333	Homsap IGHJ4*02 F	Homsap IGHD3-16*01 F	15	8.8.15	CARDGDATTLIPFFDYW	tcctatgagctgactcagccaccctcagtgtcagtggccccaggaaagacggccaggattacctgtgggggaaacagcattggaagtaaaaatgtgcactggtaccagcagaagccaggccaggcccctgtactggtcatttattttgatagcgaccggccctcagggatccctgagcgcttctctggctccaactctgggaacacggccgccctgaccatcagcagggtcgaagccggggatgaggccgactattactgtcaggtgtgggatattgatgtgatattcggcggagggaccaagctgaccgtcctag	productive	Homsap IGLV3-21*04 F	268/279 nt	96.0574	Homsap IGLJ2*01 F, or Homsap IGLJ3*01 F	8	6.3.8	CQVWDIDVIF
248	PX612753	PX613229	IgG	Visit 1	CR0011-1		Single-pos	caggtgcagctggtgcagtctggggctgaggtgaagaagcctggggcctcagtgaaggtctcctgcaaggcttctggatacaccttcaccggctactttatgcactgggtgcgacaggcccctggacaagggcttgagtggatgggatggatcaaccctaacagtggtggcacaaactatgcacagaagtttcagggcagggtcaccatgaccagggacacgtccatcagcacagtctacatggagttgagcaggctgagatctgacgacacggccgtgtattactgtgcgagagcccccccttactatgatagtagtggttattacaactactggggccagggaaccctggtcaccgtctcctcag	productive	Homsap IGHV1-2*02 F	285/288 nt	98.9583	Homsap IGHJ4*02 F	Homsap IGHD3-22*01 F	15	8.8.15	CARAPPYYDSSGYYNYW	gacatccagatgacccagtctccatcctccctgtctgcatctgtaggagacagagtcaccatcacttgccaggcgagtcaggacattagcaactatttaaattggtatcagcagaaaccagggaaagcccctaagctcctgatctacgatgcatccaatttggaaacaggggtcccatcaaggttcagtggaagtggatctgggacagattttactttcaccatcagcagcctgcagcctgaagatattgcaacatattactgtcaacagtatgataatctccctccgagctcgactttcggcggagggaccaaggtggagatcaaac	productive	Homsap IGKV1-33*01 F, or Homsap IGKV1D-33*01 F	279/279 nt	100	Homsap IGKJ4*01 F	11	6.3.11	CQQYDNLPPSSTF
157	PX612669	PX613145	IgG	Visit 2	CR0011-3		Single-pos	caggtgcagctggtgcagtctggcgctgaggcgaagaagcctggggcctcagtgagggtctcctgcagggcttctggatacaccttcagcgactactatatatactgggtgcgacaggcccctggacaagggcttgagtggatgggttggatcaaccctaacagtggtggcacagcgtatgcaaagaactttcagggcagggtcaccatgaccagggacacgtccatcggcacagcctacatggagctgcacaggctgaaatctgacgacacggccgtatattactgtgcgagacgtactgggggctacagtaacttcgtctcctttgactcctggggccagggaaccctgntcacntntcctcnnc	productive	Homsap IGHV1-2*02 F	269/288 nt	93.4028	Homsap IGHJ4*02 F (see comment)	Homsap IGHD4-11*01 ORF	15	8.8.15	CARRTGGYSNFVSFDSW	tcctatgagctgactcagccaccctcagtgtcagtggccccaggacagacggccaggattacctgtgggggaagcaacattggaggtacaggtgtgcactggtaccagcagaggccaggccaggcccctatactactcatctattatgatagagaccggccctcagggatccctgagcgattctctggctccaactctgggaacacggccaccctgaccatcagcagggtcgaggccggggatgaggccgactattactgccaggtgtgggatagtactactgatcatgtggtattcggcggagggaccaagctgaccgtcctag	productive	Homsap IGLV3-21*04 F	264/279 nt	94.6237	Homsap IGLJ2*01 F, or Homsap IGLJ3*01 F	11	6.3.11	CQVWDSTTDHVVF
313	PX612780	PX613256	IgG	Visit 5	CR0011-6		Single-pos	caggtgcagctggtgcagtctggggctgaggtgaagaagcctggggcctcagtgaaggtctcctgtaaggctactggatacaccttcaccgaccactttatacactggatacgacagacccctggccaagggcttgagtggctggcatggttcagccctaacagtggtggcacaaactatacacagaagcttcagggcagggtcaccttgaccatggacacgtccatcagaacagcctacatggaactgagcaggctgagatctgacgacacggccgtctactactgtgcgaggaacctccacccgtattactatgatagcagtgttgactactggggccaggggaccctggtcaccgtctcctcag	productive	Homsap IGHV1-2*02 F	266/288 nt	92.3611	Homsap IGHJ4*03 F	Homsap IGHD3-22*01 F	15	8.8.15	CARNLHPYYYDSSVDYW	cagtctgccctgactcagcctccctccgcgtccgggtctcctggacagtcagtcaccatctcctgcactggaaccatcagtgacgttggtgcttataactatgtctcctggtaccaacagcacccaggcaaagtccccaaactcatgatttatgaggtcagtaagcggccctcaggggtccctgatcgcttctctggctccaagtctggcaacacggcctccctgaccgtctctgggctccaggctgaggatgaggctgattattactgcagctcatatgcaggcaacaatggggatgtcttcggaactgggaccaaggtcaccgtcctag	productive	Homsap IGLV2-8*01 F	284/288 nt	98.6111	Homsap IGLJ1*01 F	10	9.3.10	CSSYAGNNGDVF
392	PX612853	PX613329	IgG	Visit 5	CR0011-6		Single-pos	caggtgcagctggtgcagtctggggctgaggtgaagaagcctggggcctcagtgaaggtctcctgcaaggcttctggatacaccttcaccgacttttatctgcactgggtgcgacaggcccctggacaagggcttgagtggatgggatggagcaaccctaacagtggtgccacaaattatacacagaggtttcagggcagggtcaccatgaccagggacacgtccatccgcacagcctacatggagctgagtaggctgagatctgacgacacggccgtgtatttctgtgcgagagatgtgtcttcccatattgtgactggccccggcgtcgtctggggccgagggaccacggtcaccgtctcctcag	productive	Homsap IGHV1-2*02 F	276/288 nt	95.8333	Homsap IGHJ4*03 F	Homsap IGHD3-9*01 F	15	8.8.15	CARDVSSHIVTGPGVVW	cagtctgngctgactcagcctccctccgcgtccgggtctcctggacagtcagtcaccatctcctgcactggaaccagcagtgacgttggtgcttataactatgtctcctggtaccaacaacacccaggcaaagcccccaaactcattatttttgaggtcaggaggcggccctcaggggtccctgatcgcttctctggctccaagtctgccaacacggcctccctgaccgtctctgggctccaggctgaggatggggctgattattactgcagctcatatgcaggcaacaacaattgggtgttcggcggagggaccaagctgaccgtcctag	productive	Homsap IGLV2-8*01 F	277/288 nt	96.1806	Homsap IGLJ3*02 F	10	9.3.10	CSSYAGNNNWVF
32	PX612590	PX613066	IgA	Visit 2	CR0011-3		Single-pos	caggtgcagctggtgcagtctggggctgaggtgaagaagcctggggcctcagtgaaggtctcctgcaaggcttctggatacaccttcaccggctactatatgcactgggtgcgacaggcccctggacaagggcttgagtggatgggatggatcaaccctaacagtggtgggacaaactgtacacaggagtttcagggcagggtcaccatgaccagggacacgtccatcaacacagtctacatggaactgagcaggctgagatctgacgacacggccgtgtattactgtgcgagagatagacaatgggcgtggatcgctttcggtatggacgtctggggccaagggaccacggtcaccgtctcctcag	productive	Homsap IGHV1-2*02 F	281/288 nt	97.5694	Homsap IGHJ6*02 F (see comment)	Homsap IGHD3-10*02 F	15	8.8.15	CARDRQWAWIAFGMDVW	cagtctgccctgactcagcctccctccgcgtccgggtctcctggacagtcagtcaccatctcctgcactggaaccagcagtgacgttggtggttataactatatctcctggtaccaacagcacccaggcaaagcccccaaactcatgatttatgaggtcagtaagcggccctcaggggtccctgatcgcttctctggctccaagtctggcaacacggcctccctgaccgtctctgggctccaggctgaggatgaggctgattattactgcgcctcatatggaggcagcaacaatctggtgttcggcggagggaccaagctgaccgtcctag	productive	Homsap IGLV2-8*01 F	284/288 nt	98.6111	Homsap IGLJ2*01 F, or Homsap IGLJ3*01 F or Homsap IGLJ3*02 F (see comment)	10	9.3.10	CASYGGSNNLVF
557	PX613013	PX613489	IgG	Visit 4	CR0011-5		Triple-pos	caggtgcagctggtgcagtctggggctgaggtgaagagacctggggcctcagtgagggtctcctgcaaggcttctggatccaccttcaccgtctaccatatgcactgggtgcgacaggccccagcacaagggcttgagtggatgggaaacattcaccctcagagtggtgtcacaaactctgcacagaagtttcagggcagggtcaccatgaccagggacacgtccctcagctcagcctacatggagttgagcaggctgacatctgacgacacggccgtctattattgtgcgagagatggtgatgcgactgccctaatccctttttttgactcctggggccagggaaccctggtcaccgtctcctcag	productive	Homsap IGHV1-2*02 F, or Homsap IGHV1-2*06 F	265/288 nt	92.0139	Homsap IGHJ4*02 F (see comment)	Homsap IGHD4-11*01 ORF	15	8.8.15	CARDGDATALIPFFDSW	tcctatgagctgactcagccaccctcaatgtcggtggccccagggaagacggccaggattacctgtggggaaaacaacattggaagtaaaaatgtgcactggtaccagcagaagccaggccaggcccctgtcctggtcatctattatgatagcgaccggccctcagggatccctgagcgattctctggctccaactctgggaacacggccaccctgaccatcagcagggtcgaagccggggatgaggccgactattactgtcaggtttgggatactggtgttttattcggcggagggaccaagctgaccgtcctag	productive	Homsap IGLV3-21*04 F	269/279 nt	96.4158	Homsap IGLJ2*01 F, or Homsap IGLJ3*01 F	8	6.3.8	CQVWDTGVLF
461	PX612918	PX613394	IgG	Visit 2	CR0011-3		Triple-pos	caggtgcagctggtgcagtctggggctgaggtgcagaagcctggggcctcagtgaaggtttcctgcaaggcatctggatacaccttcaccagctactatatgcactgggtgcgacaggcccctggacaagggcttgagtggatgggaataatcaaccctgatggtggtagctttacctacgcacagaagttccagggcagagtcaccatgaccagggacacgtccacgagcacagtctacatggagctgagcagcctgagatctgaggacacggccatgtatttctgtgcgagggatcttgtactagtaccagcccatgatgcttttgatatctggggccaagggacaatggtcaccgtctcttcag	productive	Homsap IGHV1-46*01 F	279/288 nt	96.875	Homsap IGHJ3*02 F	Homsap IGHD2-2*01 F	15	8.8.15	CARDLVLVPAHDAFDIW	gaaattgtgttgacacagtctccagccaccctgtctttgtctccaggggaaagagccaccctctcctgcagggccagtcagagtgttagcagctacttagcctggtaccaacagaaagctggccaggctcccaggctcctcatctatgatgcatccaacagggccactggcatcccagccaggttcagtggcagtgggtctgggacagacttcactctcaccatcagcagcctagagcctgaagattttgcagtttattactgtcagcagcgtagcaactggcctccgcggttcactttcggccctgggaccaaagtggatatcaaac	productive	Homsap IGKV3-11*01 F	278/279 nt	99.6416	Homsap IGKJ3*01 F	11	6.3.11	CQQRSNWPPRFTF
444	PX612902	PX613378	IgG	Visit 2	CR0011-3		Triple-pos	caggtgcagctggtgcagtctggggctgaggtgaagaagcctggggcctcagtgaaggtttcctgcaaggcatctggatacaccttcaccaactactatatgcactgggtgcgacaggcccctggacaagggcttgagtggatgggaataatcaaccctgatggtggtagcactagctacgcacagaagttccagggcagagtcaccatgaccagtgacacgtccacgagcacagtctacatggagctgagcagcctgagatctgaggacacggccgtgtattactgtgcgagagatattgtagtagtaccagctgccgcagccctcgacccctggggccagggaaccctggtcaccgtctcctcag	productive	Homsap IGHV1-46*01 F	283/288 nt	98.2639	Homsap IGHJ5*02 F	Homsap IGHD2-2*01 F	15	8.8.15	CARDIVVVPAAAALDPW	gaaattgtgttgacacagtctccagccaccctgtctttgtctccaggggaaagagccaccctctcctgcagggccagtcagagtgttagcagcttcttagcctggtaccaacagaaacctggccaggctcccaggctcctcatctatgatgcatccaacagggccactggcctcccagccaggttcagtggcagtgggtctgggacagacttcactctcaccatcagcagcctagagcctgaagattttgcagtttattactgtcagcagcgtagcaactggcctccattcactttcggccctgggaccaaagtggatatcaaac	productive	Homsap IGKV3-11*01 F	277/279 nt	99.2831	Homsap IGKJ3*01 F	10	6.3.10	CQQRSNWPPFTF
352	PX612816	PX613292	IgG	Visit 5	CR0011-6		Single-pos	caggtgcagctggtgcagtctggggctgaggtgaagaagcctggggcctctgtgaaggtttcctgcaaggcatctggatacaccttcgccagctactatatccactgggtgcgacaggcccctggaccagggcttgagtggatgggaatcatcaaccccgatggtgggagtataacctacgctcagaggttccagggcagagtcaccatgaccagtgacacgtccacgaacacagtgtacatggagctgagcagcctgaaatctgacgacacagccgtctatttctgtgcgagaggtggcctggccccgcacctggggtacggtatggacctctggggccaagggaccacggtcaccgtctcctcag	productive	Homsap IGHV1-46*01 F	266/288 nt	92.3611	Homsap IGHJ6*02 F	Homsap IGHD6-13*01 F	15	8.8.15	CARGGLAPHLGYGMDLW	gaaatagtgatgacgcagtctccagccaccctgtctgtgtctccaggggaaagagccaccctctcctgcagggccagtcagagtgttaagaacaacttagcctggtaccagcagaaacctggccaggctcccaggctcctcatctatggtgcatccatcagggccactggcatcccagccaggttcagtggcagtgggtcggggacagagttcactctcaccatcagcatcctgcagtctgaagattttgcagtttattactgtcagcagtataataactggcctccgctcactttcggcggagggaccaaggtggagatcaaac	productive	Homsap IGKV3D-15*03 F	275/279 nt	98.5663	Homsap IGKJ4*01 F	10	6.3.10	CQQYNNWPPLTF
316	PX612783	PX613259	IgG	Visit 5	CR0011-6		Single-pos	caggtgcagctggtgcagtctggggctgaagtgaagaagcctggggcctcattgaaggtttcctgcaaggcatctggattcaccttcaccagctactatatgcactgggtgcgacaggcccctggacaaggtctagagtggatgggaataatcaaccctagtggtggtgccactacctacgcacagaacttccagggcagagtcaccatgaccagtgacacgtccacgagcacagtctacatggagctgagtagcctgagatctgaagacacggccgtgtatttctgtgcgagagatgtcggcttcatccccagcagttacggtttggaagtctggggccaagggaccccggtcgccgtctctccag	productive	Homsap IGHV1-46*01 F	274/288 nt	95.1389	Homsap IGHJ6*02 F (see comment)	Homsap IGHD2-15*01 F	15	8.8.15	CARDVGFIPSSYGLEVW	gaaattgtgttgacgcagtctccaggcaccctgtctttgtctccaggggaaagagccacgctctcctgcagggccagtcagagtgttagcagcagctacttagtctggtaccagcagaaacctggccaggctcccaggctcctcatctatggtgcctccaccagggccactggcatcccagacaggttcagtggcagtgggtctgggacagacttcactctcaccatcagcagactggagcctgaagattttgcagtgtattactgtcagcagcatagtagtagctcaccgacgttcggccaagggaccaaggtggaaatcaaac	productive	Homsap IGKV3-20*01 F	275/282 nt	97.5177	Homsap IGKJ1*01 F	9	7.3.9	CQQHSSSSPTF
416	PX612877	PX613353	IgG	Visit 3	CR0011-4		Single-pos	caggtgcagctggtgcagtctggggctgaggtgaagaagcctggggcctcagtgagggtttcctgcaaggcatctggatacaacttcaacaattattatatgcactgggtgcgacaggcccctggacaagggcttgagtggatgggaataatcaaccctgatgctggtagcactagctacgcacagaagttccagggcagagtcaccatgaccagtgacacgtccacgagcacagtctacatggagcttagcagcctgagatctgaggacacggccgtgtattactgtgcgaaagatattgtgggaataccggctgccgcagccctcgacccctggggccagggaaccctggtcaccgtctcgtcag	productive	Homsap IGHV1-46*02 F	277/288 nt	96.1806	Homsap IGHJ5*02 F	Homsap IGHD2-2*01 F	15	8.8.15	CAKDIVGIPAAAALDPW	gaaattgtgttgacacagtctccagccaccctgtctttgtctccaggggaaagagccaccctctcctgcagggccagtcagagtgttagcaccttcttagcctggtaccaacagaaacctggccaggctcccaggctcctcatctatgatgcatccaacagggccactggcctcccagccaggttcagtggcagtgggtctgggacagacttcactctcaccatcagcggcctagagcctgaagattttggagtttattactgtcagcagcgtatcaactggcctccattcactttcggccctgggaccagggtggatatcaaac	productive	Homsap IGKV3-11*01 F	273/279 nt	97.8495	Homsap IGKJ3*01 F	10	6.3.10	CQQRINWPPFTF
471	PX612928	PX613404	IgG	Visit 2	CR0011-3		Triple-pos	caggtgcagctggtgcagtctggggctgaggtgaagaagcctggggcctcagtgaaggtttcctgcaaggcatctggatacaccttcaccgactactatatgcactgggtgcgacaggcccctggacaagggcttgagtggatgggaataatcaatcctggtggaggtagcacaacctacgcacagaagttccagggcagagtcaccatgaccagcgacacgtccacgagcacggtctacatggagctgagcagcctgagatctgcggacacggccgtttattactgtgctagagatgtcgtattagtaccagctaggtccggtttggacgtctggggccaagggaccacggtcaccgtctcttcag	productive	Homsap IGHV1-46*03 F	278/288 nt	96.5278	Homsap IGHJ3*01 F (see comment)	Homsap IGHD2-2*01 F	15	8.8.15	CARDVVLVPARSGLDVW	gaaattgtgttgacacagtctccagccaccctgtctttgtctccaggggaaagagccaccctctcctgcagggccagtcagagtgttagcacctacttagcctggtaccaacagaaacctggccaggctcccaggctcctcatctatgatgcatttaacagggccactggcatcccagccaggttcagtggcagtggctctgggacagacttcactctcaccttcagcagcctagagcctgaagattttgcagtttattactgtcagcagcgtagcaactggcctaacaccttcggccaagggacacgactggagattaaac	productive	Homsap IGKV3-11*01 F	274/279 nt	98.2079	Homsap IGKJ5*01 F	9	6.3.9	CQQRSNWPNTF
396	PX612857	PX613333	IgA	Visit 5	CR0011-6		Single-pos	caggtgcagctggtgcagtctggggctgaggtgaagaagcctggggcctcagtgaaggtctcctgcaaggcttctggatacaccttcaccagttatgatctcaactgggtgcgacagtccactggacaagggcttgagtggatgggatggatgagccctggcaataataacacaggctatgcacagaagttccagggcagactcaccatgaccacagacacctccataagcacagcctacatggagctgagcagcctgaaatctgatgacacggccgtgtattactgtgcgagacattactatgatagtagtggtaaccaatatcccgacccctggggccagggaaccctggtcaccgtctcctcag	productive	Homsap IGHV1-8*01 F	274/288 nt	95.1389	Homsap IGHJ5*02 F	Homsap IGHD3-22*01 F	15	8.8.15	CARHYYDSSGNQYPDPW	gaaattgtgttgacgcagtctccaggcaccctgtctttgtctccaggggaaagagccaccctctcatgcagggccagtcagagtgttagcagcagccacttagcctggcaccagcagaaacctggccaggctcccaggctcctcatctatggtgcatccaagagggccactggcatcccagacaggttcagtggcagtgggtctgggacagacttcactctcaccatcagcagactggagcctgaagattttgcagtgtattcctgtcagcagtatgctaggtcaccgatcaccttcggccaagggacacgactggagattaaac	productive	Homsap IGKV3-20*01 F	274/282 nt	97.1631	Homsap IGKJ5*01 F	9	7.3.9	CQQYARSPITF
376	PX612838	PX613314	IgG	Visit 5	CR0011-6		Single-pos	gaggtgcagctggtggagtcggggggaggtttggtcaagcctggagggtccctgagactctcctgtgcagcctctggattcaacttcagtgactactacatgaattggatccgccaggctccagggaaggggctggagtggatttcacacattagtagaagtgggagtaacatagactacgcagactctgtgaagggccgattcaccgtctccagggacaacgccaagaactcactgtatttgcaaatgaacaacctgagagccgaggacagggccgtctattattgtgcgagagatgaggatagcagtggtctattatatgcttttgacatctggggccaagggacattggtcaccgtctcatcag	productive	Homsap IGHV3-11*01 F	270/288 nt	93.75	Homsap IGHJ3*02 F	Homsap IGHD3-22*01 F	15	8.8.15	CARDEDSSGLLYAFDIW	tcctatgagctgactcagccaccctcagtgtcagtggccccaggaaagacggccaggattacctgtgggggagacaacattggaagtaaaagtgtgcattggtaccagcagaagccaggccaggcccctatgttggtcatctattatgatggcgaccgcccctcagggatccctgagcgattctctggctccaactctgggaacacggccaccctgaccatcagcagggtcgaagccggggatgaggccgactattactgtcaggtgtgggaaggtaatagtgatcatcatgtggtattcggcggagggaccaagctgaccgtcctag	productive	Homsap IGLV3-21*01 F, or Homsap IGLV3-21*04 F	269/279 nt	96.4158	Homsap IGLJ2*01 F, or Homsap IGLJ3*01 F	12	6.3.12	CQVWEGNSDHHVVF
232	PX612738	PX613214	IgG	Visit 2	CR0011-3	CC	Single-pos	gaggtgcagctggtggagtctgggggaggcttggtcaagcctggagggtccctgagactctcctgtgcagcctctggattcaccttcagtgactactacatgagctggatccgccaggctccagggaaggggctggaatgggtttcatacattagtagtagtggtagtaccatgtcctacgcagactctgtgaggggccgattcaccatctccagggacaacgccaaggactcactgtatctgcaaatgaacagcctgagagccgaggacacggccgtgtattactgtgcgagagattttaccccatcaagacaagagatgactgcaataatctggggcctgggaaccctggtcaccatctcctcag	productive	Homsap IGHV3-11*01 F	282/288 nt	97.9167	Homsap IGHJ5*02 F (see comment)	Homsap IGHD5-24*01 ORF	15	8.8.15	CARDFTPSRQEMTAIIW	gacatccagttgacccagtctccatccttcctgtctgcatctgtaggagacagagtcaccatcacttgccgggccagtcaggtcattagcagtcatttagcctggtatcagcaaaaaccagggaaagcccctaagctcctgatctatgctgcatccactttgcaaagtggggtcccatcaaggttcagcggcagtggatctgggacagaattcactctcacaatcagcagcctgcagcctgaagattttgcaacttattactgtcaacagcttaatagttacccgctcactttcggcggagggaccaaggtggagatcaaac	productive	Homsap IGKV1-9*01 F	277/279 nt	99.2831	Homsap IGKJ4*01 F	9	6.3.9	CQQLNSYPLTF
244	PX612750	PX613226	IgG	Visit 1	CR0011-1	CC	Single-pos	gaggtgcagctggtggagtctgggggaggcttggtcaagcctggagggtccctgagactctcctgtgcagcctctggattcaccttcagtgactactacatgagctggatccgccaggctccagggaaggggctggagtgggtttcatacattggtaatagtggaattaccatatcctacgcagactctgtgaagggccgattcaccatctccagggacaacgccaagaactcactgtatctgcaaatgaacagcctgagagccgaggacacggccgtgtattactgtgcgagagactttaccccatcaagacaagagatggctacaataatctggggccagggaaccctggtcaccgtctcctcag	productive	Homsap IGHV3-11*01 F	282/288 nt	97.9167	Homsap IGHJ5*02 F (see comment)	Homsap IGHD5-24*01 ORF	15	8.8.15	CARDFTPSRQEMATIIW	gacatccagttgacccagtctccatccttcctgtctgcatctgtaggagacagagtcaccatcacttgccgggccagtcagggcattagcagttatttagtctggtatcagcaaaaaccagggaaagcccctaagctcctgatctatgctgcatccactttgcaaagtggggtcccatcaaggttcagcggcagtggatctgggacagaattcactctcacaatcagcagcctgcagcctgaagattttgcaacttattactgtcaacagcttaatagttacccgctcactttcggcggagggaccaaggtggagatcaaac	productive	Homsap IGKV1-9*01 F	278/279 nt	99.6416	Homsap IGKJ4*01 F	9	6.3.9	CQQLNSYPLTF
437	PX612896	PX613372	IgG	Visit 3	CR0011-4		Single-pos	gaggtgcagctggtggagtctgggggaggcttggtacagcctggggggtccctgagactctcctgtgcgacctctggattcaccttcagtacgtacgacatacactgggtccgccaaggtacaggacaaggtctggagtgggtctcagctattggttctgctggtgacacatactatgcagactccgtgaagggccgattcaccatctccagagaaaatgccaagaactccttgtatcttcaaatgaacagcctgagagccggggacacggctgtgtattactgtgcaagaggtgtggattcacctatggttaactggtacttcgatctctggggccgtggcaccctggtcactgtctcctcag	productive	Homsap IGHV3-13*01 F	275/285 nt	96.4912	Homsap IGHJ2*01 F	Homsap IGHD5-18*01 F	15	8.7.15	CARGVDSPMVNWYFDLW	gacatccagatgacccagtctccatcctccctgtctgcatctttaggagacagagtcaccatcacttgccgggcaagtcagagcattagcacctttttgatttggtatcagcagaaaccagggaaagcccctaagctcctcatctatgctgcatccactttgcaaagtggggtcccatccaggttcagtggcagtggatctgggacagatttcactctcaccatcagcagtctgcaacctgaagattttgcaacttactactgtcaacagacttacagtatgcctccccccactttcggcggagggaccaaggtggagatcaaac	productive	Homsap IGKV1-39*01 F, or Homsap IGKV1D-39*01 F	270/279 nt	96.7742	Homsap IGKJ4*01 F	10	6.3.10	CQQTYSMPPPTF
192	PX612701	PX613177	IgG	Visit 2	CR0011-3		Single-pos	gaggtgcagctggtggagtctgggggaggcctggtacagcctggggggtccctgagactctcctgtgcagcctctggattcaccttcagtagctacgacatgcactgggtccgccaagctacaggaaaaggtctggagtgggtctcagctattggtactgctggtgacacatactatccaggctccgtgaagggccgattcaccatctccagagaaaatgccaagaactccttgtatcttcaaatgaacagcctgagagccggggacacggctgtgtattactgtgcaagagtacccgcagtggctggacaactatggtacttcgatctctggggccgtggcaccctggtcactgtctcctcag	productive	Homsap IGHV3-13*01 F	284/285 nt	99.6491	Homsap IGHJ2*01 F	Homsap IGHD6-19*01 F	15	8.7.15	CARVPAVAGQLWYFDLW	gacatccagatgacccagtctccatcctccctgtctgcatctgtaggagacagagtcaccatcacttgccgggcaagtcagagcattagcagctacttaatttggtatcagcagaaaccagggaaagcccctaagctcctgatctatgctgcatccagtttgcaaagtggggtcccatcaaggttcagtggcagtggatctgggacagatttcactctcaccatcagcagtctgcaacctgaagattttgcaacttactactgtcaacagagttacagtacccctccgatcaccttcggccaagggacacgactggagattaaac	productive	Homsap IGKV1-39*01 F, or Homsap IGKV1D-39*01 F	277/279 nt	99.2831	Homsap IGKJ5*01 F	10	6.3.10	CQQSYSTPPITF
206	PX612713	PX613189	IgG	Visit 2	CR0011-3		Single-pos	gaggtgaaactgctggagtctgggggaggcttgatacagccgggggggtccctgagactctcctgtgcaacctctggattcaccttcaggaaccatgccatggcctgggtccgccaggctccagggaaggggctggagtgggtctcaggttttagtagtactgccgataggacatattacgcagactccgtgaaggaccggttcatcatcaccagagacaattccaagaacacgctgtttctgcaaatgaacagcctgagagtcgaggacacggccgtatattattgtgcgaaaggaggagatggctacaatttcgggccccactttgactcctggggccagggaactctgntcaccntctcntc	productive	Homsap IGHV3-23*01 F, or Homsap IGHV3-23*04 F or Homsap IGHV3-23D*01 F	261/288 nt	90.625	Homsap IGHJ4*02 F (see comment)	Homsap IGHD5-24*01 ORF	15	8.8.15	CAKGGDGYNFGPHFDSW	gaaattgtgttgacgcagtctccagccaccctgtccttgtctccaggggaaagagccaccctctcctgcagggccagtcaggttgttagcagcagctacttggcctggtaccagaagaaacctggccagcctcccaggctcctcatctatggtacatccaccagggccactggcatcccagacaggttcagtggcagtgggtctgggacagacttcactctcaccatcagcagactggagcctgaagattttgcagtttattactgtcagcagtgtggtagcacacctgtcactttcggcggagggaccaacgtggagatcaaac	productive	Homsap IGKV3-20*01 F	271/282 nt	96.0993	Homsap IGKJ4*01 F	9	7.3.9	CQQCGSTPVTF
354	PX612818	PX613294	IgG	Visit 5	CR0011-6		Single-pos	aagtgcagttgttggagtctgggggaggcttggttcagccgggggggtccctgagactctcctgtatagtctctggattcccctttagcacttatgccatgagctgggtccgcaaggctccagggaaggggctggagtgggtctcaggtattaggggaagtggtgctgacacatactacgcagactccgtgaagggccggttcaccatctccagagacaactccaagaacactctgtatctgcaaatgaacagcctgagagccgaggacacggccatatatttctgtgcgaaagatgactatggtgactacgtccttggtgcttttgatatctggggccaagggacaatggtcagcgtgtcttcag	productive	Homsap IGHV3-23*01 F, or Homsap IGHV3-23D*01 F	266/287 nt	92.6829	Homsap IGHJ3*02 F	Homsap IGHD4-17*01 F	15	8.8.15	CAKDDYGDYVLGAFDIW	cagtctgccctgactcagcctgcctccgtgtctggttctcctggacagtcgatcaccatctcctgcactggaaccagcagtgattttgggagttataagtttgtctcctggtatcaacaccacccaggcacggcccccaaactcctgatttatgagggcagtaagcggccctcaggggtatctagtcgcttctctggctccaagtctggcaacacggcctccctgacaatctctgggctccaggctgacgacgaggctgaatattactgctgctcatatgcaggaacgaccaccttggtattcggcggagggaccagactgaccgtcctag	productive	Homsap IGLV2-23*01 F, or Homsap IGLV2-23*03 F	272/288 nt	94.4444	Homsap IGLJ2*01 F, or Homsap IGLJ3*01 F	10	9.3.10	CCSYAGTTTLVF
545	PX613001	PX613477	IgG	Visit 4	CR0011-5		Triple-pos	gaggtgcagctggtggagtctgggggaggcgtggtccagcctgggaggtccctgagactctcctgtgcagcctctggattcaccttcagtgactatgctatgcactgggtccgccaggctccaggcaaggggctggagtgggtggcagttatcttatatgatggaagtggtaagttctatgcggactccgtgaggggccgattcaccatctccagagacaattccaagaacacgctgtatctgcaaatgaacagcctgagaactgaggacacggctgtgttttattgtgcgagagactccctctcgacatctatggttacgtggcttgacttctggggccagggaaccctggtcaccgtctcctcag	productive	Homsap IGHV3-30*04 F, or Homsap IGHV3-30-3*03 F	273/288 nt	94.7917	Homsap IGHJ4*02 F	Homsap IGHD5-18*01 F	15	8.8.15	CARDSLSTSMVTWLDFW	gacatccagatgacccagtctccatcctccctgtctgcatctataggagacagagtcaccatcacttgccgggcaagtcagaccattagcagctatttaaattggtatcagcagaaacctgggaaagcccctaagctcctgatctattctgcttccaatttgcaaagtggggtcccatcaaggttcagtggcagtggatctgggacagatttcactctcaccatcagcagtctgcaacctgaagattttgcaacttactactgtcaacagagttacagtacccctccgtggacgttcggccacgggaccaaggtggaaatcaaac	productive	Homsap IGKV1-39*01 F, or Homsap IGKV1D-39*01 F	273/279 nt	97.8495	Homsap IGKJ1*01 F	10	6.3.10	CQQSYSTPPWTF
500	PX612957	PX613433	IgG	Visit 4	CR0011-5		Triple-pos	aggtgcagctggtggagtctgggggaggtgtggtccaacctgggaggtccctgagactctcctgtgcagcctctggattcaccttcagttcctttgctatgcactgggtccgccaggctccgggcaaggggctggagtgggtggcagttatattatctgatggaagaggtaagttttacgcagactccgtgaagggccgattcaccatctccagagacaattccaagaacacgctgttcctgcaaatggacagcctgagaactgaggacacggctgtgtatttctgtgcgagggactacggtgactacgtaccggttacctggttcgacccctggggccagggaaccctggtcatcgtctcctcag	productive	Homsap IGHV3-30*04 F, or Homsap IGHV3-30*17 F or Homsap IGHV3-30-3*01 F or Homsap IGHV3-30-3*03 F	268/287 nt	93.3798	Homsap IGHJ5*02 F	Homsap IGHD4-17*01 F	15	8.8.15	CARDYGDYVPVTWFDPW	gacatccagatgacccagtctccatcctccctgtcggcatctgtaggagacagagtcaccatcacttgccgggcaagtcagagcattagcaactatttaaattggtatcagcagaaaccagggaaagcccctaagctcctgatttctgttgcatccagtttgcaaagtggggtcccatcaaggttcagtggcagtggatctgggacagatttcactctcatcatcagcagtctgcaacctgaagattttgcaacttactactgtcaacagagttacagtacccccccgtggacgttcggccaagggaccaaggtggaaatcaaac	productive	Homsap IGKV1-39*01 F, or Homsap IGKV1D-39*01 F	273/279 nt	97.8495	Homsap IGKJ1*01 F	10	6.3.10	CQQSYSTPPWTF
219	PX612726	PX613202	IgG	Visit 2	CR0011-3		Single-pos	gaggtgcagctggtggagtctgggggaggcgtggtccagcctgggaggtccctgagactctcctgtgcagcctctggattcaccttcagtagatatgccatgcactgggtccgccaggctccaggcagggggctggagtgggtggcatttatatcacatgatggaagtaataaatactatggagactccgtgaagggccgactcaccatctccagagacaattccaagaacacgctgtatctgcaaatgaacagcctgagagctgaggacacggctgtgtattactgtgcgaaaggacaatcttatagcagctcggcgctgcaagggagctactggggccagggaaccctggtcaccgtctcctcag	productive	Homsap IGHV3-30*18 F, or Homsap IGHV3-30-5*01 F	280/288 nt	97.2222	Homsap IGHJ4*02 F	Homsap IGHD6-6*01 F	15	8.8.15	CAKGQSYSSSALQGSYW	gacatccagatgacccagtctccatcctccctgtctgcatctgtaggagacagagtcaccatcacttgccaggcgagtcaggacattagccactatttaaattggtatcagcaaaaaccaggtaaagcccctaagctcctgatctacgatgcatccgatttggaaacaggggtcccatcaaggttcagtggaagtggatctgggacagattttactttcaccatcagcagcctgcagcctgaagatattgcaacatattactgtcaacagtatgataatctcccaaccttcggccaagggacacgactggagattaaac	productive	Homsap IGKV1-33*01 F, or Homsap IGKV1D-33*01 F	275/279 nt	98.5663	Homsap IGKJ5*01 F	8	6.3.8	CQQYDNLPTF
521	PX612977	PX613453	IgG	Visit 4	CR0011-5		Triple-pos	aggtgcagctggtgcagtctgggggaggcgtggtccagcctgggaggtccctgagactctcctgtgctgcgtctggattcagcttcagtgactatgccatgcactgggtccgccaggctccaggcaaggggctggagtgggtggcagttatttggtatgatggaagtaatgactactatacagactctgtgaagggccgattcaccatcgccagagacaattccaagagcacggtgtatctgcaaatgaacagcctgagagtcgaggacacggctgtgtatttctgtgcgagagaaagtggcatacggccgtcgaaaaccggctttgactactggggccagggaaccctggtcaccgtctcctcag	productive	Homsap IGHV3-33*01 F	271/287 nt	94.4251	Homsap IGHJ4*02 F	Homsap IGHD1-14*01 ORF	15	8.8.15	CARESGIRPSKTGFDYW	gacatccagatgacccagtctccatcctccctgtctgcatctgtaggagacagagtcaccatcacttgccaggcgagtcaggacattaggaaatatttaaattggtatcagcagaaaccagggaaagcccctaaactcctgatctacgatgcatccaatttggaaacaggggtcccatcaaggttcagtggaagtggatctgggacacatttcactttcaccatcagtagcctgcagcctgaagatattggaacatattactgtcaacagtatgataatctgcctccggtcaccttcggccaagggacacgactggagattaaac	productive	Homsap IGKV1-33*01 F, or Homsap IGKV1D-33*01 F	272/279 nt	97.491	Homsap IGKJ5*01 F	10	6.3.10	CQQYDNLPPVTF
71	PX612620	PX613096	IgG	Visit 1	CR0011-1		Single-pos	gangtgcagctggtggagtctggaggaggcttgatccagcctggggggtccctgagactctcctgtgcagcctctgggctcaccgtcagtagcaactacatgagctgggtccgccaggctccagggaaggggctggagtgggtctcagttatttatagcggtggtagcacatactacgcagactccgtgaagggccgattcaccatctccagagacaattccaagaacacgctgtatcttcaaatgaacagcctgagagccgaggacacggccgtgtattactgtgcgagaggggattcgatagacaactactactacggcatggacgtctggggccaagggaccacggtcaccgtctcctcag	productive	Homsap IGHV3-53*01 F	283/285 nt	99.2982	Homsap IGHJ6*02 F	Homsap IGHD5-12*01 F	15	8.7.15	CARGDSIDNYYYGMDVW	cagtctgtgctgacgcagccgccctcagtgtctggggccccagggcagagggtcaccatctcctgcactgggagcagctccaacatcggggcaggttatgatgtacactggtaccagcagcttccaggaacagcccccaaactcctcatctatggtaacagcaatcggccctcaggggtccctgaccgattctctggctccaagtctggcacctcagcctccctggccatcactgggctccaggctgaggatgaggctgattattactgccagtcctatgacagcagcctgagtggttcggtattcggcggagggaccaagctgaccgtcctag	productive	Homsap IGLV1-40*01 F	288/288 nt	100	Homsap IGLJ2*01 F, or Homsap IGLJ3*01 F	11	9.3.11	CQSYDSSLSGSVF
51	PX612605	PX613081	IgA	Visit 2	CR0011-3		Single-pos	gaggtgcagttggtgcagtctgggggaggcttggtccagcctggggggtccctgcgactctcctgtgtagcctctggattcccctttagtagttactggatgagctgggtccgccaggctccaggaaaggggctggagtgggtggccaccataaagaccgatgagagtgagaaatattatgtggactctgtgaagggccgattctccatctccagagacaacgccaagaactcactgtacctgcacatgaacaccctgagagtcgaggacacggctatgtactactgtgtgtcgcgttttggtggtgggagttattataagtacttcaaggactggggccagggcaccctggtcaccgtctcctcag	productive	Homsap IGHV3-7*01 F	266/288 nt	92.3611	Homsap IGHJ1*01 F	Homsap IGHD3-10*01 F	15	8.8.15	CVSRFGGGSYYKYFKDW	cagactgtggngacccaggagccatcgttctcagtgtcccctggagggacagtcactctcacttgtggcctgagctctgcctcagtctctactagttacttccccagctggtaccagcaaaccccaggccagcctccacgcacgctcatctacaacacaaacagtcgctcttctggggtccctgatcgcttctctggctccatacttggaaacaaagctgccctcaccatcacgggggcccaggcggaggatgagtctgattattactgtctactgtatgtcagtagtggcatttcgctgttcggcggagggaccaaggtgaccgtcctac	productive	Homsap IGLV8-61*01 F	269/288 nt	93.4028	Homsap IGLJ3*02 F	10	9.3.10	CLLYVSSGISLF
318	PX612785	PX613261	IgG	Visit 5	CR0011-6		Single-pos	gaagtgcagctggtggagtcggggggaggcttggtacagcctggcaggtccctgaaactctcctgtgcagcctctggattcacctttgatgattatgccatgcactgggtccggcaagctccagggaagggcctggagtgggtctcaggtattagtgggaatactggtaggatagactacgcggactctgtgaagggccgattcaccatctccagagacaacgccaagaactccctgtatctgcaaatgaccagtctgagagctgaggacacggccttgtatttctgtgcaaaagatgtcggcattaattactatgatggtactttgcactactggggccagggaaccctggtcaccgtctcctcag	productive	Homsap IGHV3-9*01 F	279/288 nt	96.875	Homsap IGHJ4*02 F	Homsap IGHD3-22*01 F	15	8.8.15	CAKDVGINYYDGTLHYW	gacatccagatgacccagtctccgtcctccctgtctgcatctgtaggagacagcgtcaccatcacttgccgggcaggtcggaccattagcagctatttgagttggtaccagcagaaaccagggaaggcccctgagctcctgatctatgctgcatcccgtttgcaaagtggggtcccatcaaggttcagtggcagtgaatctgggacagatttcactctcaccatcaacagtctgcaacctgaagatgttgcaacttacttttgtctaaagagttacagtggtcctccgacgttcggcccagggaccaaggtggagatcaaac	productive	Homsap IGKV1-39*01 F, or Homsap IGKV1D-39*01 F	261/279 nt	93.5484	Homsap IGKJ1*01 F (see comment)	9	6.3.9	CLKSYSGPPTF
520	PX612976	PX613452	IgG	Visit 4	CR0011-5		Triple-pos	gaagtgcagctggtggagtctgggggaggcttggtacagcctggcaggtccctgagactctcctgtgcagcctctggattcacctttgatgattatgccatgcactgggtccggcaagctccagggaagggcctggagtgggtctcaggtatcagttggagtggtggtagtataggttatgttgactctgtgaagggccgattcaccatttccagagacaacgccaagaattccctgtatctgcaaatgaacagtctgagagctgaggacacggccttgtattactgtgcaaaagatagtctgggggagtgggagataggctggttcgacccctggggccagggaaccctggtcaccgtctcctcag	productive	Homsap IGHV3-9*01 F	279/288 nt	96.875	Homsap IGHJ5*02 F	Homsap IGHD3-16*01 F	15	8.8.15	CAKDSLGEWEIGWFDPW	cagtctgtgctgactcagccaccctcagcgtctgggacccccgggcagagggtcaccatctcttgttctggaagcagctttaatatcggaacttatactgtaaactggtaccagcaactgccaggaacggcccccaaactcctcatgtataggaataatcagcggccctcaggggtccctgaccgattctctggctccaagtctggcacctcagcctccctggccatcagtgggctccagtctgaggatgaggctgactattactgtgcagcatgggatgacagcctgaatggtgtggtattcggcggagggaccaagctgaccgtcctag	productive	Homsap IGLV1-44*01 F, or Homsap IGLV1-44*04 F	275/285 nt	96.4912	Homsap IGLJ2*01 F, or Homsap IGLJ3*01 F	11	8.3.11	CAAWDDSLNGVVF
462	PX612919	PX613395	IgG	Visit 2	CR0011-3	DD	Triple-pos	agtgcagctggtggagtctgggggaggcttggtacagcctggcaggtccctgagactctcctgtgcagcctctggattcacgtttgaagattttgccatgcactgggtccggcaagctccagggaagggcctggagtgggtctcaggtattagttggaatagtgtgagcataggctatgcggactctgtgaagggccgattcaccatctccagagacaacgccaagaactccctgtatctgcaaatgaacagtctgagagctgaggacacggccttgtattactgtgcaaaagataagggcagcagctggtccagtgacggtatggacgtctggggccaagggaccacggtcaccgtctcctcag	productive	Homsap IGHV3-9*01 F	281/286 nt	98.2517	Homsap IGHJ6*02 F (see comment)	Homsap IGHD6-13*01 F	15	8.8.15	CAKDKGSSWSSDGMDVW	tcctatgagctgactcagccaccctcagtgtcagtggccccaggaaagacggccaggattacctgtgggggaaacaacattggaagtaaaagtgtgcactggtaccagcagaagccaggccaggcccctgtgctggtcatctcttatgatagcgaccggccctcagggatccctgagcgattctctggctccaactctgggaacacggccaccctgaccatcagcagggtcgaagccggggatgaggccgactattactgtcaggtgtgggatactagtggtgatcatcctgtggttttcggcggagggaccaagctgaccgtcctag	productive	Homsap IGLV3-21*04 F	276/279 nt	98.9247	Homsap IGLJ2*01 F, or Homsap IGLJ3*01 F	12	6.3.12	CQVWDTSGDHPVVF
572	PX613027	PX613503	IgG	Visit 4	CR0011-5	DD	Triple-pos	gaagtgcagctggtggagtctgggggaaacttggtacagcttggcaggtccctgagactctcctgtgcagcctctggattcacctttgatgattatgccatgcactgggtccggcaagctccagggaagggcctggagtgggtctcaggtattagttggaatggtgatagcataggctatgcggactctgtgaagggccgattcaccatctccagagacaacgccaagaactccctgtatctgcaaatgaacagtctgagaggtgaggacacggccttgtattactgtgtaaaagataagggcagcagctggtccagtgacggtatggacgtctggggccaagggacgacggtcaccgtctcctcag	productive	Homsap IGHV3-9*01 F	282/288 nt	97.9167	Homsap IGHJ6*02 F (see comment)	Homsap IGHD6-13*01 F	15	8.8.15	CVKDKGSSWSSDGMDVW	tcctatgagctgactcagccaccctcagtgtcagtggccccaggacagacggccaggattacctgtggggcaaacaacattggaagtaaaagtgtgcactggtaccagcagaggccaggccaggcccctgtgctggtcatcttttatgatagcggccggccctcagggatccctgagcgattctctggctccaactctgggaacacggccaccctgaccatcagcagggtcgaagccggggatgaggccgactattactgtcaggtgtgggatactaatagtgatcatcctgtggtattcggcggagggaccaagctgaccgtcctag	productive	Homsap IGLV3-21*04 F	271/279 nt	97.1326	Homsap IGLJ2*01 F, or Homsap IGLJ3*01 F	12	6.3.12	CQVWDTNSDHPVVF
136	PX612652	PX613128	IgG	Visit 2	CR0011-3	EE	Single-pos	caggtgcagctgcaggagtcgggcccaggactggtgaagccttcacagaccctgtccctcacctgcactgtctctggtggctccatcagcagtggtggttactactggagctggatccgccagcacccagggaagggcctggagtggattgggtacatctattacagtgggaacacctactacaacccgtccctcaagagtcgagttaccatatcaggagacacgtctaagaaccagttctccctgaagttgaactatgtgactgccgcggacacggccgtgtactactgtgcgagagccgggacgtatgaccacggtgactactggttcgacccctggggccagggaacgctgntcacntntcctcanc	productive	Homsap IGHV4-31*03 F	285/291 nt	97.9381	Homsap IGHJ5*02 F	Homsap IGHD4-17*01 F	15	10.7.15	CARAGTYDHGDYWFDPW	gacatccagatgacccagtctccatcctccctgtctgcatctgtaggagacagagtcaccatcaattgccgggcaagtcggaccataagcagntatttaaattggtatcagcagaaaccggggaaagcccctaagctcctgatctatgatgcatccagtttgccaggtggggtcccgtcaaggttcagtggcagtggatctggggcagattacactctcaccatcagcagtctgcaacctgaagattttgcaacttacttctgtcaacagacttacagtaccatttggacgttcggccaagggaccaaggtggatatcaaac	productive	Homsap IGKV1-39*01 F, or Homsap IGKV1D-39*01 F	265/279 nt	94.9821	Homsap IGKJ1*01 F	9	6.3.9	CQQTYSTIWTF
169	PX612681	PX613157	IgG	Visit 2	CR0011-3	EE	Single-pos	caggtgcagctgcaggagtcgggcccaggactggtgaagccttcacagaccctgtccctcacctgcactgtctctggtggctccatcagcagtggtggttactactggagctggatccgccagcacccagggaagggcctggagtggattgggtacatctattacagtgggaacacctactacaacccgtccctcaagagtcgagttaccatatcaggagacacgtctaagaaccagttctccctgaagttgaactatgtgactgccgcggacacggccgtgtactactgtgcgagagccgggacgtatgaccacggtgactactggttcgacccctggggccagggaacgctgntcacntctcctcag	productive	Homsap IGHV4-31*03 F	285/291 nt	97.9381	Homsap IGHJ5*02 F	Homsap IGHD4-17*01 F	15	10.7.15	CARAGTYDHGDYWFDPW	gacatccagatgacccagtctccatcctccctgtctgcatctgtaggagacagagtcaccatcaattgccgggcaagtcggaccataagcagctatttaaattggtatcagcagaaaccggggaaagcccctaagctcctgatctatgatgcatccagtttgccaggtggggtcccgtcaaggttcagtggcagtggatctggggcagattacactctcaccatcagcagtctgcaacctgaagattttgcaacttacttctgtcaacagacttacagtaccatttggacgttcggccaagggaccaaggtggatatcaaac	productive	Homsap IGKV1-39*01 F, or Homsap IGKV1D-39*01 F	266/279 nt	95.3405	Homsap IGKJ1*01 F	9	6.3.9	CQQTYSTIWTF
191	PX612700	PX613176	IgG	Visit 2	CR0011-3		Single-pos	caggtgcagctacagcagtggggcgcaggactgttgaagacttcggagaccctgtccctcacctgcgctgtctatggtgggtcctttagtggttactactggagctggatccgccagcccccagggaaggggctggagtggattggggaaatcaatcatggtggaagcaccaactacaacccgtccctcaagagtcgagtcaccatatcaatagacacgtccaagaaccagttctccctgaagctgagctctgtgaccgccgcggacgcggctgtgtattactgtgcgagcggagaaattatgaccctcacgaagtactactttgactactggggccagggaaccctgatcaccgtctcctcag	productive	Homsap IGHV4-34*01 F	280/285 nt	98.2456	Homsap IGHJ4*02 F	Homsap IGHD3-9*01 F	15	8.7.15	CASGEIMTLTKYYFDYW	cagtctgccctgactcagcctgcctccgtgtctgggtctcctggacagtcgatcaccatctcctgcactggaaccagcagtgacattggtggttatagttatgtctcctggtaccaacaacacccaggcaaagcccccaaactcgtgatttatgatgtcagtaatcggccctcaggggtttctagtcgcttctctggctccaagtctggcaacacggcctccctgaccatctctgggctccaggctgaggacgaggctgattattactgcagctcatatacaagcagcagcactcccgtggtattcggcggagggaccaagctgaccntcctag	productive	Homsap IGLV2-14*03 F	283/288 nt	98.2639	Homsap IGLJ2*01 F, or Homsap IGLJ3*01 F	11	9.3.11	CSSYTSSSTPVVF
320	PX612787	PX613263	IgG	Visit 5	CR0011-6		Single-pos	caggtgcagctacagcagtggggcgcagggctgttgaagccttcggagaccctgtctctcacgtgcactgtctatcttgggtccttcaatgattactggtggagttgggtccgccagtccccagggaaggggctggagtggattggcgaaatcgatcatagcggaagttcctactacaatccgtccgtcaggggtcgagccaccatatcagcggacacgtccaagaatcagttctcgctgcagttgacctctgtcaccgccgcggacacggctgtttattactgtgcgagaggcgtggagcggctcgcccttccataccatatggacgtgtggggccaagggaccacggtcaccgtctcctcag	productive	Homsap IGHV4-34*01 F, or Homsap IGHV4-34*04 F	252/285 nt	88.4211	Homsap IGHJ6*02 F (see comment)	Homsap IGHD6-6*01 F	15	8.7.15	CARGVERLALPYHMDVW	cagtctgccctgacgcagccgccctcagtgtctggggccccagggcagagggtcaccatctcctgcactgggagcagttccaacatcggggcacgttatgatgtacactggtaccaacaccttccaggaacagcccccaaactcctcatctatggtaacaccaatcggccctcaggggtccctgaccgattctctggctccaagtctggcacctcagcctccctggccatcactgggctccaggctgaggatgaggctgattattactgccagtcctatgacaccagcctgagtgtggttttcggcggagggaccaagctgaccgtcttag	productive	Homsap IGLV1-40*01 F, or Homsap IGLV1-40*02 F	280/288 nt	97.2222	Homsap IGLJ2*01 F, or Homsap IGLJ3*01 F	10	9.3.10	CQSYDTSLSVVF
167	PX612679	PX613155	IgG	Visit 2	CR0011-3		Single-pos	caggtgcagctgcaggagtcgggcccaggantggtgaagccttnggagaccctgtccctcacctgcactgtctntggtggctccatcagcagtagtagttacttntggggctggatccgccagcccccagggaaggggctggagtggattgggaatatttattatagtgggagcacctattacaccccgtccctcaagagtcgagtcaccatatccgtagacacgtccaagaaccaattctccctgaagctgagctctgtgaccgccgcagacacggctgtatattactgtgcgagatcgcccggtatagcagttcgtcaggggccgttcgacccctggggccagggaaccctggtcaccgtcgcctcag	productive	Homsap IGHV4-39*01 F, or Homsap IGHV4-39*02 F	279/291 nt	95.8763	Homsap IGHJ5*02 F	Homsap IGHD6-6*01 F	15	10.7.15	CARSPGIAVRQGPFDPW	cagtctgtgctgactcagccaccctcggtgtctgaagcccccaggcagagggtcaccatctcctgttctgggagcagctccaacatcggaaataatgctgtaaactggtaccagcagctcccaggaaaggctcccaaactcctcatctattatgatgatctgctgccctcaggggtctctgaccgattctctggctccaagtctggcacctcagcctccctggccatcagtgggctccagtctgaggatgaggctgattattactgtgcagcatgggatgacagcctgaatggttgggtgttcggcggagggaccaagctgaccgtcctag	productive	Homsap IGLV1-36*01 F	284/285 nt	99.6491	Homsap IGLJ3*02 F	11	8.3.11	CAAWDDSLNGWVF
252	PX612757	PX613233	IgG	Visit 1	CR0011-1		Single-pos	caggtgcagctgcaggagtcgggcccaggactggtgaagccttcggagaccctgtccctcacctgcactgtctctggtggctccatcagtggttactactggagctggatccggcagcccccagggaagggactggagtggattgggtatatctattacagtgggagcaccaactccaacccctccctcaagagtcgagtcaccatatcagtagacacgtccaagaaccagttctccctgaagctgagctctgtgaccgctgcggacacggccgtgtattactgtgcgaggatcgtctatgatagtagtggtcctaactggttcgacccctggggccagggaaccctggtcaccgtctcctcag	productive	Homsap IGHV4-59*01 F	283/285 nt	99.2982	Homsap IGHJ5*02 F	Homsap IGHD3-22*01 F	15	8.7.15	CARIVYDSSGPNWFDPW	gacatcgtgatgacccagtctccagactccctggctgtgtctctgggcgagagggccaccatcaactgcaagtccagccagagtgttttatacagctccaacaataagaactacttagcttggtaccagcagaaaccaggacagcctcctaagctgctcatttactgggcatctacccgggaatccggggtccctgaccgattcagtggcagcgggtctgggacagatttcactctcaccatcagcagcctgcaggctgaagatgtggcagtttattactgtcagcaatattatagtactcctccgtggacgttcggccaagggaccaaggtggaaatcaaac	productive	Homsap IGKV4-1*01 F	297/297 nt	100	Homsap IGKJ1*01 F	10	12.3.10	CQQYYSTPPWTF
165	PX612677	PX613153	IgG	Visit 2	CR0011-3		Single-pos	caggtgcagctgaaggagtcgggcccaggactggtgaagccttcggagaccctgtccctcacctgcgctgtctctggttcctccatcagtacttactactggagctggatccggcagcccccagggaagggactggagtggattgggcatattttttacagtgggagcaccaactacaacccctccctcaagagtcgagtcaccatatcagtagacacgtccaagaaccagttctccctgaacctgagctctgtgaccgctgcggacacggccatttattattgtgcgagagcgggtaactggggggcctacccctacgctatggacgtctggggccaagggaccacgntcccntntcctcag	productive	Homsap IGHV4-59*01 F	273/285 nt	95.7895	Homsap IGHJ6*02 F	Homsap IGHD4-17*01 F	15	8.7.15	CARAGNWGAYPYAMDVW	cagtctgtgctgacgcagccgccctcagtgtctggggccccagggcagagggtcaccatctcctgcactgggagcagctccaacatcggggcaggttatgatgtacactggtaccagcagcttccaggaacagcccccaaactcctcatctatggtaacaacaatcggccctcaggggtccctgaccgattctctggctccaagtctggcacctcagcctccctggccatcactgggctccagactgaggatgaggctgattattactgccagtcctatgacagcagcctgagtgtcgtgttcggcggagggaccaaggtgaccgtcctag	productive	Homsap IGLV1-40*01 F	286/288 nt	99.3056	Homsap IGLJ2*01 F, or Homsap IGLJ3*01 F or Homsap IGLJ3*02 F (see comment)	10	9.3.10	CQSYDSSLSVVF
174	PX612686	PX613162	IgG	Visit 2	CR0011-3		Single-pos	caggtgcagctgcaggagtcgggcccaggactggtgaagccttcggagaccctgtccctcacctgcactgtctctggtggctccatcagtagtaactactggagctggatccggcagcccccagggaagggactggagtggattggatatctctattacagtgggtacaccaactacaacccctccctcaagagtcgagtcaccatatcactagacacgtccaaaaaccagttctccctgaggctgacctctgtgaccgctgcggacacggccgtctattactgtgcgagaggttcggatggggttattactgacaactggttcgacccctggggccagggaaccctggtcaccgtctcctcag	productive	Homsap IGHV4-59*01 F, or Homsap IGHV4-59*11 F	275/285 nt	96.4912	Homsap IGHJ5*02 F	Homsap IGHD3-22*01 F	15	8.7.15	CARGSDGVITDNWFDPW	catccagatgacccagtctccttccaccctgtctgcatctgtaggagacagagtcaccatcacttgccgggccagtcagagtattagtgactggttggcctggtatcagcagaaaccagggaaagcccctaagctcctgatctataaggcgtctagtttacaaagtggggtcccatcaaggttcagcggcagtggatctgggacagaattcactctcaccatcagcaggctgcagcctgatgattttgcaacttatttctgccaacactataatgtttactctagtacttttggccaggggaccaagctggagatcaaac	productive	Homsap IGKV1-5*03 F	269/277 nt	97.1119	Homsap IGKJ2*02 (F)	9	6.3.9	CQHYNVYSSTF
175	PX612687	PX613163	IgG	Visit 2	CR0011-3		Single-pos	caggtgcagctgcaggagtcgggcccaggactggtgaagccttcggaggccctgtccctcacctgcagtgtctctggtggctccatgagtagttactactggagctggatccggcagcccccagggaagggactggagtacattggctatatctattacagtgggagcaccaactacaacccctccctcaagagtcgagtcaccatatcagtagacaggtccaagaatcagttctccctgaagctgacctctgtgaccgccgcagacacggccgtttattactgtgcgagattgagtacgacgacgcgagttggtaactggatcgacccctggggccagggaaccctgntcacntntcntcag	productive	Homsap IGHV4-61*12 F	275/285 nt	96.4912	Homsap IGHJ5*02 F	Homsap IGHD4-17*01 F	15	8.7.15	CARLSTTTRVGNWIDPW	gacatccagatgacccagtctccatcttccgtgtctgcatctatcggagacagagtcaccatcacttgtcgggcgagtcaggatattagttactggctagcctggtatcaacagaagccagggaaagcccctaagctcctgatttatgctgcatccagtttgcaaagtggggtcccatcaaggttcagcggcagtggatctgggacagatttcactctcaccatcagcagcctgcagcctgaagattttgcaacttactattgtcaacaggctaacagtttccctctcactttcggcggagggaccaaggtggagatcaagc	productive	Homsap IGKV1-12*01 F	269/279 nt	96.4158	Homsap IGKJ4*01 F	9	6.3.9	CQQANSFPLTF
176	PX612688	PX613164	IgG	Visit 2	CR0011-3		Single-pos	gaggtgcagctggtgcagtctggagcagaggtgaaaaagcccggggagtctctgaagatctcctgttcgggttctggatacagctttaccaactactggatcgcctgggtgcgccagatgcccgggaaaggcctggagtggatgggaatcatctatcctggtgactctgacaccagatacagcccgtccttccaaggccaggtcaccatctcagccgacaagtccatcagcaccgcctacctgcagtggagcagcctgaaggcctcggacaccgccatatattattgtgcgaggcttaaagattactatgatagtagtggttattactcgaactggggccagggaaccctggtcaccgtctcctcag	productive	Homsap IGHV5-51*01 F	280/288 nt	97.2222	Homsap IGHJ1*01 F (see comment)	Homsap IGHD3-22*01 F	15	8.8.15	CARLKDYYDSSGYYSNW	gaaattgtgttgacgcagtctccaggcaccctgtctttgtctccaggggaaagagccaccctctcctgcagggccagtcagagtgttagaagcagctacttagcctggtaccagcagaaacctggccaggctcccaggctcctcatcaatggtgcatccagtagggccactggcatcccagacaggttcagtggcagtgggtctgggacagacttcactctcaccatcagcagactggagcctgaagattttgcagtgtattactgtctgcagtatgctagctcgtggacgttcggccaagggaccaaggtggaaatcaaac	productive	Homsap IGKV3-20*01 F	277/282 nt	98.227	Homsap IGKJ1*01 F	8	7.3.8	CLQYASSWTF
554	PX613010	PX613486	IgG	Visit 4	CR0011-5		Triple-pos	gaggtgcagctggtgcagtctggagcacaggtgaaaaagtcgggagagtctctgaagatctcctgtaagggttctggatacaagtttaccagctactggatcggctgggtgcgccagatgcccgggaaaggcctggaatccatggggatcatttatgctggtgattctgataccagatacagcccgtccttccaaggccaggtcaccatctcagtcgacaggtccatcagcaccgcctacctgctgtggagcagcctgaaggcctcggacaccgccttgtattactgtgcaagtcggacggggtgggaattacctaatggtgcttttgatatctggggccaggggacaatggtcaccgtctcttcag	productive	Homsap IGHV5-51*03 F	273/288 nt	94.7917	Homsap IGHJ3*02 F	Homsap IGHD3-3*01 F	15	8.8.15	CASRTGWELPNGAFDIW	cagtctgccctgactcagcctgcctccgtgtctggatctcctggacagtcgatcaccatctcctgcactggaaccagcagtgacattggtggttataattatgtctcctggtaccaacagcacccaggcaaagcccccaaactcattatttatgatgtcagtgatcggccctcaggggtttctagtcgcttctctgcctccaagtctggcaatacggcctccctgaccatctctgggctccaggctgaggacgaggctgattatcactgcagctcatatacagacagcagcgcctctcatgtggtattcggcggagggaccaagttgaccgtcctag	productive	Homsap IGLV2-14*04 F	277/288 nt	96.1806	Homsap IGLJ2*01 F, or Homsap IGLJ3*01 F	12	9.3.12	CSSYTDSSASHVVF
556	PX613012	PX613488	IgG	Visit 4	CR0011-5		Triple-pos	cnngttcaactggtgcagtctggagctgaggtgaagaagcctggggcctcagtgaaggtctcctgcaaggcttccggttacacctttaccagctttggtatcaactgggtgcgacaggcccctggacaagggcttgagtggatgggatggctcaacactgacagtggtaacacaaactatgcacagagcctcaagggcagagtcaccatgaccacagacacatccacgagcacagcctacatggaactgaggagcctgagatctgacgacacggccgtgtattattgtgcgagagatgggctaagtggaactccggaatactttgactcctggggccagggaaccctggtcaccgtctcctcag	productive	Homsap IGHV1-18*01 F	272/288 nt	94.4444	Homsap IGHJ4*02 F	Homsap IGHD1-7*01 F	14	8.8.14	CARDGLSGTPEYFDSW	tcctatgagctgactcagccaccctcagtgtcagtggccccaggaaagacggccaggattccctgtgggggagacaatattggaagtaaaagtgtgcactggtaccagcagaggccaggccaggcccctgtgcttatcatctattatgatagcggccggccctcagggatccctgagcgattttctggctccaactctgggaacacggccaccctaaccatcagcatggtcgaagccggggatgaggccgactattactgtcaggtgtgggatagtcgtagtgatcacttctttgtcttcggaactgggacccaggtcaccgtccttg	productive	Homsap IGLV3-21*04 F	267/279 nt	95.6989	Homsap IGLJ1*01 F	12	6.3.12	CQVWDSRSDHFFVF
567	PX613022	PX613498	IgG	Visit 4	CR0011-5		Triple-pos	caggtgcacctggtgcaatctggggctgaagtgaagaagcctggggcctcagtgcgggtctcctgcagggcttctggatacaccttcaccgcctattatttgcactgggtgcgccaggcccctggacaagggcttgagtggatgggatggatcaaccctaacagtggtgacacaaattatgtacagagatttcagggcagggtcgctatgaccagggacacgtccatcaacacagcctccttggatctgcgtaaactgagatctgacgacacggccctgtattattgcacgaggggcggtcgaacggtgaccgatgatgctttcaatatctggggccaagggacagtggtcaccgtctcttcag	productive	Homsap IGHV1-2*02 F	260/288 nt	90.2778	Homsap IGHJ3*02 F	Homsap IGHD4-17*01 F	14	8.8.14	CTRGGRTVTDDAFNIW	tcctatgagctggctcagccaccctcagtgtcagtggccccaggacagacggccagaattacctgtgggggagacagtattggaagtaagagtgtgcactggtaccaccagaagccaggccaggcccctgtgctggtcatctcttatgataacgaccggccctcagggatccctgagcgattctctggctccaactctgggaacacggccaccctgaccatcagcagggtcgaggccggggatgaggccgtctatttctgtcaggtgtgggatagtaaagtggtattcggcggagggaccaagctgaccgtcctag	productive	Homsap IGLV3-21*04 F	263/279 nt	94.2652	Homsap IGLJ2*01 F, or Homsap IGLJ3*01 F	8	6.3.8	CQVWDSKVVF
144	PX612659	PX613135	IgG	Visit 2	CR0011-3		Single-pos	tgcagctggtgcagtctggggctgaggtgaagaagcctggggcctcagtgaaggtctcctgcaaggcttctggatacaccttcaccggctactatattcactgggtgcgactggcccctggagaagggcttgagtggatgggatggatcaaccctaacagtggtgccacaaactatgcaccgaactttcagggcagggtcaccatgaccagggacacgtccaacagcacagcctacatggagctgaccaggctgagatctgacgacacggccgtgtattactgtgcgcgagtcttaagtgggaactacgagaactggttcgactcctggggccagggaaccctggtcactgtctcctcag	productive	Homsap IGHV1-2*02 F	276/284 nt	97.1831	Homsap IGHJ5*01 F, or Homsap IGHJ5*02 F (see comment)	Homsap IGHD1-26*01 F	14	8.8.14	CARVLSGNYENWFDSW	cagtctgcccagactcagcctccctccgggtccgggtgtcagggacagtcagtcagcatctcctgcaccggaaccagcagtgacgttggtggttataactatgtctcccggtaccaaccccacccaggcaaagcccccaaaatcatgatttacgacatcagtaagcgaccngcaggggtccgtgattgtttctctggctccaagtctggcacctcggcctccatgaccgtctttgggctccaggatgaggatgaggatgattatcagtgcagctcatacgaaggcagcaacaatcgggtggtattcggcggagggaccaagctgaccntccta	productive	Homsap IGLV2-8*01 F	258/288 nt	89.5833	Homsap IGLJ2*01 F, or Homsap IGLJ3*01 F	11	9.3.11	CSSYEGSNNRVVF
512	PX612968	PX613444	IgG	Visit 4	CR0011-5		Triple-pos	cnnnngcagctggtgcagtctggggctgaggtgaagaagcctggggcctcagtgaaggtttcctgcaaggcatctggatacaccttcaccaactactatatgcactgggtgcgacaggcccctggacaagggcttgagtggatgggattaatcaaccccactggtggtagcacatcctacgcacagaaggtccagggcagagtcaccatgaccagggacacgtccgcgagcacagtctacatggagctgagcagcctgcgatctgacgacacggccgtgtattactgtgcgagagaacctcacgatgttttgactggttattatgactactggggccagggaaccctggtcaccgtctcctcag	productive	Homsap IGHV1-46*01 F	274/288 nt	95.1389	Homsap IGHJ4*02 F	Homsap IGHD3-9*01 F	14	8.8.14	CAREPHDVLTGYYDYW	tcctatgagctgactcagccaccctcggtgtcagtggccccaggacagacggccaggattacctgtgggggaaacaacattggaagtaaaaatacacattggtaccagcagaggccaggccaggcccctgtgttggtcgtctatgatgacagcgaccggccctcagggatccctgagcgattctctggctccaactctgggaacacggccaccctgaccatcagcagggtcgaagtcggggatgaggccgactattactgtcaagtgtgggatagtagtattggtcgtttttatgtcttcggaactgggaccaaggtcaccgtcctag	productive	Homsap IGLV3-21*02 F	268/279 nt	96.0574	Homsap IGLJ1*01 F	12	6.3.12	CQVWDSSIGRFYVF
493	PX612950	PX613426	IgG	Visit 4	CR0011-5	FF	Triple-pos	cagacgcagctggtgcagtctggggctgaggtgaagaagcctgggtcctcggtgaaggtctcctgccaggcctctggaggcaccttcagttcctttggtatcaactgggtgcgccaggcccctggacaaggccttgagtggatgggacgcgtcatccctatctttggaactacagactacgcacagaacttccagggcagagtcacacttaccgcggacgaatccacgaacacagcctacatggaattgagcagcctgagatctgacgacacggccgtgtattactgtgcgagagacgtagagatggctacagtatatggtatggacgtctggggccaagggaccacggtcaccgtctcatcag	productive	Homsap IGHV1-69*01 F, or Homsap IGHV1-69D*01 F	262/288 nt	90.9722	Homsap IGHJ6*02 F (see comment)	Homsap IGHD5-24*01 ORF	14	8.8.14	CARDVEMATVYGMDVW	gacatccagatgacccagtctccttcctccctgtctgcatctattggagacagagtcaccgtcacttgccgggcaagtcagagtattaacatctttttaaattggtatcagcacaaaccaggaaaagcccctaagctcctgatctatgctgcgtccactttgcaaagtggaatcccgtcaaggttcagtggcagtggatctgggacagatttcactctcaccatcagcagtctgcaacctgatgattttgcaacttactactgtcaacaggattacaatgtccctcgtacgttcggccaagggaccacggtggaaatcgaac	productive	Homsap IGKV1-39*01 F, or Homsap IGKV1D-39*01 F	260/279 nt	93.19	Homsap IGKJ1*01 F	9	6.3.9	CQQDYNVPRTF
515	PX612971	PX613447	IgG	Visit 4	CR0011-5	FF	Triple-pos	cagacgcagctggtgcagtctggggctgaggtgaagaagcctgggtcctcggtgaaggtctcctgcagggcttctggaggcaccttcagttcctatggtatcaactgggtgcgacaggcccctggacaagggcttgagtggatgggacgggtcatccctatctttggaaatacaaactacgcacagaacttccagggcagagtcacacttaccgcggacgaatcaacgagcacagcctacatggaactgagcagcctgagatctgacgacacggccgtgtattactgtgcgagagacgtggagatggctacagtatatggtatggacgtctggggccaagggaccacggtcaccgtctcatcag	productive	Homsap IGHV1-69*01 F, or Homsap IGHV1-69D*01 F	268/288 nt	93.0556	Homsap IGHJ6*02 F (see comment)	Homsap IGHD5-24*01 ORF	14	8.8.14	CARDVEMATVYGMDVW	gacatccagatgacccagtctccttcctccctgtctgcatctgttggagacagagtcaccgtcacttgccgggcaagtcagagtattaacatctatttaaattggtatcagcacaaaccaggaaaagcccctaagctcctgatctacgctgcatccagtttgcaaagtggaatcccatcaagattcagtggcagtggatctgggacagatttcactctcaccatcagcagtctgcaacctgatgattttgcaacttactactgtcaacaggattacaatgtccctcgtacgttcggccaagggaccaaggtggaaatcgaac	productive	Homsap IGKV1-39*01 F, or Homsap IGKV1D-39*01 F	263/279 nt	94.2652	Homsap IGKJ1*01 F	9	6.3.9	CQQDYNVPRTF
142	PX612657	PX613133	IgG	Visit 2	CR0011-3		Single-pos	caggtccagctggtgcagtctggggctgaggtgaagaagcctgggtcctcggtgaaggtctcctgcaaggcctctggaggccccttcatcacctatgctatcagttgggtgcgacaggcccctggacaagggcttgagtggatgggaagggtcatccctatccttggtatagcaaagtacgcacagaagttccagggcagagtcacgattaccgcggacaaatccacaaacacagcctacatggagctgagcagcctgagatctgaggacacggccgtgtattactgtgcgagagatgaaggcagcagctcgtcctggtgggtcgacccctggggccagggaaccctggtcaccgtctcctcag	productive	Homsap IGHV1-69*04 F	279/288 nt	96.875	Homsap IGHJ5*02 F	Homsap IGHD6-6*01 F	14	8.8.14	CARDEGSSSSWWVDPW	tcctatgagctgactcagccaccctcggtgtcagtggccccaggacagacggccaggattacctgtgggggaaacaacattggaagtaaaagtgtgcactggtaccggcagaggccaggccaggcccctgtgttggtcgtctatgatgacagcgaccggccctcagggatccctgagcgattctctggctccaactctgggaacacggccaccctgaccatcagcagggtcgaagccggggatgaggccgactattactgtcaggtgtgggatagtactagtgatcatccggtattcggcggagggaccaagctgaccgtcctag	productive	Homsap IGLV3-21*02 F	273/279 nt	97.8495	Homsap IGLJ2*01 F, or Homsap IGLJ3*01 F	11	6.3.11	CQVWDSTSDHPVF
421	PX612881	PX613357	IgG	Visit 3	CR0011-4		Single-pos	caggtgcagctggtgcagtctggggctgaggtgaagaagcctggggcctcagtgaaggtctcctgcaaggcttctggatacaccttcagcacttatgatatcaactgggtgcgacaggccactggacaagggcttgagtggatgggatggatgaaccctaacagtggcaacacaggctatgcacagaagttccagggcagagtcaccatgaccaggaacacctccataagcacagcctacatggagctgagcagcctgagatctgaggacacggccgtgtattactgtgcgaggccggttgataatagtggttattatccctttgactactggggccagggaacccttgtcaccgtctcctcag	productive	Homsap IGHV1-8*01 F	285/288 nt	98.9583	Homsap IGHJ4*02 F	Homsap IGHD3-22*01 F	14	8.8.14	CARPVDNSGYYPFDYW	tcctatgagctgacccagccaccctcagtgtcagtggccccaggaaagacggccagggttacctgtgggggaaacgacattggaagtaaaaatgtccactggtaccagcagaggccaggccaggcccctgtgctggtcatctattatgatagcgaccggccctcagggatccctgagcgattctctggctccaactctgggaacacggccaccctgaccatcagcagggtcgaagccggggatgaggccgactattactgtcaggtgtgggatagtactagtggtcctccgcattatgtcttcggaactgggaccaaggtcaccgtcctag	productive	Homsap IGLV3-21*04 F	271/279 nt	97.1326	Homsap IGLJ1*01 F	13	6.3.13	CQVWDSTSGPPHYVF
139	PX612654	PX613130	IgG	Visit 2	CR0011-3		Single-pos	gaggtgcagctggtggagtctgggggaggcttggtacagcctggggggtccctgagactctcctgtgcagcctctggattcagtttcagtaactacgacatgcactgggtccgccaaggtacagaaaaaggtctggagtgggtctcagctattggtactgctggtgacacatactatccagactccgtgaagggccgattcaccatctccagagaaaatgccaagaactctttgtatcttcaaatgaacagcctgagagccggggacacggctgtctattattgtgcaagaggaggggcaagcaactacaactggtacttcgatctctggggccgtggcaccctggtcactgtctcctcag	productive	Homsap IGHV3-13*01 F	276/285 nt	96.8421	Homsap IGHJ2*01 F	Homsap IGHD1-26*01 F	14	8.7.14	CARGGASNYNWYFDLW	catccagatgacccagtctccatcctccctgtctgcttctgtcggagacagagtcaccatcacttgccgggcaagtcagagcattagcaactatttaaattggtatcaacagaaatcagggaaagcccctaacctcctgatctatgatgcatccagtttgcaaagtggggtcccatcaaggttcagtggcagtggatctgggacagatttcagtctcaccatcagcagtctgcaacctgaagattttgcaacttactactgtcaacagagttacagtatgcctccggccacttttggccaggggaccaagctggagatcaaac	productive	Homsap IGKV1-39*01 F, or Homsap IGKV1D-39*01 F	269/277 nt	97.1119	Homsap IGKJ2*01 F, or Homsap IGKJ2*02 (F)	10	6.3.10	CQQSYSMPPATF
499	PX612956	PX613432	IgG	Visit 4	CR0011-5		Triple-pos	aagtgcagctggtggagtctgggggaggcttggtacagcctggggggtccctgagactctcctgtgcagcctctggattcaccttcactagctacgacatgcactgggtccgccaagttccaggaaagggtctggagtgggtctcaggtattggtactgctggtgacacatactatgtggactccgtgaagggccgattcaccatctccagagaaaatgccaaggcctccttgtatcttcaaatgaacagcctgacagccggggacacggctgtgtattattgtacaagagattcgggcagcaactactcctggtacttcgatctctggggccgtggcaccctggtcactgtctcctcag	productive	Homsap IGHV3-13*01 F	270/284 nt	95.0704	Homsap IGHJ2*01 F	Homsap IGHD3-10*01 F	14	8.7.14	CTRDSGSNYSWYFDLW	gacatccagatgacccagtctccgtcctccctgtctgcatctgtaggagacagagtcaccatcgcttgccgggcaagtcagnnnattagcaggcatttaggttggtatcagcagaaaccagggaaagccccaaagctcctgatctctgatgcgtccaatttgcaaagtggggtcccatcaaggttcagtggcagtggatctgggacagatttcactctcaccatcagcggtctgcaacccgaggattttgcaacttactactgtcaacagagttacagtatgccctcgatcaccttcggccaagggacacgactggacattaagc	productive	Homsap IGKV1-39*01 F, or Homsap IGKV1D-39*01 F	262/279 nt	93.9068	Homsap IGKJ5*01 F	10	6.3.10	CQQSYSMPSITF
574	PX613029	PX613505	IgG	Visit 4	CR0011-5		Triple-pos	agtgcagctggtggagtctgggggaggcttggtacagcctggggggtccctgagactctcctgtgccgcctctggattcaccttcagtacctacgacatgcagtgggtccgccaatctacaggaaaaggtctggagtgggtctcaactattggaactgctggcgacacatactatccagactccgtgaagggccgattcaccatctccagagaagatgccaggagttctttgtatcttcaaatgaacagcctgagggccggggacacggctatctattattgtgtgagagttcattactcgagcctcttctggtacttcgatctctggggccgtggcaccctggtcactgtctcctcag	productive	Homsap IGHV3-13*01 F	265/283 nt	93.6396	Homsap IGHJ2*01 F	Homsap IGHD3-3*02 F	14	8.7.14	CVRVHYSSLFWYFDLW	gacatccagatgacccagtctccatcctccctgtctgcatctgtaggagacagagtcaccatcacttgccgggcaagtcagaccattaacaactatttaaattggtatgtgcagtcaccggggaaagcccctaagctcctgatctatgctgcaaccactttgcaaagtggggtcccatcaaagttcagtggcagtggatctgggacggattacactctcaccatcagcagtctgcaacctgaagatttttcaacttactactgtcaacagacttacagttcggagtgcacttttggccaggggaccaagctggagatcaaac	productive	Homsap IGKV1-39*01 F, or Homsap IGKV1D-39*01 F	264/279 nt	94.6237	Homsap IGKJ2*02 (F)	9	6.3.9	CQQTYSSECTF
202	PX612710	PX613186	IgG	Visit 2	CR0011-3		Single-pos	gaggtgcagctggtggagtctgggggaggcttggtacagcctggggggtccctgagactctcctgtgcagcctctggattcaccttcagtagctacgacatgcactgggtccgccaagctacaggaaaaggtctggagtgggtctcagctattggtactgctggtgacacatactatccaggctccgtgaagggccgattcaccatctccagagaaaatgccaagaactccttgtatcttcaaatgaacagcctgagagccggggacacggctgtgtattactgtgcaagaggggccgcggtggtaacggactggtacttcgatctctggggccgtggcaccctcatcactgtctcctcag	productive	Homsap IGHV3-13*01 F	285/285 nt	100	Homsap IGHJ2*01 F	Homsap IGHD4-23*01 ORF	14	8.7.14	CARGAAVVTDWYFDLW	gacatccagatgacccagtctccatcctccctgtctgcatctgtaggagacagagtcaccatcacttgccgggcaagtcagagcattagcagctatttaaattggtatcagcagaaaccagggaaagcccctaagctcctgatctatgctgcatccagtttgcaaagtggggtcccatcaaggttcagtggcagtggatctgggacagatttcactctcaccatcaccagtctgcaacctgaagattttgcaacttactactgtcaacagagttacagtacccctccggagaacccttttggccaggggaccaagctggagatcaaac	productive	Homsap IGKV1-39*01 F, or Homsap IGKV1D-39*01 F	278/279 nt	99.6416	Homsap IGKJ2*01 F	11	6.3.11	CQQSYSTPPENPF
480	PX612937	PX613413	IgG	Visit 2	CR0011-3		Triple-pos	gaggtgcagctggtggagtctgggggaggcttggtacagcctggggggtccctgagactctcctgtgcagcctctggattcaccttcagtagctacgacatgcactgggtccgccaagctacaggaaaaggtctggagtgggtctcagctattggtactgctggtgacacatactatccaggctccgtgaagggccgattcaccatctccagagaaaatgccaagaactccttgtatcttcaaatgaacagcctgagagccggggacacggctgtgtattactgtgcaagacctaagaataccggcttcgactggtacttcgatctctggggccgtggcaccctggtcactgtctcctcag	productive	Homsap IGHV3-13*01 F	285/285 nt	100	Homsap IGHJ2*01 F	Homsap IGHD5-12*01 F	14	8.7.14	CARPKNTGFDWYFDLW	gacatccagatgacccagtctccatcctccctgtctgcatctgtaggagacagagtcaccatcagttgccgggcaagtcagagcattagcagctatttaaattggtatcggcagaaaccagggaaagcccctaacctcctgatctatgctgcatccagtttgcaaagtggggtcccatcaaggttcagtggcagtggatctgggacagatttcactctcaccatcagcagtctgcaacctgaagattttgcaacttactactgtcaacagagttacagtacccccccaatcaccttcggccaagggacacgactggagattaaac	productive	Homsap IGKV1-39*01 F, or Homsap IGKV1D-39*01 F	276/279 nt	98.9247	Homsap IGKJ5*01 F	10	6.3.10	CQQSYSTPPITF
186	PX612696	PX613172	IgG	Visit 2	CR0011-3		Single-pos	gaggtgcagctggtggagtctgggggaggcttggtacagcctggggggtccctgagactctcctgtgcagcctctggattcaccttcagtagctacgacatgcactgggtccgccaagctacaggaaaaggtctggagtgggtctcaggtattggtactgctggtgacacctactatccaggctccgtgaagggccgattcaccatctccagagaaaatgccaggaactccttgtatcttctaatgaacagcctgacagacggggacacggctgtgtattactgtgcaagacgtgggtatagcagtggctggtctgcttttgatatctggggccaagggacaatggtcacntctntc	productive	Homsap IGHV3-13*01 F	279/285 nt	97.8947	Homsap IGHJ3*02 F	Homsap IGHD6-19*01 F	14	8.7.14	CARRGYSSGWSAFDIW	gacatcgtgatgacccagtctccagactccctggctgtgtctctgggcgagagggccaccatcaactgcaagtccagccagagtgttttatacagccccaacaataagaactacttagcttggtaccagcagaaagcaggacagcctcctaagctgctcatttactgggcatctacccgggaatccggggtccctgaccgattcagtggcagcgggtctgggacagatttcactctcaccatcagcagcctgcaggctgaagatgtggcagtttattactgtcagcattattatagtactccgtacacttttggccaggggaccaagctggtgatcaaac	productive	Homsap IGKV4-1*01 F, or Homsap IGKV4-1*02 F	294/297 nt	98.9899	Homsap IGKJ2*01 F	9	12.3.9	CQHYYSTPYTF
549	PX613005	PX613481	IgG	Visit 4	CR0011-5		Triple-pos	gnngtgcagctggtagagtctgggggaggcttggtacagtttggggggtccctgagactctcctgtgcagcctctggattcaccttcagcaggttcgacatgcactgggtccgccaagttataggaaaaggcctggagtgggtctcagttattggtactgctggtgacacatactatgcagactccgtgaagggccgattcaccatctccagagataacgccaagaactccttgtatcttcaaatgaacagcctgagagccggggacacggcggtatattactgtgcaagaggcgcggagcgctgctctggactctgccttgaccactggggccagggaaccctggtcaccgtctcctcag	productive	Homsap IGHV3-13*01 F	267/285 nt	93.6842	Homsap IGHJ4*02 F	Homsap IGHD2-2*01 F	14	8.7.14	CARGAERCSGLCLDHW	gacttccagatgacccagtctccatcctccctgtctgcatctgtaggagacagagtcaccatcacttgccgggcaagtcagaacattaacacctttttaaattggtatcagcagagaccagggaaagcccctaagctcctgatctatgctgcatccagtttacaaagtggggtctcatcaaagttcagtggcagtggatctgggacagatttcactctcaccatcagcagtctgcaacctgaagattttgcaacttactactgtcaacagagttacagtacccccacatggacgttcggccaagggaccaaggtggaaatcaaac	productive	Homsap IGKV1-39*01 F, or Homsap IGKV1D-39*01 F	270/279 nt	96.7742	Homsap IGKJ1*01 F	10	6.3.10	CQQSYSTPTWTF
323	PX612790	PX613266	IgG	Visit 5	CR0011-6		Single-pos	gaagtgcagctggtggagtctgggggaggcttggtccagcctggggggtccctgaaactctcctgtgcagcctctggattcaccttcagtagcttcgacatgcactgggtccgccaaactacaggcaaacgtctggagtgggtctcaactattggtacttcaggtgacacatactattcagactccgtgaagggccgattcaccatctccagagaaaatgccagggactccttgtatcttcaaatggacagcctgagagccggggacacggctgtgtattattgtgcaagagattccggaactacggtgacaacggtctttgactactggggcctgggaagcctggtcaccgtctcctcag	productive	Homsap IGHV3-13*01 F	269/285 nt	94.386	Homsap IGHJ4*02 F	Homsap IGHD4-17*01 F	14	8.7.14	CARDSGTTVTTVFDYW	gacatccagatgacccagtctccatcctccctgtctgcgtctgttggagacagagtcaccatcacttgccgggcaagtcagagtattaacaggtttttaaattggtatcagcagagaccagggaaagcccctaagctcctgatctatgctgcatccagcttgcaaagtggggtcccatcaaggttcagtggcagtggatctgcgacagattacactctcaccatcagcagtctgcaacctgaagattttgcaacttactattgtcaacagagttacagtacccctgcgctcactttcggcggagggaccagggtggagatcaaac	productive	Homsap IGKV1-39*01 F, or Homsap IGKV1D-39*01 F	268/279 nt	96.0574	Homsap IGKJ4*01 F	10	6.3.10	CQQSYSTPALTF
576	PX613031	PX613507	IgG	Visit 4	CR0011-5		Triple-pos	gnngtgcagttggtggagtctgggggaggtgtggtgcggcctggggggtccctgagactctcctgtgtagcctctggattcacctttcgtgactatggcatgagttgggtccgccaagctccagggaaggggctggagtgggtctcgggtcttaattggaatggcggtagcccaggttatgcaggctctgtgaagggccgattcaccatctccagagacaacgccaagaactccctctatctgcaaatgaacagtgtgagagccgaggacacggccttctatcactgtgcgagaggtgatagtagctcgccaataccacaccttgactactggggccagggaaccctggtcaccgtctcctcag	productive	Homsap IGHV3-20*01 F	271/288 nt	94.0972	Homsap IGHJ4*02 F	Homsap IGHD6-6*01 F	14	8.8.14	CARGDSSSPIPHLDYW	tcctatgagctgactcaggcaccctcagtttcagtggccccaggaaagacggccaggattacctgtgcggaaaacaacattggaagtaaaagtgtgcactggtaccagctgaagccaggccaggcccctgtgctggtcatctattctgatagcgaccggccctcagggatccctgagcgattctctggctccaactctgggaacacggccaccctgaccatcagcagggtcgaggccggggatgaggccgactattactgtcaggtgtgggatggtagtagtgatcatcactgggtgttcggcggagggaccaagctgaccgtcctag	productive	Homsap IGLV3-21*04 F	270/279 nt	96.7742	Homsap IGLJ3*02 F	12	6.3.12	CQVWDGSSDHHWVF
575	PX613030	PX613506	IgG	Visit 4	CR0011-5		Triple-pos	gnggtgcacctggtggagtctgggggaggcctggtcaagcctggggggtccctgagactctcctgtgtagtctctggattcaccttcagtaattattccatgaactgggtccgccaggctcccgggaaggggctggagtgggtctcatccattagtagtagtggtccttacatatactacgcagactcagtgaagggccgattcaccatctccagagacaactccaagaactcactatatctgcaaatgaacagcctgacagccgaggacacggctatatattactgtgcgaaagatagggggcattggaactacgatgtctttgacttctggggccagggaaccctggtcaccgtctccgcag	productive	Homsap IGHV3-21*01 F, or Homsap IGHV3-21*02 F	271/288 nt	94.0972	Homsap IGHJ4*02 F	Homsap IGHD5-12*01 F	14	8.8.14	CAKDRGHWNYDVFDFW	gacatccagatgacccagtctccatcgtccctgtctgcagctgtgggggacagagtcaccatcacttgccgggcaagtcagagcattaggacctatttaaattggtatcagcacaaatcagggaaagcccctaaactcctgatctatgctacatccaatttgcaaagtggggtcccatcaagattcagtggcagtggatctgggactgatttcactctcaccatcagcagtctgcaacctgaagattttgcaacttactactgtcaacagagttacagtacgcctccatttacttttggccaggggaccaagctggaggtcaaac	productive	Homsap IGKV1-39*01 F, or Homsap IGKV1D-39*01 F	266/279 nt	95.3405	Homsap IGKJ2*01 F, or Homsap IGKJ2*02 (F)	10	6.3.10	CQQSYSTPPFTF
581	PX613036	PX613512	IgG	Visit 4	CR0011-5		Triple-pos	ggtgcagctgttggaatctgggggaggcttggtgcagcctggggggtccctgagactctcctgttcagcctctggattcacctttagcacctatgccatgaactgggtccgccaggctccagggaaggggctggagtgggtctcaggtattagtggtagtggtggtagcacatactacgcagactccgtgcagggccggttcaccatctccagagacacttccaagaacacgctgtatctgcaaatgaagagcctgagagccgaggacacggccgtgtatttctgtgcgaaaggtatcagtgggagctactacagggagtttgactactggggccagggaaccctggtcaccgtctcctcag	productive	Homsap IGHV3-23*01 F, or Homsap IGHV3-23D*01 F	275/286 nt	96.1538	Homsap IGHJ4*02 F	Homsap IGHD1-26*01 F	14	8.8.14	CAKGISGSYYREFDYW	cagtctgtgctgacgcagccgccctcagtgtctggggccccagggcagagggtcaccatctcctgcactgggagtagatccaacatcggggcaggttatgatgtacactggtaccagcagcttccaggaacagcccccaaactcctcatctatggtgacaccaatcggccctcaggggtccctgaccgattctctggctccaagtctggcacctcagcctccctggccatcactgggctccagactgaggatgaggctgattattactgccagtcctatgacagcagcctgagtggtcgtgtggtattcggcggagggaccaagctgaccgtcctag	productive	Homsap IGLV1-40*01 F	283/288 nt	98.2639	Homsap IGLJ2*01 F, or Homsap IGLJ3*01 F	12	9.3.12	CQSYDSSLSGRVVF
474	PX612931	PX613407	IgG	Visit 2	CR0011-3		Triple-pos	gaggtgcagctgttggagtctgggggaggcttggtacagcctggggggtccctgagactctcctgtgcagcctctggattcagctttagcagctatgccatgagctgggtccgccaggctccagggaaggggctggagtgggtctcaggtattagtggtagtggtggcggcacatactacgcagactccgtgaagggccggttcaccatctccagagacaattccaagaacacgctgtatctgcaaatgaacagcctgagagccgaggacacggccgtatattactgtgcgaaagatgaggataaatctatggttgaaataagtgactactggggccagggaaccctggtcaccgtctcctcag	productive	Homsap IGHV3-23*01 F, or Homsap IGHV3-23D*01 F	284/288 nt	98.6111	Homsap IGHJ4*02 F	Homsap IGHD5-18*01 F	14	8.8.14	CAKDEDKSMVEISDYW	gacatccagatgacccagtctccatcctccctgtctgcatctgtaggagacagagtcaccatcacttgccgggcaagtcagagcattagcagctatttaaattggtatcagcagagaccagggaaagcccctaaactcctgatctatactgcatccagtttgcaaagtggggtcccatcaaggttcagtggcagtggatctgggacagatttcactctcaccatcagcagtctgcaacctgaagattttgcaacttactactgtcaacagagttacagtagtcctcctactttcggcggagggaccaaggtggagatcaaac	productive	Homsap IGKV1-39*01 F, or Homsap IGKV1D-39*01 F	276/279 nt	98.9247	Homsap IGKJ4*01 F	9	6.3.9	CQQSYSSPPTF
178	PX612690	PX613166	IgG	Visit 2	CR0011-3		Single-pos	gaagtgcagctgttggagtctgggggaggcttggtacagtctggggggttcctgagactctcctgtgcagcctctggattcacctttagcagctatgccatgagctgggtccgccaggctccagggaaggggctggagtgggtctcaggtattagtgctagtggtggtagcacgtactacgcagactccgtgaagggccggttcaccatctccagagacaattccaagaacacgctgtatctactaatgaacagcctgagagccgaggacacggccgtatattactgtgcgaaaggtggcggtgactacgcgacatcctggttcgacccctggggccagggaaccctggtcacntntcntcag	productive	Homsap IGHV3-23*01 F, or Homsap IGHV3-23D*01 F	280/288 nt	97.2222	Homsap IGHJ5*02 F, or Homsap IGHJ5*03 P	Homsap IGHD2-21*02 F	14	8.8.14	CAKGGGDYATSWFDPW	cagcttgtgctgactcaatcgccctctgcctctgcctccctgggagcctcggtcaagctcacctgcactctgagcagtgggcacagcaactacgccatcgcatggcatcagcagcagccagagaagggccctcggtacttgatgaagcttaacagtgatggcagccacagcaagggggacgggatccctgatcgcttctcaggctccagctctggggctgagcgctacctcaccatctccagcctccagtctgaggatgaggctgactattactgtcagacctggggcactgacatcgtggtattcggcggagggaccaagctgaccgtcctag	productive	Homsap IGLV4-69*01 F	292/294 nt	99.3197	Homsap IGLJ2*01 F, or Homsap IGLJ3*01 F	9	7.7.9	CQTWGTDIVVF
364	PX612827	PX613303	IgG	Visit 5	CR0011-6		Single-pos	caggtgcacctggtggagtctgggggaggcgtggtccagcctgggaggtccctgagactctcctgtgcagcctctggattcatcttcaggaactttggtatgcactgggtccgccaggctccaggcaaggggctggaatgggtgacagttatatcatctgatggaagtcttagattgtacgcagactccgtgaagggccgattcaccatctccagagacaattccaaggacacactgtatctgcaaatggacagactgagacctgaggacacggctgagtattactgtgcaagagattttgaaacagccatggtcaccttacaagactattggggccagggaaccctggtcaccgtctcctcag	productive	Homsap IGHV3-30*04 F, or Homsap IGHV3-30-3*03 F	268/288 nt	93.0556	Homsap IGHJ4*02 F	Homsap IGHD5-18*01 F	14	8.8.14	CARDFETAMVTLQDYW	gacatccagatgacccagtctccatcctccctgtctgcatctctaggagacagagtcaccatcacttgccgggcaagtcagagcattagtaggtatttaaattggtatcaacagacacctgggaaagcccctaagctcctgatntatgctgcatccactttgcaaagtggggtcccttcaaggttcagtggcagtggatctgggacagatttcactctcaccatcagcagtgtccaacctgaagattttgcagcttactactgtcagcagaattacgaaacccctccgtggacgttcggccaagggaccaaggtggaagtcaaac	productive	Homsap IGKV1-39*01 F, or Homsap IGKV1D-39*01 F	262/279 nt	93.9068	Homsap IGKJ1*01 F	10	6.3.10	CQQNYETPPWTF
494	PX612951	PX613427	IgG	Visit 4	CR0011-5		Triple-pos	gaggtgcagctgatggagtctgggggaggcgtggtccagcctgggaggtccctgagactctcctgtgcagcctctggattcaccttcagtaactatgtcatgcactgggtccgccaggctccaggcaaggggctggagtgggtggcagctataccatatgatggtagtgataaatactatgcagactccgtgaagggccgattcaccatctccagagacaattccaagaacacgctgtttctgcaaatgaacaccctgagccctgaggacacggctgtgtattactgtgtgaaaggatatagttatggttacttagtgggtgttgactactggggccagggaaccctggtcatcgtctcctcgg	productive	Homsap IGHV3-30*18 F, or Homsap IGHV3-30-5*01 F	276/288 nt	95.8333	Homsap IGHJ4*02 F	Homsap IGHD5-18*01 F	14	8.8.14	CVKGYSYGYLVGVDYW	gacatccagatgacccagtctccatcctccctgtctgcatctctaggagacagagtcaccatcacttgccaggcgagtcaggacattaacaattatttaaattggtatcagcagaaaccagggaaagcccctaagctcctgatctacgatgcatccgatttggaaacaggggtcccatcaaggttcagtggaagtggatctgggacagattttactttcaccatcagcagcctgcagcctgaagatcttgcaacgtattactgtcaacagtataacaatctcccgctcactttcggcgtggggaccaaggtggagatcaaac	productive	Homsap IGKV1-33*01 F, or Homsap IGKV1D-33*01 F	271/279 nt	97.1326	Homsap IGKJ4*01 F	9	6.3.9	CQQYNNLPLTF
148	PX612662	PX613138	IgG	Visit 2	CR0011-3		Single-pos	gaggtgcagctggtgcagtctgggggaggcttggtccagcctggggggtccctgagactctcctgtgcatcctctggattcacctttagtggccattggatgaactgggtccgccaggctccagggaaggggctggagtgggtggccaacataaaccaagatggaagtcagaaatactatgtggactctgtgaagggccgattcaccatctccagagacaacgccaagaacgcactgtttctgcaaatggacagcctgagaggcgacgacacggctgtctattactgtgcgagagaccccgatttttgggatggagtgcactttgactactggggccagggaaccctggtcgnntntcntcag	productive	Homsap IGHV3-7*01 F	275/288 nt	95.4861	Homsap IGHJ4*02 F	Homsap IGHD3-3*01 F	14	8.8.14	CARDPDFWDGVHFDYW	gaaatagtgatgacgcagtctccagccaccctgtctgtgtctccaggggaaagagccaccctctcctgcagggccagtcagagtgttagcagcaacttagcctggtaccagcagaaacctggccaggctcccaggctcctcatctatggtgcatcgaccagggccactggtatcccagccaggttcagtggcagtgggtctgggacagagttcactctcaccatcagcagcctgcagtctgaggattttgcagtttattactgtcagcactataataactggcctccgatcaccttcggccaagggacacgactggacattagac	productive	Homsap IGKV3-15*01 F	276/279 nt	98.9247	Homsap IGKJ5*01 F	10	6.3.10	CQHYNNWPPITF
301	PX612768	PX613244	IgG	Visit 5	CR0011-6		Single-pos	gaagtgcagctggtggagtctgggggaggcttggtccagcctggggggtcccggagactctcctgtgcagcctctggattcagctttactacctattggatgagctgggtccgccaggctccagggaaggggctggagtgggtggccaacataaagcaagatggaagtgagacatactatgtggactcagtgaagggccgattcaccatctccagagacaacgccaagacctcactctatctgcaaatgaacagcctgagagccgaggacacggctgtgtattactgtgcgagagatttgagaactggaactggccgcggtatgaacgtctggggccaagggaccacggtcaccgtctcctcag	productive	Homsap IGHV3-7*01 F	279/288 nt	96.875	Homsap IGHJ6*02 F (see comment)	Homsap IGHD1-7*01 F	14	8.8.14	CARDLRTGTGRGMNVW	tcctatgagctgacacagccaccctcggtgtcagtgtccccaggacagacggccaggatcacctgctctggagatgcattgccgaagcaatttgcttattggtaccagcagaagccaggccaggcccctgtgttggtgatatctaaaaacagtgagaggccctcagggatccctgagcgattctctggctccagttcagggacaacagtcacgttgaccatcagtggagtccaggcagaagacgaggctgactattanngtcantnngcagacagtagtggtacttataagatattcggcggagggaccaagctgaccgtcctag	productive	Homsap IGLV3-25*03 F (see comment)	267/279 nt	95.6989	Homsap IGLJ2*01 F, or Homsap IGLJ3*01 F	11	6.3.11	XXXADSSGTYKIF
571	PX613026	PX613502	IgG	Visit 4	CR0011-5		Triple-pos	gaagtgcagctggtggagtctgggggaggcttggtacagcctggcgggtccctgagactctcttgtgcagcctctgnattcacctttgatgattttgccatggtctgggtccggcaagctccagggaagggcctggagtgggtctcagggattagttggaatagtgctagcataggctatgcggactctgtgaagggccgattcaccatctccagagacaacgccaagaactccctgtatgtgcaaatgaatagtctgagagttgaggacacggccttctattactgtgcaaaagatatgggcggtgactggacacaaccgattgactactggggccagggaaccctggtcaccgtctcctcag	productive	Homsap IGHV3-9*01 F	276/288 nt	95.8333	Homsap IGHJ4*02 F	Homsap IGHD2-21*02 F	14	8.8.14	CAKDMGGDWTQPIDYW	tcctatgagctgactcaaccatcctcagtctcagtggccccaggaaagacggccaggattacctgtgggggaaacaacgttggaagtaaaagtgtgcactggtaccagcagaagccaggccaggcccctgtgttggtcatctatgatgatagcgaccggccctcagggatccctgagcgattctctggctccaactctgggaacacggccaccctgaccatcagcagggtcgaagccggggatgaggccgactattattgtcaggtgtgggatactaatggtgatcatctggtggtattcggcggagggaccaagctgaccgtcctag	productive	Homsap IGLV3-21*04 F	269/279 nt	96.4158	Homsap IGLJ2*01 F, or Homsap IGLJ3*01 F	12	6.3.12	CQVWDTNGDHLVVF
425	PX612885	PX613361	IgG	Visit 3	CR0011-4		Single-pos	gangtgcagctggtggagtctgggggagacttggtgcagcctggcaggtccctgagactctcctgtgcagcctctggattcagctttgatgattatgccatgcactgggtccggcaagttccagggaagggcctggagtgggtctcaggtattagttggaatagtgacagtataggctatgcggactctgtgaagggccgattcaccatctccagagacaacgccaagaactccctgtatctgcagatgaacagtctgagaaatgaggacacggccttctattactgtgcaaaagattctggttacgattggacaaagggtattgactactggggccagggaaccctggtcaccgtctcctcag	productive	Homsap IGHV3-9*01 F	276/288 nt	95.8333	Homsap IGHJ4*02 F	Homsap IGHD3-16*01 F	14	8.8.14	CAKDSGYDWTKGIDYW	tcctatgagctgactcagccaccctcggtgtcagtggccccaggacagacggccaggcttacctgtgcgggaaataacattggaagtaaaagtgtgaactggtaccagcagaagccaggccaggcccctgtgctggtcgtctatgatgacagcgcccggccctcagggatccctgagcgagtctctggctccaactctaggaacacggccaccctgaccatcagcagggtcgaagccggggatgaggccgcctatttctgtcaggtgtgggatactgctagtgatcattatgtggtattcggcggagggaccaagctgaccntcctaa	productive	Homsap IGLV3-21*02 F	265/279 nt	94.9821	Homsap IGLJ2*01 F, or Homsap IGLJ3*01 F	12	6.3.12	CQVWDTASDHYVVF
460	PX612917	PX613393	IgG	Visit 2	CR0011-3		Triple-pos	aagtgcagctggtggagtctgggggaggcttggtacagcctggcaggtccctgagactctcctgtgcagcctctggattcacctttgatgattatgccatgcactgggtccggcaagctccagggaagggcctggagtgggtctcaggtattaattggaatagtgatagcacagcctatgcggactctgtgaagggccgattcaccatctccagagacaacgccaagaactccctgtatctgcaaatgaacagtctgagaactgacgacacggccttctattactgtgcaaaagatgtcagccgcgggtacggtgactacgcggactactggggccagggaaccctggtcaccgtctcctcag	productive	Homsap IGHV3-9*01 F	280/287 nt	97.561	Homsap IGHJ4*02 F	Homsap IGHD4-17*01 F	14	8.8.14	CAKDVSRGYGDYADYW	gacatccagttgacccagtctccatccgtcctgtctgcatctgtaggagacagagtcatcatcacttgccgggccagtcagggcattagcagttatttagcctggtatcagcaaaaaccagggaaagcccctaagctcctgatctctgctgcatccactttgcaaagtggggtcccaacaaggttcagcggcagtggatctgggacagaattcactctcacaatcagcagcctgcagcctgaagattttgcaacttattactgtcaacagcttaatagtgaccctccgctcactttcggcggagggaccaaggtggagatcaaac	productive	Homsap IGKV1-9*01 F	275/279 nt	98.5663	Homsap IGKJ4*01 F	10	6.3.10	CQQLNSDPPLTF
235	PX612741	PX613217	IgG	Visit 2	CR0011-3		Single-pos	gaagtgcagctggtggaatctgggggaggcttggtacagcctggcaggtccctgagactctcctgtgcagcctctggattcagatttgataattatgccatgcattgggtccggcaaggtccagggaagggcctggagtgggtctcgagtattagttggaatagtggtagcatcggttatgcggactctgtgaagggccgattcaccatctccagagacaacgccaagaactccctgtatctgcaaatgaatagtctgagagctgaggacacggccttgtattactgtacaaaaggggcggggggtttttccccctctttctttgactattggggccaggggagtctggtcaccntctcntcag	productive	Homsap IGHV3-9*01 F	277/288 nt	96.1806	Homsap IGHJ4*02 F, or Homsap IGHJ4*03 F	Homsap IGHD3-10*01 F	14	8.8.14	CTKGAGGFSPSFFDYW	cagtctgccctgactcagcctccctccgcgtccgggtctcctggacagtcagtcaccatctcctgcactggaaccagcagtgacgttggtggctataactatgtctcctggtaccaacagtacccaggcaaagcccccaaagtcatgatttatgaggtcagtaagcggccctcaggggtccctgatcgcttctctggctccaagtctggcaacacggcctccctgaccgtctctgggctccaggcggaggatgaggctgattattactgcagctcatatgcaggcagtagcaaattgattttcggcggagggaccaagctgaccatcctag	productive	Homsap IGLV2-8*01 F	283/288 nt	98.2639	Homsap IGLJ2*01 F, or Homsap IGLJ3*01 F or Homsap IGLJ3*02 F	10	9.3.10	CSSYAGSSKLIF
154	PX612667	PX613143	IgG	Visit 2	CR0011-3		Single-pos	caggtgcagctgcaggagtcgggcccaggactggtgaagccttcacagaccctgtccctcacctgcactgtctctggtggctccatcagaagtggtggttactactggagctggatccgccagcacccagggaagggcctggagtggattgggtacatctattacagtgggagcccctactacaacccgtccctcaagagtcgagttaccatatcactagacacgtctaagaaccagttctccctgatgctgagctctgtgactgccgcggacacggccgtctattactgtgcgagagcggggagcattgcaacagccgcacagtttgactactggggccagggaaccctggtcaccgtctcctcag	productive	Homsap IGHV4-31*03 F	286/291 nt	98.2818	Homsap IGHJ4*02 F	Homsap IGHD6-13*01 F	14	10.7.14	CARAGSIATAAQFDYW	gacatccagttgacccagtctccatccttcctgtctgcatctgtaggagacagagtcaccatcacttgccgggccagtcagggcattagcagttatttagcctggtatcagcaaaaaccagggaaagcccctaagctcctgatctatgctgcatccactttgcaaagtggggtcccatcaaggttcagcggcagtggatctgggacagaattcactctcacaatcagcagcctgcagcctgaagattttgcagcttattactgtcaacagcttaatagttaccctccggctttcggcggagggaccaaggtggagatcaaac	productive	Homsap IGKV1-9*01 F	278/279 nt	99.6416	Homsap IGKJ4*01 F	9	6.3.9	CQQLNSYPPAF
195	PX612703	PX613179	IgG	Visit 2	CR0011-3		Single-pos	caggtgcagctgcaggagtcgggcccaggactggtgaagccttcacagaccctgtccctcacctgcattgtctctggtggctccattagtagtggtgctcactattggagctggatccgtcagtatccagggaagggcctggagtggattgggtacatgtcttatagtggaagcacctactacaatccgtccctcaagagtcgagtcaccatatcagtggacacgcctcagaaccaattttccctgaggctggcctctgtgactgccgcggacacggccgtctatttctgtgcgagaacgacgtcgtttgtcagtggctgggtgtttgacttctggggccagggaacgttggtcaccntctcnt	productive	Homsap IGHV4-31*03 F	266/291 nt	91.4089	Homsap IGHJ4*02 F	Homsap IGHD6-19*01 F	14	10.7.14	CARTTSFVSGWVFDFW	gaaattgtgttgacgcagtctccaggcaccctgtctttgtctccaggggaaggagccaccctctcctgcagggccagtcagagtattagccgcagttacttagcctggtaccagcagaaacctggccaggctcccaggctcctcgtgtatgatacatcgttcagggcaactggcatcccagacaggttcagtggcagtgggtctgggacagacttcgctctcaccatcagcagactggagcctgaagactttgcagtgtattactgtcagcagtatgggaactcacctctattcactttcggccctgggaccaaagtggatatcaaac	productive	Homsap IGKV3-20*01 F	266/282 nt	94.3262	Homsap IGKJ3*01 F	10	7.3.10	CQQYGNSPLFTF
234	PX612740	PX613216	IgG	Visit 2	CR0011-3		Single-pos	caggtgcagcttcaggagtcgggcccaggactggtgaaggcctcggagaccctgtccctcacttgcgctgtctatgttgactccatcagcagtggtgcttattactggggatgggtccgccagcccccggggaagggactggagtggattgggagcatccattacactgggaccacctactacaccccgtccctcaagagtcgagtcaccatgtcggtggacacgtcgaagaaccagttctccctggagttggactctgtgaccgccgcagacacggctgtgtattattgtgcgagacatacggactacagattttataattggttcgacccctggggccagggaatcctggtcaccntntcctcag	productive	Homsap IGHV4-39*01 F, or Homsap IGHV4-39*08 (F)	259/291 nt	89.0034	Homsap IGHJ5*02 F	Homsap IGHD4-11*01 ORF	14	10.7.14	CARHTDYRFYNWFDPW	tcctatgagctgactcagcccccctcagtgtccctgtctccaggacagacagccagaatcacctgctctggagataggttgggggataaacatgctgcctggtatcagcagaaggcaggccagtcccctcgcctggtcatatatgaggataagaagcggccctcacggatccctgagcgattctctggatccaactctgggaacacagccactctgaccatcagcaggatccaggctgtggatgaggctgactactactgtcaggcgtgggacagcgacacctatgtcttcggaagtgggaccaaggtcaccgtcctgg	productive	Homsap IGLV3-1*01 F	253/279 nt	90.681	Homsap IGLJ1*01 F	9	6.3.9	CQAWDSDTYVF
525	PX612981	PX613457	IgG	Visit 4	CR0011-5		Triple-pos	caggtgcagttgcaggagtcgggcccacgactggtgaagccttcggagaccctgtccctcacctgcagtgtctctgatggctccatgagcactaataattacttctggggctggatccgccagcccccaggagaggggctggagtggattgggagtatgtattatagtgggagcacctactacaacccgtccctcgcgactcgagtcaccatatccgtagacacgtcgaagacccaatcctccctgaggctgagctctgtgaccgccgcagacacggctgtctattattgtgcgagagggcgtacgagggtgttgggcgaacactttgactcctggggccagggaaccctggtcaccgtctcctcag	productive	Homsap IGHV4-39*02 F	268/291 nt	92.0962	Homsap IGHJ4*02 F (see comment)	Homsap IGHD3-16*01 F	14	10.7.14	CARGRTRVLGEHFDSW	gacatccagatgacacagtctccatcctccctgtctgcatctgtaggagacagagtcaccatcacttgccgggcaagtgaaaccgttaccaactttttgaattggtatcagcaaaaaggaggggaagcccccaagctcctgatctctgctgcgtccagtttgcaaagtggggtcccatcaaggttcagtggcagtggatctgggacagacttcactctcaccatcagcagtctgcaacctgaggatttcgcaacttactactgtcaacagagttacagtagtcctctcactttcggccctgggaccaaagtggacaccacac	productive	Homsap IGKV1-39*01 F, or Homsap IGKV1D-39*01 F	260/279 nt	93.19	Homsap IGKJ3*01 F	9	6.3.9	CQQSYSSPLTF
207	PX612714	PX613190	IgG	Visit 2	CR0011-3		Single-pos	caggtgcagctgcaggagtcgggcccaggactggtgaagccttcggagaccctgtccctcacctgcactgtctctggtggctccatcagtcgttattactggagctggatccggcagccccccgggaagggactggagtggattgggtatatctattacagtgggagtaccaactacaacccctccctcaagagtcgagtcaccatatcagcagacacgtccaagaaccagttctccctgaatctgagctctgtgaccgccgcagacacggccgtgtattactgtgcgacacaggcgcctgggtgggagctcgggtacttcgatctctggggccgtggcaccctggtcactgtctcctcag	productive	Homsap IGHV4-61*12 F	279/285 nt	97.8947	Homsap IGHJ2*01 F	Homsap IGHD1-26*01 F	14	8.7.14	CATQAPGWELGYFDLW	cagtctgtgctgactcagccaccctcagcgtctgggacccccgggcagagggtcaccatctcttgttctggaagcagctccaacatcggaggtaatactgtaaactggtaccagcagctcccaggaacggcccccaaactcctcatctatagttataatcagcggccctcaggggtccctgaccgattctctggctccaagtctggcacctcagcctccctggccatcagtgggctccagtctggggatgaggctgattattactgtgcagcatgggatgacagcctgaatggacttgtggtattcggcggagggaccaagctgaccgtcctag	productive	Homsap IGLV1-44*01 F	282/285 nt	98.9474	Homsap IGLJ2*01 F, or Homsap IGLJ3*01 F	12	8.3.12	CAAWDDSLNGLVVF
443	PX612901	PX613377	IgG	Visit 2	CR0011-3		Triple-pos	gaggtgcagctggtgcagtctggagcagaggtgaaaaagcccggggagtctctgaagatctcctgtcagggttctggatacagctttaccagctactggatcggctgggtgcgccagatgcccgggaaaggcctggagtggatggggatcatctatcctggtgactctgataccagatacagcccgtccttccaaggccaggtcaccatctcagccgccaagtccatcagcaccgcctacctgcagtggagcagcctgaaggcctcggacaccggcatgtattactgtgcgagacgggatgactacggtgaacacaacgcttttgatatctggggccaagggacaatggtcaccgtctcttcag	productive	Homsap IGHV5-51*01 F	285/288 nt	98.9583	Homsap IGHJ3*02 F	Homsap IGHD4-17*01 F	14	8.8.14	CARRDDYGEHNAFDIW	cagtctgtgctgactcagccaccctcagcgtctgggacccccgggcagagggtcaccatctcttgttctggaagcagttccaacatcggaagtaatactgttaactggtaccagcagttcccaggaacggcccccaaactcctcatcaataggaataatcagcggccctcaggggtccctgaccgattctctgggtccaagtctggcacctcagcctccctggccatcagtgggctccagtctgaggatgaggctgattattactgtgcagcatgggatgacagcctgaatggttgggtgttcggcggagggaccaagctgaccgtcctag	productive	Homsap IGLV1-44*01 F, or Homsap IGLV1-44*04 F	279/285 nt	97.8947	Homsap IGLJ3*02 F	11	8.3.11	CAAWDDSLNGWVF
183	PX612694	PX613170	IgG	Visit 2	CR0011-3		Single-pos	caggtgcagctggtgcagtctggggctgaggtgaagaagcctggggcctcagtgaaggtctcctgcaaaccttctggatacaccttcaccgactactttatccactgggtgcgacaggtccctggacaagggcctgagtgggtggggtggatcagccctaggagtggtggcacaaaatatgcacagaagtttcagggcagggtcaccctgacccgggacacgtccatcagcacagcctacatggagctgaggagactgacatctgacgacacggccgtttactattgtgcgagagaagggggatatagcagtgaccgattcgacgcctggggccagggaaccctggtcacntntccgcag	productive	Homsap IGHV1-2*02 F	267/288 nt	92.7083	Homsap IGHJ5*02 F	Homsap IGHD6-19*01 F	13	8.8.13	CAREGGYSSDRFDAW	cagtctgccctgactcagcctgcctccgtgtctgagtctgctggacagtcgatcaccatctcctgcactggaaccagcagtgacattggtggttataactatgtctcctggtaccagcagcacccaggcaaagcccccaaactcatgatttatgaggtcaataatcggccctcagggatttcctatcgcttctctggctccaagtctggcaacacggcctccctgaccatctctgggctccagggtgaggacgaggctgtttattactgcagctcatatacaagcagcagcagcacccctgtggtattcggcggggggaccaagctgaccgtcctag	productive	Homsap IGLV2-14*01 F	278/288 nt	96.5278	Homsap IGLJ2*01 F, or Homsap IGLJ3*01 F	12	9.3.12	CSSYTSSSSTPVVF
583	PX613038	PX613514	IgG	Visit 4	CR0011-5		Triple-pos	caggtgcagctggtgcagtctggggctgaggtgaagaagcctggggcctcagtgaaggtttcttgcaaggcatctggatacaccttcaccgccttctatatgcactgggtgcgacaggcccctggacaggggcttgagtgggtggggataatctaccctagtggtggaggcacaagatacgcacagaagttccagggcagaatcaccatgaccagggacacgtccacgagcacagtctacatggagttgggcagcctgagatctgaggacacggccgtgtattattgtgcgagagaggaagtttcgggtacggggtttttccagtattggggccagggcgccctggtcaccgtctcctcag	productive	Homsap IGHV1-46*01 F	273/288 nt	94.7917	Homsap IGHJ1*01 F	Homsap IGHD6-19*01 F	13	8.8.13	CAREEVSGTGFFQYW	tcctatgagctgactcagccaccctcggtgtcagtggccccaggacagacggccaggattacctgtggggaaaacgacattggaagcaaaagtgtacactggtaccagcagaggccaggccaggcccctgtactggtcgtctttgatgatagcgaccggccctcagggatccctgagcgattctctggctccaactctgggaacacagccaccctgaccatcaccagggtcgaagccggggatgaggccgactattactgtcaggtgtgggatggtagtggccccaattatgtcttcggaactgggaccaaggtcaccgtcctag	productive	Homsap IGLV3-21*02 F	268/279 nt	96.0574	Homsap IGLJ1*01 F	11	6.3.11	CQVWDGSGPNYVF
384	PX612846	PX613322	IgG	Visit 5	CR0011-6		Single-pos	caggtgcagttggtgcagtctggggctgaggtgaagaagccaggggcctcagtgaaggtttcctgcaaggcgtctgggtacaccttcaccaactactacatgcactgggtgcgccaggcccctggacaagggctggagtggatgggaataatctaccccagtggtggagggacaagctacgcacagaagttccagggcagagtcaccatgaccagggacacgtccacgagcacggtctacatggagctgagcagcctgagatctgaggacacggccgtctattactgtgcgagagagggttgtactagtaccagctgctacgactactggggccagggaaccctggtcaccgtctcctcag	productive	Homsap IGHV1-46*01 F	273/288 nt	94.7917	Homsap IGHJ4*02 F	Homsap IGHD2-2*01 F	13	8.8.13	CAREGCTSTSCYDYW	tcctatgagctgactcagccaccctcggtgtcagtggccccaggacagacggccaggattacctgtgggggagacaacattggaagtaaaagtgtgcactggtaccagcagaagccaggccaggcccctgtgctggtcgtctatgatgacagcgaccggccctcagggatccctgagcgattctctggctccaactctgggaacacggccaccctgaccatcaacagggtcgaagccggggatgaggccgactatttctgtcaggtgtgggatggaagtggtcctttttatgtcttcggaactgggaccaaggtcaccgtcctag	productive	Homsap IGLV3-21*02 F	272/279 nt	97.491	Homsap IGLJ1*01 F	11	6.3.11	CQVWDGSGPFYVF
508	PX612964	PX613440	IgG	Visit 4	CR0011-5	GG	Triple-pos	caggtgcagctggtgcagtctgggtctgaggtgaagaagcctggggcctcagtgaaggtttcctgcaaggcatctggatacacctttaccagctacaatatccactgggtgcgacaggcccctggacaagggcttgagtggatgggagtaatcaaccctagtggtgggggcacaaggtacgcacagaagttccagggcagagtcaccatgaccagggacacgtccacgagcacagtctacatggaactgcgcagcccgggatctgagggcacggccgtttattactgtgcgagagaagagagtagcgggactacctactttgactactggggccagggaaccctggtcaccgtctcctcag	productive	Homsap IGHV1-46*01 F	274/288 nt	95.1389	Homsap IGHJ4*02 F	Homsap IGHD4-17*01 F	13	8.8.13	CAREESSGTTYFDYW	tcctatgagctgactcagccaccctcggtgtcagtggccccaggacagacggccaggattacctgtggggaaaacgacattggaagtaaaagtgtacactggtaccaacagnngncaggccccccccctgtgctggtcgtctatgatgatagcgaccggccctcagggatctctgagcgattctctggctccaactctgggaacacggccaccctgaccatcagcagggtcgaagccggggatgaggccgactattactgtcaggtgtgggatggaagtaatgatcatttcgtactattcggcggagggaccaagctgaccgtcctag	productive	Homsap IGLV3-21*02 F	265/279 nt	94.9821	Homsap IGLJ2*01 F, or Homsap IGLJ3*01 F	12	6.3.12	CQVWDGSNDHFVLF
533	PX612989	PX613465	IgG	Visit 4	CR0011-5	GG	Triple-pos	caggtgcagctggtgcagtctgggtctgaggtgaagaagcctggggcctcagtgaaggtttcctgcaaggcatctggatacacctttaccagctacaatatccactgggtgcgacaggcccctggacaagggcttgagtggatgggagtaatcaaccctagtggtgggggcacaaggtacgcacagaagttccagggcagagtcaccatgaccagggacacgtccacgagcacagtctacatggaactgcgcagcccgggatctgagggcacggccgtttattactgtgcgagagaagagagtagcgggactacctactttgactactggggccagggaaccctggtcaccgtctcctcag	productive	Homsap IGHV1-46*01 F	274/288 nt	95.1389	Homsap IGHJ4*02 F	Homsap IGHD4-17*01 F	13	8.8.13	CAREESSGTTYFDYW	tcntatgagnngactcagccacccttggtgtcagtggccccaggaccgatggccaggattaccagtggagaaaacgacatnggaagtaaaaatgtacactggtaccaacagnngncaggcccggnccctgcgctggtcgtctatgatgatagcgaccggccctcagggatctctgagcgattctctggctccaactctgggaacacggccaccctgaccatcagcagggtcgaagccggggatgaggccgactattactgtcaggtgtgggatggaagtaatgatcatttcgtagtattcggcggagggaccaagctgaccntcctag	productive	Homsap IGLV3-21*02 F	255/279 nt	91.3979	Homsap IGLJ2*01 F, or Homsap IGLJ3*01 F	12	6.3.12	CQVWDGSNDHFVVF
539	PX612995	PX613471	IgG	Visit 4	CR0011-5	GG	Triple-pos	caggtgcagctggtgcagtctgggtctgaggtgaagaagcctggggcctcagtgaaggtttcctgcaaggcatctggatacacctttaccagctacaatatccactgggtgcgacaggcccctggacaagggcttgagtggatgggagtaatcaaccctagtggtgggggcacaaggtacgcacagaagttccagggcagagtcaccatgaccagggacacgtccacgagcacagtctacatggaactgcgcagcccgggatctgagggcacggccgtttattactgtgcgagagaagagagtagcgggactacctactttgactactggggccagggaaccctggtcaccgtctcctcag	productive	Homsap IGHV1-46*01 F	274/288 nt	95.1389	Homsap IGHJ4*02 F	Homsap IGHD4-17*01 F	13	8.8.13	CAREESSGTTYFDYW	tcctatgagctgactcagccaccctcggtgtcagtggccccaggacagacggccaggattacctgtggggaaaacgacattggaagtaaaagtgtacactggtaccaacagnngncaggccccccccctgtgctggtcgtctatgatgatagcgaccggccctcagggatctctgagcgattctctggctccaactctgggaacacggccaccctgaccatcagcagggtcgaagccggggatgaggccgactattactgtcaggtgtgggatggaagtaatgatcatttcgtactattcggcggagggaccaagctgaccgtcctag	productive	Homsap IGLV3-21*02 F	265/279 nt	94.9821	Homsap IGLJ2*01 F, or Homsap IGLJ3*01 F	12	6.3.12	CQVWDGSNDHFVLF
360	PX612823	PX613299	IgG	Visit 5	CR0011-6		Single-pos	caggtgcagctggtgcagtctggggctgaggtgaagacgcctggggcctcagtgaaggtttcctgcaaggcatctggatacaccttcaccagctactatatgcactgggtgcgacaggcccctggacaagggcttgagtggatgggaataatcaaccctagtgatggtagtacaaggtatgcacagaagttccagggcagagtcaccatgaccagggacacgtccacgagcacagtctacatggaggtgagcagcctgagatctgtggacacggccgtccattactgtgcgcgagaggggaccggcgggactaccttctttgactcctggggccagggatccctggtcagtgtctcctcag	productive	Homsap IGHV1-46*01 F	279/288 nt	96.875	Homsap IGHJ4*02 F (see comment)	Homsap IGHD1-26*01 F	13	8.8.13	CAREGTGGTTFFDSW	tcctatgagctgactcagccaccctcggtgtcagtggccccaggacagacggccaggattacctgtggggaaagcaatattggaagtaaaagtgtgcactggtaccagcagaggacgggccaggcccctgtgctggtcgtctttgatgatagcgaccggccctcagggatccctgagcgattctctggctccaactctgggaacacggccaccctgaccatcagcagggtcgaggccggggatgaggccgactattactgtcaagtgtgggatggtagtagtgatcattttgtgctattcggcggagggaccaagctgaccgtcctag	productive	Homsap IGLV3-21*02 F	268/279 nt	96.0574	Homsap IGLJ2*01 F, or Homsap IGLJ3*01 F	12	6.3.12	CQVWDGSSDHFVLF
544	PX613000	PX613476	IgG	Visit 4	CR0011-5	HH	Triple-pos	caggtgcanntggtgcagtctggggctgaggtgaagaagcctgggtcctcggtgaaggtctcctgcaaggcctctggagcctccttcagcacctttgctatcagctgggtgcgacgggcccctggacaagggcttgagtgggtgggacggatcatccctctctttggaacaggaaactacgcacagaagttccagaacagagtcaccattaccgcggacgaatccacgagcactgcctacatggagctgagcagcctgagatctgacgacacggccttttattactgtgcgggacctctctggttcggggacaagtcccttgactactggggccagggaaccctggtcatcgtctcctcac	productive	Homsap IGHV1-69*01 F, or Homsap IGHV1-69*18 (F) or Homsap IGHV1-69D*01 F	268/288 nt	93.0556	Homsap IGHJ4*02 F	Homsap IGHD3-10*01 F	13	8.8.13	CAGPLWFGDKSLDYW	cagtctgtgctgactcagccaccctcagcgtctgggacccccgggcagagggtcaccatctcttgttctggaagcacctccaacatcggaagtaattctgtcaactggtaccagctgctcccaggaacggcccccaaagtcctcatctataggaatgatcagcggccctcaggggtccctgaccggttctctggctccaagtctggcacctcagcctccctggccatcagtgggctccagtctgaggatgaggctgattattactgtgcagcttgggatgacagcctgaatggtgtgctattcggcggagggaccaagctgaccgtcctag	productive	Homsap IGLV1-44*01 F, or Homsap IGLV1-44*04 F	276/285 nt	96.8421	Homsap IGLJ2*01 F, or Homsap IGLJ3*01 F	11	8.3.11	CAAWDDSLNGVLF
538	PX612994	PX613470	IgG	Visit 4	CR0011-5	HH	Triple-pos	caggtgcagtnggtgcaatctggggctgaggtgaagaagcctgggtcctcggtgagggtctcctgcaaggcttctggagtctccttcagcacctatgctatcagctgggtgcggcaggcccctggacaagggcttgagtgggtgggagggatcatccctatctttgcttcagcaaattatgcacagaagttccagggcagagtcacgattaccgcggacgaatccacggccacagcctacatggacctgagcagcctgagatatactgacacggccgtctattactgtgcgggacctctatggttcggagacaagacccttgactactggggccagggaaccctggtcaccgtctcctcag	productive	Homsap IGHV1-69*01 F, or Homsap IGHV1-69D*01 F	267/288 nt	92.7083	Homsap IGHJ4*02 F	Homsap IGHD3-10*01 F	13	8.8.13	CAGPLWFGDKTLDYW	cagtctgtcntgactcagccaccctcagcgtctgggacccccgggcagagggtcaccatctcttgttctggaggcacctccaacatcggaagtaactctgtaaactggtaccagcaactcccaggaacggcccccaaactcctcatctataggagtgatcagcggccctcaggggtccctgaccgattctctggctccaagtctggcacctcagcctccctggccatcagtgggctccagtctgaggatgaggctgattattattgtgcagcatgggatgacagcctgaatggtgtggtcttcggcggagggaccaagctggccgtcctag	productive	Homsap IGLV1-44*01 F, or Homsap IGLV1-44*04 F	274/285 nt	96.1404	Homsap IGLJ2*01 F, or Homsap IGLJ3*01 F	11	8.3.11	CAAWDDSLNGVVF
543	PX612999	PX613475	IgG	Visit 4	CR0011-5		Triple-pos	caggtgcagctggtgcagtctggggctgaggtgaagaagtctgggtcctcggtgaaggtctcctgcaaggcttctggaggcaccttcagcagccatgctatcagctgggtgcgacaggcccctggacaagggcttgagtgggtgggaggaatcatccctctctttggtagagtaaactacgcacagaagttcgagggcagagtcacgattaccgcggacgaatccacgagcactgcctacatggaggtgagcagcctgagatctgaggacacggccgtgtattactgtgcgacatggtgtagtggtatcaactgcatggatgactactggggccagggaacccaggtcaccgtctcgtcag	productive	Homsap IGHV1-69*01 F, or Homsap IGHV1-69D*01 F	278/288 nt	96.5278	Homsap IGHJ4*02 F	Homsap IGHD2-2*01 F	13	8.8.13	CATWCSGINCMDDYW	gagattgtgttgacgcagtctccaggcaccctgtctttgtctccagggcaaagggccaccctctcctgcagggccagtcagagtgttagcaacaactacttagcctggtaccaccagaaacctggccaggctcccaggctcctcatctatggtatatccaacagggccactggcaccccagacaggttcagtggcagtgggtctgggacagacttcactctcaccatcagcagactggagcctgaagattttgccatgtattactgtcagcagtatggtacctcacggacgttcggccaagggaccaaggtggaaatcaaac	productive	Homsap IGKV3-20*01 F	269/282 nt	95.3901	Homsap IGKJ1*01 F	8	7.3.8	CQQYGTSRTF
445	PX612903	PX613379	IgG	Visit 2	CR0011-3		Triple-pos	gaggtgcagctggtggagtctgggggaggcttggtacagcctggggggtccctgagactctcctgtgcagcctctggattcaccttcagtagctacgacatgcactgggtccgccaagctacaggaaaaggtctggagtgggtctcaggtattggtactgatggtgacacatactatccaggctccgtgaagggccgattcaccatctccagagaaaatgccaagaactccttgtatcttcaaatgaacagcctgagagccggggacacggctgtgtattactgtgcaagagcgttcggtggctacaactggtacttcgatctctggggccgtggcaccctggtcactgtctcctcag	productive	Homsap IGHV3-13*01 F	283/285 nt	99.2982	Homsap IGHJ2*01 F	Homsap IGHD4-17*01 F	13	8.7.13	CARAFGGYNWYFDLW	gacatccagatgacccagtctccatcctccctgtctgcatctgtaggagacagagtcaccatcacttgccgggcaagtcagagcattagcagctatttaaattggtatcagcagaaaccagggaaagcccctaagctcctgatctatgctgcatccagtttgcaaagtggggtcccatcaaggttcagtggcagtggatctgggacagatttcactctcaccatcagcagtctgcaacctgaagattttgcaacttactactgtcaacagagttacagtacccctccgatcaccttcggccaagggacacgactggagattaaac	productive	Homsap IGKV1-39*01 F, or Homsap IGKV1D-39*01 F	279/279 nt	100	Homsap IGKJ5*01 F	10	6.3.10	CQQSYSTPPITF
159	PX612671	PX613147	IgG	Visit 2	CR0011-3		Single-pos	gaagtgcagctggtggaatctgggggaggcttggtacagcctggggggtccctgagactctcctgtgcagcctctggattcaccttcagtagctacgacatgcagtgggtccgccaagggacaggaaaaggtctggagtgggtctcaactattggtactgctggtgacacatactatccagactccgtgaagggccgattcaccatctccagagaaaatgtcaagaactctttgtatcttcaaatgaacagcctgagagccggggacacggctgtgtattactgtgcaagaggagatattttgactggtcttacccttgaccactggggccagggaaccctggtcaccgtctcctcag	productive	Homsap IGHV3-13*01 F	276/285 nt	96.8421	Homsap IGHJ4*02 F	Homsap IGHD3-9*01 F	13	8.7.13	CARGDILTGLTLDHW	gacatccagatgacccagtctccatcctccctgtctgcatctgtaggagacagagtcaccatcacttgccgggcaagtcagaccattagcagctatttaaattggtatcagcagaaaccagggaaagcccctaaactcctgatctatgctgcatccagtttgcaaagtggggtcccatcaaggttcagtggcagtggatctgggacagatttcactctcaccatcagcagtctgcaacctgaagattttgcaacttactactgtcaacagagttacatttcccctcagtggacgttcggccaagggaccaaggtggaaatcaaac	productive	Homsap IGKV1-39*01 F, or Homsap IGKV1D-39*01 F	276/279 nt	98.9247	Homsap IGKJ1*01 F	10	6.3.10	CQQSYISPQWTF
[truncated: 82 more rows]
